# Supplementary material for: Development versus predation: Transcriptomic changes during the lifecycle of Myxococcus xanthus
Source: Front Microbiol. 2022 Sep 26;13:1004476. doi: 10.3389/fmicb.2022.1004476 (PMC9548883; doi:10.3389/fmicb.2022.1004476)
Supplement: Supplementary file 6 [file Table_1.XLSX]

## Sheet: Table S1A
Table S1A. Total raw reads generated in each sample, the clean reads after removing reads containing adapters and/or low quality reads from the raw data and the error Q20, Q30 and GC content of the clean reads.
Sample name	Raw reads	Clean reads	Raw bases	Clean bases	Error rate(%)	Q20(%)	Q30(%)	GC content(%)
Mx_t01	24492086	24132710	3.7G	3.6G	0.02	98.37	95.34	67.81
Mx_t02	19550512	19185726	2.9G	2.9G	0.02	98.45	95.54	68.19
Mx_t21	20581684	20228606	3.1G	3.0G	0.02	98.5	95.68	68.09
Mx_t22	17548368	17068854	2.6G	2.6G	0.02	98.61	95.81	66.92
Mx_Smt21	18271882	18053672	2.7G	2.7G	0.02	98.41	95.36	65.21
Mx_Smt22	21717242	21503050	3.3G	3.2G	0.02	98.43	95.39	65.72
Mx_t61	20056446	19806514	3.0G	3.0G	0.02	98.4	95.32	67.87
Mx_t62	13551566	13320256	2.0G	2.0G	0.02	98.38	95.16	67.88
Mx_Smt61	22301182	22061348	3.3G	3.3G	0.02	98.44	95.47	66.53
Mx_Smt62	16500132	16247478	2.5G	2.4G	0.02	98.55	95.7	66.7

## Sheet: Table S1B
Table S1B. FPKM values of the two replicates of each sample. Time 0 (Mx_t0): control M. xanthus time 0; control time 2 (Mx_t2): M. xanthus grown 2 hours in solid CTT medium; control time 6 (Mx_t6): M. xanthus grown 6 hours in solid CTT medium; time 2 of interaction of M. xanthus with S. meliloti (Mx_Smt2); and time 6 of interaction of M. xanthus with S. meliloti (Mx_Smt6). New gene identifiers (M…
Novel genes: To carry out Novel Gene Prediction analysis the RNA-seq reads were assembled according to the reference genomes using Rockhopper (McClure, R., Balasubramanian, D., Sun, Y., Bobrovskyy, M., Sumby, P., Genco, C. A., Vanderpool, C. K., & Tjaden, B. (2013). Computational analysis of bacterial RNA-Seq data. Nucleic acids research, 41(14), e140. https://doi.org/10.1093/nar/gkt444), and the…
Small RNA (sRNA): non-coding RNA of 50-500 nt length (some also state it starts from 20 nt, others from 70 nt).
MXAN_RS	MXAN_	Mx_t01	Mx_t02	Mx_t21	Mx_t22	Mx_t61	Mx_t62	Mx_Smt21	Mx_Smt22	Mx_Smt61	Mx_Smt62	gene_name	gene_chr	gene_start	gene_end	gene_strand	gene_length	gene_biotype	gene_description	tf_family
MXAN_RS36380	0	124063	48408	21663.7	65374.6	42143	38655.1	81676.6	68966.7	42880.7	52449.6	ssrA	NC_008095.1	2426740	2427105	+	366	protein_coding	transfer-messenger RNA && -	-
MXAN_RS36390	0	59939.8	25722	13705.3	27181.6	19943	20461.2	42045.3	34348.8	23625.3	32913.5	rnpB	NC_008095.1	7099786	7100181	+	396	protein_coding	RNase P RNA component class A && -	-
MXAN_RS14910	MXAN_3076	8803.47	9226.2	25175.2	16816.6	14565.4	14024.8	28969.9	19037.8	21715.5	20112.9	rplL	NC_008095.1	3598512	3598880	+	369	protein_coding	50S ribosomal protein L7/L12 && PF00542:Ribosomal protein L7/L12 C-terminal domain|PF16320:Ribosomal protein L7/L12 dimerisation domain	-
MXAN_RS30530	MXAN_6302	14270.9	11892	12944.1	15406.5	19111.8	17936.1	18447.3	14442	20415.4	22196.7	-	NC_008095.1	7779061	7779300	-	240	protein_coding	hypothetical protein && -	-
MXAN_RS14905	MXAN_3075	7067.89	6341.92	18524.4	15485.6	13132.3	13711	25548.8	17935.4	17839.3	18524.1	-	NC_008095.1	3597887	3598408	+	522	protein_coding	50S ribosomal protein L10 && PF00466:Ribosomal protein L10	-
MXAN_RS01960	MXAN_0403	8745.02	4683.86	5740.08	8326.03	8492.66	8715.82	10192.7	7564.09	7897.73	9902.66	-	NC_008095.1	464980	465210	+	231	protein_coding	ATP synthase F0 subunit C && -	-
MXAN_RS24670	MXAN_5078	3827.28	4833.59	11790	8037.6	6274.68	6554.64	10991.5	7878.86	9249.97	9272.35	rpsF	NC_008095.1	6352209	6352685	+	477	protein_coding	30S ribosomal protein S6 && PF01250:Ribosomal protein S6	-
MXAN_RS16045	MXAN_3310	3819.45	4675.22	10313.8	8099.1	6596.94	6350.33	10192.5	6956.36	9296.46	8856.48	rplX	NC_008095.1	3859797	3860132	+	336	protein_coding	50S ribosomal protein L24 && -	-
MXAN_RS16035	MXAN_3308	3327.12	3557.4	8895.69	7804.45	5982.38	6636.45	9552.55	7130.24	8243.13	8887.83	rpsQ	NC_008095.1	3858991	3859317	+	327	protein_coding	30S ribosomal protein S17 && PF00366:Ribosomal protein S17	-
MXAN_RS08365	MXAN_1724	8917.96	6530.78	6748.77	12426.2	8668.44	6078.6	3893.72	6263.19	2003.72	969.04	-	NC_008095.1	2041610	2041873	+	264	protein_coding	hypothetical protein && -	-
MXAN_RS24450	MXAN_5033	5596.7	5062.99	4533.52	4913.22	4378.93	4133.31	7632.3	7681.74	6843.44	5699.16	-	NC_008095.1	6293474	6293938	-	465	protein_coding	hypothetical protein && -	-
MXAN_RS16015	MXAN_3304	3265.89	3040.76	5960.89	5370.83	4949.91	4946.56	7768.71	5434.79	6684.04	6581.67	rplV	NC_008095.1	3857114	3857458	+	345	protein_coding	50S ribosomal protein L22 && PF00237:Ribosomal protein L22p/L17e	-
MXAN_RS28035	MXAN_5783	6438.99	5152.19	6575.74	6960.99	2314.49	2421.2	7385.68	7176.2	3639.32	3700.75	-	NC_008095.1	7158798	7159460	-	663	protein_coding	prepilin-type N-terminal cleavage/methylation domain-containing protein && PF13544:Type IV pilin N-term methylation site GFxxxE|PF14245:Type IV pilin PilA	-
MXAN_RS25935	MXAN_5344	3110.28	3930.41	7345.46	4537.47	4484.6	4671.96	6617.44	4981.1	5931.89	5647.09	rpsB	NC_008095.1	6652214	6653188	-	975	protein_coding	30S ribosomal protein S2 && PF00318:Ribosomal protein S2	-
MXAN_RS16115	MXAN_3324	2209	2356.63	6912.29	5297.25	4498.84	4542.25	6763.4	5557.93	5792.15	5803.2	rpsK	NC_008095.1	3867790	3868218	+	429	protein_coding	30S ribosomal protein S11 && PF00411:Ribosomal protein S11	-
MXAN_RS07130	MXAN_1469	1132.66	1320.91	6247.85	4899.3	4069.5	3562.8	7667.91	5881.27	7087.54	6926.15	rplU	NC_008095.1	1730313	1730621	+	309	protein_coding	50S ribosomal protein L21 && PF00829:Ribosomal prokaryotic L21 protein	-
MXAN_RS16025	MXAN_3306	2778.14	2912.79	5946.47	4942.32	4261.25	4203.72	6863.72	4889.06	5955.81	5797.71	rplP	NC_008095.1	3858229	3858648	+	420	protein_coding	50S ribosomal protein L16 && PF00252:Ribosomal protein L16p/L10e	-
MXAN_RS16050	MXAN_3311	1425.1	1531.39	6567.82	5630.21	4306.48	4424.86	6979.54	5332.96	5985.49	5920.91	rplE	NC_008095.1	3860416	3860967	+	552	protein_coding	50S ribosomal protein L5 && PF00673:ribosomal L5P family C-terminus|PF00281:Ribosomal protein L5	-
MXAN_RS16130	MXAN_3327	3887.04	3821.19	4895.33	4151.51	3975.13	3594.87	6738.37	6054.38	5391.98	5510.24	rplQ	NC_008095.1	3870264	3870683	+	420	protein_coding	50S ribosomal protein L17 && PF01196:Ribosomal protein L17	-
MXAN_RS16020	MXAN_3305	2653.73	3043.65	6113.87	4566.13	4148.95	4267.8	6582.2	5245.51	5777.77	5457.77	rpsC	NC_008095.1	3857500	3858162	+	663	protein_coding	30S ribosomal protein S3 && PF00189:Ribosomal protein S3, C-terminal domain|PF07650:KH domain	-
MXAN_RS10055	MXAN_2072	4089.87	3248.61	4082.81	4607.71	4183.64	4156.71	6506.16	5876.13	5133.2	5972.05	rpsO	NC_008095.1	2404126	2404395	+	270	protein_coding	30S ribosomal protein S15 && -	-
MXAN_RS24675	MXAN_5079	2494.04	3423.15	7455.31	4238.57	3750.82	3662.06	6441.47	5310.83	5625.95	4879.26	-	NC_008095.1	6352737	6353132	+	396	protein_coding	30S ribosomal protein S18 && PF01084:Ribosomal protein S18	-
MXAN_RS31850	MXAN_6574	5081.25	5628.55	5396.94	4126.21	4180.16	3752.55	4785.23	4118.88	4687	4071.42	-	NC_008095.1	8099035	8100372	-	1338	protein_coding	hypothetical protein && -	-
MXAN_RS16030	MXAN_3307	2308.46	2661.63	5783.19	4643.98	3784.45	3599.33	5991.85	5101.75	5512.84	5346.53	-	NC_008095.1	3858694	3858900	+	207	protein_coding	50S ribosomal protein L29 && -	-
MXAN_RS25275	MXAN_5201	2512.64	2856.88	4911.62	5330.45	3869.39	4482.99	5321.84	4041.77	4506.76	6514.52	-	NC_008095.1	6494801	6494995	+	195	protein_coding	30S ribosomal protein S21 && -	-
MXAN_RS20825	MXAN_4293	6710.45	9163.22	2477.07	1788.25	3335.36	3156.52	3634.51	3569.79	5807.73	4365.79	-	NC_008095.1	5260705	5261178	-	474	protein_coding	hypothetical protein && -	-
MXAN_RS16085	MXAN_3318	2441.61	2388.56	5171.76	4247.65	4012.62	4229.48	6295.19	4778.66	5194.82	5228.25	rplO	NC_008095.1	3863693	3864220	+	528	protein_coding	50S ribosomal protein L15 && PF00828:Ribosomal protein L18e/L15	-
MXAN_RS24680	MXAN_5080	2819.71	2629.08	5190.31	4307.65	3696.31	3805.65	6519.5	4673.8	5051.34	5194.72	-	NC_008095.1	6353160	6353603	+	444	protein_coding	50S ribosomal protein L9 && PF03948:Ribosomal protein L9, C-terminal domain|PF01281:Ribosomal protein L9, N-terminal domain	-
MXAN_RS16040	MXAN_3309	2114.54	2119.3	5265.15	4753.96	3898.14	3811.24	5988.24	4360.81	5308.33	5173.54	rplN	NC_008095.1	3859385	3859753	+	369	protein_coding	50S ribosomal protein L14 && PF00238:Ribosomal protein L14p/L23e	-
sRNA00095	#N/A	3583.92	1984.14	2965.04	4076.96	3818.01	4016.69	6571.24	4720.43	4948.23	5840.08	-	NC_008095.1	3870112	3870251	+	140	-	-	-
MXAN_RS23175	MXAN_4769	4141.86	3509.14	3810.31	3968.17	4145.54	4022.69	4511.74	3422.51	5173.26	5585.19	acpP	NC_008095.1	5969951	5970193	-	243	protein_coding	acyl carrier protein && -	-
MXAN_RS23760	MXAN_4894	5357.35	3388.43	1090.81	1495.66	6254.48	6066.64	1773.38	1288.24	7082.59	7895.07	groES	NC_008095.1	6125521	6125811	+	291	protein_coding	co-chaperone GroES && -	-
MXAN_RS16105	MXAN_3322	1981.38	1052.41	3669.6	4874.8	4272.47	4996.47	5732.66	4411.31	4676.31	5787.74	rpmJ	NC_008095.1	3867162	3867278	+	117	protein_coding	50S ribosomal protein L36 && -	-
MXAN_RS18405	MXAN_3793	2161.05	2367.92	5188.94	3630.39	3417.3	3525.13	6239.06	4309.37	4829.38	4801.91	-	NC_008095.1	4559879	4561591	-	1713	protein_coding	30S ribosomal protein S1 && PF00575:S1 RNA binding domain	S1
MXAN_RS16075	MXAN_3316	1895.83	1920.47	4962.25	4204.07	3879.45	4055.27	5528.23	4443.83	4755.51	4612.78	rpsE	NC_008095.1	3862878	3863399	+	522	protein_coding	30S ribosomal protein S5 && PF00333:Ribosomal protein S5, N-terminal domain|PF03719:Ribosomal protein S5, C-terminal domain	-
MXAN_RS16065	MXAN_3314	2298.34	2464.8	5087.92	4135.58	3518.27	3728.08	5395.31	4066.89	4804.15	4632.75	rplF	NC_008095.1	3861824	3862390	+	567	protein_coding	50S ribosomal protein L6 && PF00347:Ribosomal protein L6	-
MXAN_RS16070	MXAN_3315	1956.1	2163.58	5247.63	3965.61	3730.74	3873.24	5557.99	4299.22	4614.51	4565.45	rplR	NC_008095.1	3862499	3862855	+	357	protein_coding	50S ribosomal protein L18 && PF00861:Ribosomal L18p/L5e family	-
MXAN_RS14900	MXAN_3074	2052.2	2449.7	5787	3757.81	3170.46	3413.58	5684.22	4020.88	4501.66	4394.21	-	NC_008095.1	3596777	3597490	+	714	protein_coding	50S ribosomal protein L1 && PF00687:Ribosomal protein L1p/L10e family	-
MXAN_RS14895	MXAN_3073	1874.41	2369.98	5846.28	3645.81	3183.63	3432.41	5767.75	4055.93	4565.06	4480.95	rplK	NC_008095.1	3596294	3596740	+	447	protein_coding	50S ribosomal protein L11 && PF03946:Ribosomal protein L11, N-terminal domain|PF00298:Ribosomal protein L11, RNA binding domain	-
MXAN_RS31845	MXAN_6573	4739.16	5659.19	4711.67	3318.32	3471.18	3260.93	3973.22	3150.34	3586.65	3201.82	-	NC_008095.1	8098274	8099038	-	765	protein_coding	hypothetical protein && -	-
MXAN_RS07600	MXAN_1564	5742	5193.72	2323.51	3363.53	5165.26	4337.77	1952.9	2346.7	4461.11	3749.3	-	NC_008095.1	1836128	1836682	-	555	protein_coding	peroxiredoxin && PF00578:AhpC/TSA family	-
MXAN_RS16000	MXAN_3301	2097.32	1578.51	3822.95	4014.74	3417.53	3506.06	6020.57	4360.87	4703.71	4895.54	-	NC_008095.1	3855608	3855901	+	294	protein_coding	50S ribosomal protein L23 && -	-
MXAN_RS23605	MXAN_4860	4575.31	3289.46	2968.71	3678.15	3536.43	3484.74	3971.35	3848.57	3948.14	3906.06	-	NC_008095.1	6077718	6078686	-	969	protein_coding	hypothetical protein && -	-
MXAN_RS17425	MXAN_3592	1324.21	1197.09	4385.59	3660.81	3198.98	3233.7	5609.64	4376.75	4987.63	5031.32	rpmI	NC_008095.1	4188268	4188474	+	207	protein_coding	50S ribosomal protein L35 && -	-
MXAN_RS29615	MXAN_6106	4201.27	4183.36	4707.36	4360.2	1713.04	1683.32	6708.91	5841.72	1653.12	1452.33	-	NC_008095.1	7547978	7550212	-	2235	protein_coding	M4 family metallopeptidase && PF01447:Thermolysin metallopeptidase, catalytic domain|PF02868:Thermolysin metallopeptidase, alpha-helical domain|PF07504:Fungalysin/Thermolysin Propeptide Motif|PF04151:Bacterial pre-peptidase C-terminal domain	PPC
MXAN_RS32540	MXAN_6720	3440.27	2395.45	2922.22	3539.28	4127.5	3716.69	4076.94	3236.42	3875.72	4636.79	-	NC_008095.1	8263558	8263905	+	348	protein_coding	hypothetical protein && -	-
MXAN_RS07025	MXAN_1448	3469.23	3858.86	3538.23	2969.39	3436.22	3285.56	3707.53	3141.32	4274.2	4014.02	-	NC_008095.1	1706137	1706820	-	684	protein_coding	MotA/TolQ/ExbB proton channel family protein && PF01618:MotA/TolQ/ExbB proton channel family	-
MXAN_RS16005	MXAN_3302	2142.31	1731.72	3641.05	3702.96	3174.82	3216.9	5200.93	4069.35	4322.76	4468.53	rplB	NC_008095.1	3855936	3856781	+	846	protein_coding	50S ribosomal protein L2 && PF00181:Ribosomal Proteins L2, RNA binding domain|PF03947:Ribosomal Proteins L2, C-terminal domain	Ribosomal_L2_C
MXAN_RS15990	MXAN_3299	969.066	871.433	4285.84	3965.45	3305.67	3310.22	5212.37	4200.34	4202.66	4696.28	rpsJ	NC_008095.1	3854626	3854934	+	309	protein_coding	30S ribosomal protein S10 && PF00338:Ribosomal protein S10p/S20e	Ribosomal_S10
Novel00955	#N/A	3296.83	2755.71	2612.2	3182.34	3674.61	3550.67	3482.78	3312.84	3668.23	4511.6	-	NC_008095.1	7779021	7779364	+	344	-	-	-
MXAN_RS07440	MXAN_1532	4118.42	2756.06	1517.48	2542.2	4242.93	3820.3	2679.74	2540.42	4175.59	4709.58	-	NC_008095.1	1798267	1798584	+	318	protein_coding	SWIB/MDM2 domain-containing protein && PF02201:SWIB/MDM2 domain	-
MXAN_RS23600	MXAN_4859	4794.61	4630.92	2725.2	2711.52	2589.6	2617.49	3205.92	2733.5	3634.54	3217.98	-	NC_008095.1	6077090	6077572	-	483	protein_coding	hypothetical protein && -	-
MXAN_RS16010	MXAN_3303	2025.92	1748.9	3428.9	3055.3	2773.32	2968.05	4773.45	3411.68	3878.52	3961.75	rpsS	NC_008095.1	3856791	3857078	+	288	protein_coding	30S ribosomal protein S19 && -	-
MXAN_RS16080	MXAN_3317	2028.42	1535.99	3228.3	3161.83	3094.5	3124.09	4658.75	3359.31	3806.19	3926.09	rpmD	NC_008095.1	3863403	3863672	+	270	protein_coding	50S ribosomal protein L30 && -	-
MXAN_RS07035	MXAN_1450	3915.01	3812.18	2733.57	2418.24	2289.84	2028.25	5011.02	4194.66	2870.09	2390.42	-	NC_008095.1	1707666	1711064	+	3399	protein_coding	TonB-dependent receptor && PF13620:Carboxypeptidase regulatory-like domain	-
sRNA00094	#N/A	1415.16	916.368	3095.08	3355.66	3151.12	3020.95	4625.15	3862.57	4029.98	3795.44	-	NC_008095.1	3861193	3861332	+	140	-	-	-
MXAN_RS07040	MXAN_1451	4478.59	4237.94	2473.87	2348.62	2152.48	2003.12	4501.72	4170.38	2586.91	2259.79	-	NC_008095.1	1711101	1711811	+	711	protein_coding	hypothetical protein && -	-
MXAN_RS15975	MXAN_3296	1291.86	1181.31	3652.42	3207.31	2877.43	2981.94	4486.82	3120.47	3546.92	3685.91	rpsG	NC_008095.1	3850399	3850869	+	471	protein_coding	30S ribosomal protein S7 && PF00177:Ribosomal protein S7p/S5e	-
MXAN_RS16210	MXAN_3345	2837.45	1330.22	1814.59	3534.9	2651.94	2994.53	3809.82	2859.1	3141.81	4995.57	-	NC_008095.1	3890334	3890537	+	204	protein_coding	cold-shock protein && -	-
Novel00226	#N/A	6238.46	2690.73	1198.03	3431.89	1963.99	2009.73	3643.69	3697.67	1991.4	2795.14	-	NC_008095.1	2426750	2427652	-	903	-	-	-
MXAN_RS15970	MXAN_3295	1314.15	1093.46	2975.56	3265.07	2709.5	2708.39	4598.28	3538.11	3626.09	3672.56	-	NC_008095.1	3849877	3850248	+	372	protein_coding	30S ribosomal protein S12 && PF00164:Ribosomal protein S12/S23	Ribosomal_S12
MXAN_RS07020	MXAN_1447	2694.34	3852.02	3599.82	2328.96	2780.74	2703.93	2656.96	2090.41	3474.48	3151.44	-	NC_008095.1	1705595	1706011	-	417	protein_coding	biopolymer transporter ExbD && PF02472:Biopolymer transport protein ExbD/TolR	-
MXAN_RS16315	MXAN_3370	1349.12	1013.73	2677.21	3022.99	2527.26	2486.79	4410	3255.6	3760.74	4090.22	rplC	NC_008095.1	3913630	3914304	+	675	protein_coding	50S ribosomal protein L3 && PF00297:Ribosomal protein L3	-
MXAN_RS16120	MXAN_3325	1207.03	1094.67	3493.03	3143.07	2552.08	2787.12	3923.13	3671.82	3156.66	3415.81	rpsD	NC_008095.1	3868288	3868914	+	627	protein_coding	30S ribosomal protein S4 && PF01479:S4 domain|PF00163:Ribosomal protein S4/S9 N-terminal domain	S4
MXAN_RS23765	MXAN_4895	3741.52	3902.67	1003.2	888.017	3596.72	3757.9	1047.34	818.959	4541.27	4326.92	groL	NC_008095.1	6125850	6127499	+	1650	protein_coding	chaperonin GroEL && PF00118:TCP-1/cpn60 chaperonin family	-
MXAN_RS24660	MXAN_5076	1295.8	1489.33	3676.7	2539.29	2099.14	2118.64	4068.56	3229.06	3195.86	3208.4	-	NC_008095.1	6350618	6351280	+	663	protein_coding	50S ribosomal protein L25/general stress protein Ctc && PF01386:Ribosomal L25p family|PF14693:Ribosomal protein TL5, C-terminal domain	-
MXAN_RS04695	MXAN_0977	1344.25	1746.39	1467.16	1495.73	3370.33	3146.57	3724.49	3279.39	3770.97	3514.35	-	NC_008095.1	1125961	1127100	+	1140	protein_coding	di-heme enzyme && PF03150:Di-haem cytochrome c peroxidase	CCP_MauG
MXAN_RS25930	MXAN_5343	1591.49	1835.84	3501.75	2625.56	2496.39	2547.56	3394.15	2604.86	3103.46	3144.01	tsf	NC_008095.1	6651404	6652057	-	654	protein_coding	translation elongation factor Ts && PF00889:Elongation factor TS	-
MXAN_RS15995	MXAN_3300	1163.06	1173.23	3211.9	2686.25	2268.56	2204.06	3963.45	3119.96	3247.98	3177.1	rplD	NC_008095.1	3854988	3855611	+	624	protein_coding	50S ribosomal protein L4 && PF00573:Ribosomal protein L4/L1 family	-
MXAN_RS07135	MXAN_1470	1635.58	1381.84	2224.93	2429.3	2170.01	2016.69	4031.57	3130.82	3331.77	3842.82	rpmA	NC_008095.1	1730661	1730936	+	276	protein_coding	50S ribosomal protein L27 && -	-
MXAN_RS17175	MXAN_3543	3220.15	2382.7	1866.68	2159.66	2371.76	2259.86	2779.48	2125.65	3146.75	3407.49	ndk	NC_008095.1	4128889	4129326	+	438	protein_coding	nucleoside-diphosphate kinase && PF00334:Nucleoside diphosphate kinase	NDK
MXAN_RS17430	MXAN_3593	1270.28	1150.04	2958.1	2470.57	1957.67	2050.4	3934.2	3672.39	2837.75	3097.24	rplT	NC_008095.1	4188574	4188921	+	348	protein_coding	50S ribosomal protein L20 && PF00453:Ribosomal protein L20	-
MXAN_RS36250	MXAN_7512	1151.68	634.349	2162.4	2958.08	2398.6	2428.23	3736.43	2976.17	2862.41	3775.6	rpmH	NC_008095.1	9134696	9134848	-	153	protein_coding	50S ribosomal protein L34 && -	-
MXAN_RS23375	MXAN_4809	5784.92	3983.89	1449.75	2027.54	1532.22	1313.58	3045.71	2534.53	1732.77	1563.03	hcp	NC_008095.1	6018067	6018558	+	492	protein_coding	type VI secretion system tube protein Hcp && PF05638:Type VI secretion system effector, Hcp	-
MXAN_RS24065	MXAN_4956	2012.13	2192.5	1707.38	1797.63	2590.67	2615.28	2027.09	2029.96	3646.93	3966.44	-	NC_008095.1	6200452	6200754	-	303	protein_coding	hypothetical protein && -	-
MXAN_RS17375	MXAN_3582	1279.98	656.223	1180.74	2580.14	2349.05	2949.08	3029.78	2391.14	2884.77	5204.74	-	NC_008095.1	4178800	4179003	+	204	protein_coding	cold-shock protein && -	-
MXAN_RS04690	MXAN_0976	1330.26	1501	1082.23	1308.05	2810.57	2546.68	3526.35	3225.79	3535.49	3254.68	-	NC_008095.1	1125013	1125948	+	936	protein_coding	metallo-mystery pair system four-Cys motif protein && -	-
MXAN_RS27750	MXAN_5724	876.913	645.063	1582.21	2408.65	2826.82	2701.64	2401.75	1771.58	3939.02	4879.92	-	NC_008095.1	7092753	7093046	+	294	protein_coding	TIGR02300 family protein && -	-
MXAN_RS20830	MXAN_4294	3526.31	4632.91	1455.35	1040.33	1907.78	1968.63	2001.57	1837.64	2878.9	2382.26	-	NC_008095.1	5261175	5262338	-	1164	protein_coding	ArsA family ATPase && PF02374:Anion-transporting ATPase	-
sRNA00091	#N/A	1026.16	909.666	2783.37	2420.03	2199.48	2435.54	3483.07	2691.92	2788.05	2780.74	-	NC_008095.1	3850292	3850398	+	107	-	-	-
MXAN_RS16110	MXAN_3323	1224.04	606.814	1994.55	2702.46	2360.69	2439.82	3454.61	2739.47	2736.7	3200.02	rpsM	NC_008095.1	3867333	3867716	+	384	protein_coding	30S ribosomal protein S13 && PF00416:Ribosomal protein S13/S18	-
MXAN_RS26595	MXAN_5485	3356.72	2266.79	2077.83	2625.79	3010.42	2860.35	2265.15	2322.66	1445.31	962.119	-	NC_008095.1	6826589	6827899	+	1311	protein_coding	hypothetical protein && PF03283:Pectinacetylesterase	-
MXAN_RS16055	MXAN_3312	1020.18	659.751	2131.99	2495.43	2161.13	2225.8	3773.93	2762.71	2949.82	2970.97	-	NC_008095.1	3860995	3861180	+	186	protein_coding	type Z 30S ribosomal protein S14 && -	-
MXAN_RS07030	MXAN_1449	1553.36	2010.97	3230.74	2189.53	2122.18	2075.18	2533.94	1992.47	2710.34	2514.66	-	NC_008095.1	1706892	1707644	-	753	protein_coding	energy transducer TonB && PF03544:Gram-negative bacterial TonB protein C-terminal	-
MXAN_RS07595	MXAN_1563	3664.68	3282.19	1353.95	1855.77	2810.8	2578.9	1156.32	1371.79	2246.86	2016.94	-	NC_008095.1	1835597	1836121	-	525	protein_coding	carboxymuconolactone decarboxylase family protein && PF02627:Carboxymuconolactone decarboxylase family	CMD
MXAN_RS14875	MXAN_3069	1635.25	514.687	849.442	2575.41	2405.21	2841.1	3242.97	2566.87	2402.6	3222.69	rpmG	NC_008095.1	3594798	3594962	+	165	protein_coding	50S ribosomal protein L33 && -	-
MXAN_RS09665	MXAN_1994	1115.54	955.318	2282.06	1834.88	1880.62	1920.9	3652.85	2617.83	2907.55	2952.98	rpsI	NC_008095.1	2328225	2328626	+	402	protein_coding	30S ribosomal protein S9 && PF00380:Ribosomal protein S9/S16	-
MXAN_RS28390	MXAN_5856	3496	3480.01	2613.81	2728.14	2102.01	1954.42	1695.77	1977.98	958.094	613.566	acs	NC_008095.1	7265703	7267667	+	1965	protein_coding	acetate--CoA ligase && PF00501:AMP-binding enzyme|PF16177:Acetyl-coenzyme A synthetase N-terminus|PF13193:AMP-binding enzyme C-terminal domain	AMP-binding
MXAN_RS16100	MXAN_3321	773.419	465.461	1969.53	2583.74	2395.61	2730.15	2970.3	2244.23	2332.59	3031.79	infA	NC_008095.1	3866870	3867088	+	219	protein_coding	translation initiation factor IF-1 && -	-
sRNA00090	#N/A	424.115	317.465	1993.02	2376.61	2227.35	2686.3	2712.8	1913.22	2829.01	3562.25	-	NC_008095.1	3849708	3849848	+	141	-	-	-
MXAN_RS09660	MXAN_1993	575.53	350.646	1734.85	2004.48	1930.4	2079.36	3611.17	2632.15	2874.92	3204.9	rplM	NC_008095.1	2327764	2328210	+	447	protein_coding	50S ribosomal protein L13 && PF00572:Ribosomal protein L13	-
MXAN_RS24975	MXAN_5139	764.952	439.071	1782.06	2696.85	2001.52	2127.58	3290.57	2567.17	2172.92	2970.14	rpmE	NC_008095.1	6421737	6421958	-	222	protein_coding	50S ribosomal protein L31 && -	-
MXAN_RS33775	MXAN_6978	871.283	933.462	1019.92	1055.02	2335.7	2358.39	3196.68	3022.29	3144.96	2866.67	-	NC_008095.1	8536397	8537164	+	768	protein_coding	hypothetical protein && -	-
MXAN_RS17050	MXAN_3519	1616.92	1912.1	2475.28	1843.22	1959.87	1904.59	2216.84	1880.34	2515.78	2370.19	-	NC_008095.1	4098860	4100161	-	1302	protein_coding	citrate synthase && PF00285:Citrate synthase	Citrate_synt
MXAN_RS20835	MXAN_4295	2944.63	3188.44	1051.39	857.71	1784.3	1869.83	1973.28	1772.61	2777.33	2321.99	-	NC_008095.1	5262357	5263436	-	1080	protein_coding	patatin-like phospholipase family protein && PF01734:Patatin-like phospholipase	-
MXAN_RS17205	MXAN_3549	801.305	876.267	2196.05	2033.64	1751.07	1651.86	3051.05	2619.71	2717.47	2811.36	rplS	NC_008095.1	4132728	4133111	+	384	protein_coding	50S ribosomal protein L19 && PF01245:Ribosomal protein L19	-
MXAN_RS23040	MXAN_4742	1095.71	828.095	1781.81	2075.18	1744.07	1501.83	2905.4	2790.88	2559.56	2985.93	rpsT	NC_008095.1	5941802	5942077	+	276	protein_coding	30S ribosomal protein S20 && -	-
MXAN_RS35830	MXAN_7407	2766.06	1897.28	1169.52	1547.1	2475.62	2308.87	1820.87	1561.45	2257.01	2241.94	-	NC_008095.1	9031800	9032357	-	558	protein_coding	hypothetical protein && -	-
sRNA00093	#N/A	573.943	603.378	2464.19	1960.95	1915.62	1355.01	3706.52	2416.22	2954.24	1983.35	-	NC_008095.1	3854935	3854986	+	52	-	-	-
MXAN_RS11875	MXAN_2454	2809.81	3686.49	1825.11	1352.93	1614.95	1460.62	1692.12	1855.81	1864.05	1535.68	-	NC_008095.1	2858899	2859480	+	582	protein_coding	hypothetical protein && -	-
MXAN_RS12820	MXAN_2650	3248.16	2827.54	1145.48	1927.08	1362.66	1219.09	992.342	1676	2796.31	2428.24	-	NC_008095.1	3093968	3094303	-	336	protein_coding	hypothetical protein && -	-
MXAN_RS29290	MXAN_6037	4850.47	2171.88	751.51	1606.59	1561.08	1461.72	2046.14	1714.8	1435.22	1785.87	-	NC_008095.1	7471050	7471256	+	207	protein_coding	cold-shock protein && -	-
MXAN_RS16060	MXAN_3313	1024.44	1052.71	2271.33	1924.12	1651.17	1721.23	2743.27	2354.79	2227.33	2143.78	rpsH	NC_008095.1	3861343	3861759	+	417	protein_coding	30S ribosomal protein S8 && PF00410:Ribosomal protein S8	-
Novel00050	#N/A	6697.17	8781.04	428.674	1231.62	761.343	76.7727	111.907	682.977	185.747	45.4678	-	NC_008095.1	561867	561967	-	101	-	-	-
MXAN_RS11645	MXAN_2408	1461.67	1206.7	1892.05	1747.72	1687.85	1583.72	2351.79	1833.33	2280.51	2362.98	-	NC_008095.1	2802127	2804241	-	2115	protein_coding	elongation factor G && PF00009:Elongation factor Tu GTP binding domain|PF14492:Elongation Factor G, domain II|PF03144:Elongation factor Tu domain 2|PF03764:Elongation factor G, domain IV|PF00679:Elongation factor G C-terminus	GTP_EFTU
MXAN_RS23195	MXAN_4773	150.335	52.385	1541.81	2562.53	2308.32	2861.16	2225.27	1617.41	1952.69	3058.46	rpmF	NC_008095.1	5973629	5973817	+	189	protein_coding	50S ribosomal protein L32 && -	-
MXAN_RS37980	#N/A	5354.47	3561.21	733.647	1512.64	1359.01	1845.36	1073.21	1127.35	631.283	736.282	-	NC_008095.1	126578	126748	-	171	protein_coding	hypothetical protein && -	-
MXAN_RS02210	MXAN_0452	1948.92	1961.77	1291.58	1430.97	2823.15	2979.89	825.472	775.525	1877.43	1845.21	-	NC_008095.1	515207	516541	-	1335	protein_coding	inositol-3-phosphate synthase && PF07994:Myo-inositol-1-phosphate synthase|PF01658:Myo-inositol-1-phosphate synthase	-
sRNA00238	#N/A	3414.01	2546.31	1671.16	1652.95	1955.9	1726.12	1338.47	1313.92	1276.32	861.047	-	NC_008095.1	8612521	8612570	-	50	-	-	-
MXAN_RS12900	MXAN_2666	2225.85	2500.11	1645.88	1374.41	1768.74	1587.71	1362.86	1306.82	2078.55	1641.6	pdhA	NC_008095.1	3113122	3114243	+	1122	protein_coding	pyruvate dehydrogenase (acetyl-transferring) E1 component subunit alpha && PF00676:Dehydrogenase E1 component	-
MXAN_RS16125	MXAN_3326	1112.92	1133.84	1860.26	1612.75	1539.2	1628.65	2358.56	1864.15	2157.8	2111.51	-	NC_008095.1	3869058	3870080	+	1023	protein_coding	DNA-directed RNA polymerase subunit alpha && PF03118:Bacterial RNA polymerase, alpha chain C terminal domain|PF01000:RNA polymerase Rpb3/RpoA insert domain|PF01193:RNA polymerase Rpb3/Rpb11 dimerisation domain	RNA_pol_A_bac
MXAN_RS21695	MXAN_4467	1961.96	2447.2	799.8	674.985	2140.39	2096	742.146	623.766	3033.01	2700.93	groL	NC_008095.1	5530482	5532125	-	1644	protein_coding	chaperonin GroEL && PF00118:TCP-1/cpn60 chaperonin family	-
MXAN_RS17150	MXAN_3538	1988.5	1734.02	1442.89	1398.13	1547.13	1438.07	1703.73	1580.48	1943.57	1866.06	mdh	NC_008095.1	4122581	4123525	+	945	protein_coding	malate dehydrogenase && PF02866:lactate/malate dehydrogenase, alpha/beta C-terminal domain|PF00056:lactate/malate dehydrogenase, NAD binding domain	-
MXAN_RS13500	MXAN_2786	1325.07	1369.86	2477.02	2341.34	1581.95	1611.27	1772.89	1824.18	1172.15	1101.89	hppD	NC_008095.1	3242381	3243445	+	1065	protein_coding	4-hydroxyphenylpyruvate dioxygenase && PF00903:Glyoxalase/Bleomycin resistance protein/Dioxygenase superfamily|PF14696:Hydroxyphenylpyruvate dioxygenase, HPPD, N-terminal	Glyoxalase
MXAN_RS27965	MXAN_5769	1119.93	1289.23	2077.44	1580.87	1400.46	1368.62	1944.39	1543.47	1992.95	2248.21	efp	NC_008095.1	7144529	7145107	-	579	protein_coding	elongation factor P && PF01132:Elongation factor P (EF-P) OB domain|PF08207:Elongation factor P (EF-P) KOW-like domain|PF09285:Elongation factor P, C-terminal	-
MXAN_RS29515	MXAN_6084	1450.98	1589.94	1479.21	1099.96	1622.93	1762.38	1635.9	1244.52	2294.45	2283.04	-	NC_008095.1	7530603	7531070	+	468	protein_coding	hypothetical protein && -	-
MXAN_RS23790	MXAN_4900	2072.81	2348.06	1419.08	1390.17	1799.92	1597.42	1110.53	1163.54	1852.76	1546.45	-	NC_008095.1	6131036	6132229	+	1194	protein_coding	hypothetical protein && -	-
MXAN_RS13835	MXAN_2856	4616.76	3971.02	817.988	1089.77	996.48	796.787	1057.55	1203.28	973.19	755.631	-	NC_008095.1	3327544	3327759	-	216	protein_coding	mersacidin/lichenicidin family type 2 lantibiotic && -	-
sRNA00101	#N/A	440.517	414.358	2187.31	1476.85	1515.52	1273.88	2676.93	1680.52	2289.04	2293.39	-	NC_008095.1	4188500	4188569	+	70	-	-	-
MXAN_RS01965	MXAN_0404	1332.86	1615.33	1997.59	1523.45	1449.77	1496.75	1675.29	1369.4	1838.36	1881.72	atpF	NC_008095.1	465342	465896	+	555	protein_coding	F0F1 ATP synthase subunit B && PF00430:ATP synthase B/B' CF(0)	-
MXAN_RS28830	MXAN_5944	4673.75	5627.32	587.937	744.458	665.203	679.954	924.942	1249.99	513.229	469.882	-	NC_008095.1	7365815	7366051	+	237	protein_coding	hypothetical protein && -	-
MXAN_RS33170	MXAN_6848	1845.68	1816.5	1448.27	2163.68	1552.6	1320.88	1567.45	1477.83	1405.53	1351.05	trxA	NC_008095.1	8400673	8401050	-	378	protein_coding	thioredoxin && PF00085:Thioredoxin	-
MXAN_RS33520	MXAN_6923	1141.58	1139.5	1824.77	1408.9	1460.16	1296.77	1830.9	1450.59	2027.67	2069.71	atpD	NC_008095.1	8474315	8475760	-	1446	protein_coding	F0F1 ATP synthase subunit beta && PF00006:ATP synthase alpha/beta family, nucleotide-binding domain|PF00306:ATP synthase alpha/beta chain, C terminal domain|PF02874:ATP synthase alpha/beta family, beta-barrel domain	ATP-synt_ab
MXAN_RS34070	MXAN_7039	2791.13	2925.6	1496.97	1355.39	1640.66	1511.95	1076.16	1079.91	1010.43	700.401	-	NC_008095.1	8612256	8615303	+	3048	protein_coding	hypothetical protein && PF12262:Bacterial virulence factor lipase N-terminal	-
MXAN_RS02815	MXAN_0581	1368.92	1475.07	1613.11	1443.73	1657.79	1639.44	1655.09	1292.78	1690.07	1619.22	infC	NC_008095.1	664395	665138	+	744	protein_coding	translation initiation factor IF-3 && PF00707:Translation initiation factor IF-3, C-terminal domain|PF05198:Translation initiation factor IF-3, N-terminal domain	-
MXAN_RS07015	MXAN_1446	1660.95	1652.49	1338.68	1343.93	1577.47	1519.45	1465.81	1180.99	1789.12	1886.7	-	NC_008095.1	1705095	1705595	-	501	protein_coding	biopolymer transporter ExbD && PF02472:Biopolymer transport protein ExbD/TolR	-
MXAN_RS12905	MXAN_2667	1890.72	2247.83	1444.28	1182.02	1541.48	1444	1124.96	1191.24	1775.18	1366.55	-	NC_008095.1	3114297	3115283	+	987	protein_coding	pyruvate dehydrogenase complex E1 component subunit beta && PF02779:Transketolase, pyrimidine binding domain|PF02780:Transketolase, C-terminal domain	-
MXAN_RS13630	MXAN_2812	1663.91	1374.26	1453.27	1974	1503.33	1024.22	1414.98	1640.91	1455.28	1665.94	-	NC_008095.1	3282991	3283266	+	276	protein_coding	hypothetical protein && -	-
MXAN_RS02845	MXAN_0587	3259.07	2671.47	741.14	1125.41	1557.46	1320.31	1028.86	1365.09	1029.82	816.835	-	NC_008095.1	675610	676929	+	1320	protein_coding	trypsin-like serine protease && PF00089:Trypsin	Trypsin
MXAN_RS34420	MXAN_7110	2053.77	2301.06	1227.31	1136.97	1305.18	1126.15	1380.79	1383.67	1435.42	1200.07	-	NC_008095.1	8680215	8680994	-	780	protein_coding	FKBP-type peptidyl-prolyl cis-trans isomerase && PF01346:Domain amino terminal to FKBP-type peptidyl-prolyl isomerase|PF00254:FKBP-type peptidyl-prolyl cis-trans isomerase	FKBP_C
MXAN_RS34020	MXAN_7028	965.694	1022.07	1601.17	1278.99	1322.71	1144.68	1634.37	1391.21	2010.68	1969.8	-	NC_008095.1	8601722	8603269	+	1548	protein_coding	F0F1 ATP synthase subunit alpha && PF00306:ATP synthase alpha/beta chain, C terminal domain|PF00006:ATP synthase alpha/beta family, nucleotide-binding domain|PF02874:ATP synthase alpha/beta family, beta-barrel domain	ATP-synt_ab
MXAN_RS23405	MXAN_4815	4442.78	3892.33	407.178	831.961	462.711	440.759	1075.97	1835.36	519.302	404.122	-	NC_008095.1	6025827	6026192	+	366	protein_coding	HPF/RaiA family ribosome-associated protein && PF02482:Sigma 54 modulation protein / S30EA ribosomal protein	-
MXAN_RS35490	MXAN_7333	1821.07	2152.8	1330.95	966.603	1426.14	1235.15	1146.55	995.459	1735.45	1498.18	-	NC_008095.1	8956536	8957375	+	840	protein_coding	hypothetical protein && -	-
MXAN_RS25035	MXAN_5152	807.321	937.272	1599.43	1224.76	1519.59	1543.84	1370.59	1362.37	2035.35	1884.61	-	NC_008095.1	6435968	6436717	-	750	protein_coding	OmpA family protein && PF00691:OmpA family	-
MXAN_RS24885	MXAN_5121	1279.72	569.68	957.582	1818.71	1119.98	1146.64	2282.66	1963.87	1349.99	1703.55	-	NC_008095.1	6396498	6396755	-	258	protein_coding	hypothetical protein && -	-
MXAN_RS13180	MXAN_2720	1530.43	1585.98	1503.89	2375.05	1357.69	1079.95	1182.81	1642.4	1005.68	835.534	-	NC_008095.1	3169909	3170208	+	300	protein_coding	YtxH domain-containing protein && PF12732:YtxH-like protein	-
MXAN_RS15115	MXAN_3118	2455.98	1067.81	343.08	1315.03	937.059	1051.2	2258.32	1841.99	992.412	1544.04	-	NC_008095.1	3654935	3655150	-	216	protein_coding	MbtH family protein && -	-
MXAN_RS14925	MXAN_3079	1129.45	1699.51	1075.95	1432.8	976.211	763.655	2052.2	1938.29	1421.83	1276.35	-	NC_008095.1	3607841	3608368	+	528	protein_coding	hypothetical protein && -	-
MXAN_RS24720	MXAN_5088	970.186	1071.68	1791.58	1449.91	1291.78	1149.19	1575.32	1223.65	1698.02	1523.16	-	NC_008095.1	6360623	6361000	+	378	protein_coding	hypothetical protein && -	-
MXAN_RS01045	MXAN_0212	1015.52	1138.53	1769.92	1547.7	2004.59	1946.59	963.2	998.587	1046.82	1007.49	-	NC_008095.1	258998	260218	-	1221	protein_coding	PLP-dependent aminotransferase family protein && PF00155:Aminotransferase class I and II	Aminotran_1_2
MXAN_RS24405	MXAN_5024	2352.77	2628.61	478.301	671.493	390.183	321.095	1880.16	1989.69	1510.87	1137.6	-	NC_008095.1	6280301	6281782	-	1482	protein_coding	hypothetical protein && -	-
MXAN_RS17185	MXAN_3545	442.627	240.426	1294.89	1708.65	1346.46	1400.2	1853	1380.46	1560.13	2013.87	-	NC_008095.1	4130752	4131012	+	261	protein_coding	30S ribosomal protein S16 && -	-
MXAN_RS36120	MXAN_7475	2073.98	2229	1206.68	1024.62	1049.08	990.558	1199.6	1104.9	1253.95	1105.82	bacM	NC_008095.1	9102067	9102519	-	453	protein_coding	bactofilin BacM && PF04519:Polymer-forming cytoskeletal	-
MXAN_RS15460	MXAN_3192	2720.04	2698.61	462.224	542.3	1283.59	1215.51	725.927	536.723	1556.97	1377.05	dnaK	NC_008095.1	3738315	3740225	+	1911	protein_coding	molecular chaperone DnaK && PF00012:Hsp70 protein	HSP70
MXAN_RS17145	MXAN_3537	1474.41	1243.54	1146.44	1238.06	1233.24	1139.61	1382.77	1147.72	1576.57	1466.67	icd	NC_008095.1	4121250	4122548	+	1299	protein_coding	NADP-dependent isocitrate dehydrogenase && PF00180:Isocitrate/isopropylmalate dehydrogenase	-
MXAN_RS17165	MXAN_3541	887.294	898.541	1276.07	1143.6	1268.1	1237.46	1409.05	1059.03	1952.17	1884.93	sucC	NC_008095.1	4126766	4127926	+	1161	protein_coding	ADP-forming succinate--CoA ligase subunit beta && PF08442:ATP-grasp domain|PF00549:CoA-ligase	-
MXAN_RS05245	MXAN_1092	5195.17	4967.34	160.595	244.59	381.935	198.179	468.263	737.969	300.275	240.473	-	NC_008095.1	1272643	1273086	+	444	protein_coding	Hsp20/alpha crystallin family protein && PF00011:Hsp20/alpha crystallin family	-
MXAN_RS21170	MXAN_4361	1460.29	1231.78	950.198	1110.32	1280.59	1380.75	1156.21	1164.37	1442.76	1591.72	-	NC_008095.1	5367841	5368044	+	204	protein_coding	TIGR04563 family protein && -	-
MXAN_RS34075	MXAN_7040	2511.85	2533.76	1164.47	1029.54	1231.91	1151.87	886.084	952.735	753.029	525.154	-	NC_008095.1	8615331	8616524	+	1194	protein_coding	transporter && PF03349:Outer membrane protein transport protein (OMPP1/FadL/TodX)	-
MXAN_RS33240	MXAN_6862	882.675	891.48	1177.29	1058.54	1386.39	1387.13	1314.69	1166.98	1762.15	1690.98	-	NC_008095.1	8414623	8415360	-	738	protein_coding	MotA/TolQ/ExbB proton channel family protein && PF01618:MotA/TolQ/ExbB proton channel family	-
MXAN_RS27960	MXAN_5768	1020.9	1274.08	1553.68	1144.28	1128.83	997.068	1333.51	1089.8	1628.47	1477.49	accB	NC_008095.1	7143886	7144485	-	600	protein_coding	acetyl-CoA carboxylase biotin carboxyl carrier protein && PF00364:Biotin-requiring enzyme	Biotin_lipoyl
MXAN_RS23455	MXAN_4826	1183.98	1164.94	1432.9	1742.11	1235.17	1060.05	1185.66	1077.29	1295.98	1184.88	-	NC_008095.1	6041643	6042224	-	582	protein_coding	superoxide dismutase && PF00081:Iron/manganese superoxide dismutases, alpha-hairpin domain|PF02777:Iron/manganese superoxide dismutases, C-terminal domain	-
MXAN_RS22505	MXAN_4636	1560.31	1332.98	1027.95	1010.21	1232.72	1150.32	1288.89	1083.08	1507.07	1343.42	bacO	NC_008095.1	5817018	5817398	-	381	protein_coding	bactofilin BacO && PF04519:Polymer-forming cytoskeletal	-
MXAN_RS28715	MXAN_5922	1480.68	1587.67	1400.41	1162.92	1074.98	943.418	1300.4	1058.58	1284.65	1242.88	fsa	NC_008095.1	7344658	7345329	-	672	protein_coding	fructose-6-phosphate aldolase && PF00923:Transaldolase	-
MXAN_RS18260	MXAN_3764	1500.51	1163.83	967.435	1189.87	1181.92	1130.49	1287.28	1103.11	1409.32	1421.91	-	NC_008095.1	4481594	4482145	+	552	protein_coding	peptidylprolyl isomerase && PF00160:Cyclophilin type peptidyl-prolyl cis-trans isomerase/CLD	Pro_isomerase
MXAN_RS07860	MXAN_1617	1103.95	855.547	1045.8	1485.31	1109.49	1235.34	1465.63	1108.82	1248.76	1503.02	-	NC_008095.1	1919798	1920004	+	207	protein_coding	cold-shock protein && -	-
MXAN_RS21000	MXAN_4327	2610.15	2060.33	937.22	1058.36	1195.81	1217.57	664.679	751.706	894.09	741.688	-	NC_008095.1	5325232	5326782	+	1551	protein_coding	Glu/Leu/Phe/Val dehydrogenase && PF02812:Glu/Leu/Phe/Val dehydrogenase, dimerisation domain|PF00208:Glutamate/Leucine/Phenylalanine/Valine dehydrogenase	-
MXAN_RS30440	MXAN_6282	637.59	405.702	1146.54	4287.18	1205.24	1042.45	740.984	1350.66	661.408	504.655	-	NC_008095.1	7758398	7758739	-	342	protein_coding	hypothetical protein && -	-
MXAN_RS15525	MXAN_3206	1220.7	1260.69	1114.2	1048.51	1059.59	954.096	1396.64	1286.48	1402.46	1233.69	-	NC_008095.1	3755385	3757355	-	1971	protein_coding	thioredoxin && PF13462:Thioredoxin	-
MXAN_RS21175	MXAN_4362	1595.4	1684.05	1050.76	974.826	1058.37	1108.92	982.34	884.912	1360.4	1252.9	-	NC_008095.1	5368051	5368311	+	261	protein_coding	TIGR04563 family protein && -	-
MXAN_RS06955	MXAN_1434	1450.85	1241.6	832.035	1202.99	1269.18	1085.69	1218.39	1028.02	1272.34	1313.89	-	NC_008095.1	1691407	1691676	-	270	protein_coding	HU family DNA-binding protein && -	-
MXAN_RS17170	MXAN_3542	1246.17	1163.92	971.99	910.155	1161.07	1126.96	1123.98	957.152	1627.78	1584.75	sucD	NC_008095.1	4127956	4128855	+	900	protein_coding	succinate--CoA ligase subunit alpha && PF00549:CoA-ligase|PF02629:CoA binding domain	CoA_binding
MXAN_RS04630	MXAN_0962	1099.93	1287.21	993.765	868.956	1447.52	1379.88	1008.11	954.435	1460.74	1247.48	-	NC_008095.1	1109214	1112606	+	3393	protein_coding	VWA domain-containing protein && -	-
MXAN_RS12545	MXAN_2595	816.915	926.141	1505.06	1281.24	1099.19	929.461	1340.47	1173.69	1419.61	1255.68	-	NC_008095.1	3018122	3019234	+	1113	protein_coding	hypothetical protein && -	-
MXAN_RS20485	MXAN_4219	1439.01	1447.04	1080.95	1013.89	1047.43	920.361	1142.94	1052.93	1365.93	1224.44	lpdA	NC_008095.1	5179304	5180701	-	1398	protein_coding	dihydrolipoyl dehydrogenase && PF02852:Pyridine nucleotide-disulphide oxidoreductase, dimerisation domain|PF07992:Pyridine nucleotide-disulphide oxidoreductase	Pyr_redox_2
MXAN_RS24480	MXAN_5039	3033.83	3501.47	1401.21	1400.06	317.151	220.137	719.146	1020.4	69.8654	47.6175	-	NC_008095.1	6300467	6300904	-	438	protein_coding	DUF779 domain-containing protein && PF05610:Protein of unknown function (DUF779)	-
MXAN_RS15835	MXAN_3269	647.626	716.662	1533.95	1253.89	1055.59	1071.78	1374.72	903.931	1491.07	1575.49	thiS	NC_008095.1	3821620	3821820	-	201	protein_coding	sulfur carrier protein ThiS && -	-
MXAN_RS32250	MXAN_6660	1169.89	1229.28	1191.81	1079.97	1045.63	983.414	1369.87	1104.75	1212.83	1179.57	-	NC_008095.1	8188763	8189515	-	753	protein_coding	hypothetical protein && -	-
Novel00420	#N/A	454.793	343.454	1218.16	1177.92	1066.42	1072.79	1558.79	1577.77	1455.16	1588.63	-	NC_008095.1	3849910	3850071	-	162	-	PF00164:Ribosomal protein S12/S23	Ribosomal_S12
MXAN_RS25920	MXAN_5341	1414.11	1701.11	1129.37	1027.19	1013.7	961.25	969.07	936.358	1222.75	1090.11	frr	NC_008095.1	6649837	6650394	-	558	protein_coding	ribosome recycling factor && PF01765:Ribosome recycling factor	-
MXAN_RS12910	MXAN_2668	1550.29	1943.46	1175.26	865.273	1125.79	1107.81	790.161	743.434	1157.96	916.131	-	NC_008095.1	3115290	3116873	+	1584	protein_coding	pyruvate dehydrogenase complex dihydrolipoamide acetyltransferase && PF02817:e3 binding domain|PF00364:Biotin-requiring enzyme|PF00198:2-oxoacid dehydrogenases acyltransferase (catalytic domain)	Biotin_lipoyl
MXAN_RS22500	MXAN_4635	1258.79	1702.49	1259.98	875.869	1019.42	946.815	1013.26	945.571	1236.57	1108.1	bacP	NC_008095.1	5816292	5817014	-	723	protein_coding	bactofilin BacP && PF04519:Polymer-forming cytoskeletal	-
MXAN_RS14890	MXAN_3072	620.009	701.602	1258.78	1081.28	1109.05	1239.57	1370.51	968.273	1428.14	1341.17	nusG	NC_008095.1	3595605	3596147	+	543	protein_coding	transcription termination/antitermination protein NusG && PF00467:KOW motif|PF02357:Transcription termination factor nusG	KOW
MXAN_RS28705	MXAN_5920	711.286	775.348	988.742	897.296	734.304	827.41	1743.62	1268.59	1535.43	1577.03	-	NC_008095.1	7342418	7343215	-	798	protein_coding	electron transfer flavoprotein subunit beta/FixA family protein && PF01012:Electron transfer flavoprotein domain	-
MXAN_RS23170	MXAN_4768	970.788	1037.4	1261.1	1051.25	1132.39	1106.84	1091.08	888.813	1220.87	1216.27	fabF	NC_008095.1	5968613	5969866	-	1254	protein_coding	beta-ketoacyl-ACP synthase II && PF02801:Beta-ketoacyl synthase, C-terminal domain|PF00109:Beta-ketoacyl synthase, N-terminal domain	ketoacyl-synt
MXAN_RS23635	MXAN_4868	1320.33	1205.96	990.23	933.975	1193.04	1282.98	908.836	835.646	1197.73	1099.87	cglF	NC_008095.1	6098050	6098319	-	270	protein_coding	adventurous gliding motility protein CglF && -	-
MXAN_RS28385	MXAN_5855	1505.29	1232.39	1201.17	1566.75	1194.98	1232.51	924.932	1036.43	537.279	366.66	-	NC_008095.1	7264517	7265674	+	1158	protein_coding	hypothetical protein && -	-
MXAN_RS06370	MXAN_1317	3315.89	3545.98	165.327	259.635	118.402	91.4343	1062.21	1150.3	613.698	367.322	-	NC_008095.1	1541354	1542013	+	660	protein_coding	HmuY family protein && PF14064:HmuY protein	-
MXAN_RS33770	MXAN_6976	451.721	362.503	468.067	643.669	1278.67	1496.12	1586.33	1416.66	1435.72	1528.06	-	NC_008095.1	8535470	8536393	+	924	protein_coding	hypothetical protein && -	-
sRNA00157	#N/A	1533.44	935.533	713.501	862.286	981.989	1000.73	1042.91	1096.66	1239.92	1235.26	-	NC_008095.1	6077639	6077717	-	79	-	-	-
MXAN_RS29500	MXAN_6081	976.64	1069.61	988.967	612.708	1058.86	1044.43	1110.21	800.142	1543.09	1393.02	-	NC_008095.1	7528230	7528775	+	546	protein_coding	DUF3341 domain-containing protein && PF11821:Protein of unknown function (DUF3341)	-
MXAN_RS09760	MXAN_2013	463.784	568.919	1462.23	1079.4	1012.91	919.2	1313.1	1127.22	1301.66	1298.53	tig	NC_008095.1	2340519	2341796	+	1278	protein_coding	trigger factor && PF05697:Bacterial trigger factor protein (TF)|PF00254:FKBP-type peptidyl-prolyl cis-trans isomerase|PF05698:Bacterial trigger factor protein (TF) C-terminus	FKBP_C
MXAN_RS23740	MXAN_4890	836.889	520.721	859.255	1106.87	1143.98	1200.59	1252.5	1173.76	1088.75	1355.55	-	NC_008095.1	6123084	6123320	+	237	protein_coding	DNA-directed RNA polymerase subunit omega && -	-
MXAN_RS15495	MXAN_3200	652.584	688.017	1090.17	1162.48	1044.15	947.314	1301.19	1193.34	1266.2	1157.55	-	NC_008095.1	3748210	3748572	+	363	protein_coding	TraR/DksA C4-type zinc finger protein && PF01258:Prokaryotic dksA/traR C4-type zinc finger	zf-dskA_traR
MXAN_RS12740	MXAN_2634	849.205	729.479	1043.11	1118.78	1139.99	1066.61	1105.5	823.572	1253.3	1298.85	-	NC_008095.1	3077517	3078035	+	519	protein_coding	DUF507 family protein && PF04368:Protein of unknown function (DUF507)	-
MXAN_RS17040	MXAN_3517	464.305	599.438	1554.77	1091.81	929.26	775.854	1251.62	967.372	1386.84	1406.25	-	NC_008095.1	4096481	4096855	-	375	protein_coding	hypothetical protein && -	-
MXAN_RS14915	MXAN_3077	868.163	961.187	1074.08	927.631	883.029	913.216	1269.61	1124.75	1237.21	1150.14	rpoB	NC_008095.1	3599058	3603284	+	4227	protein_coding	DNA-directed RNA polymerase subunit beta && PF04561:RNA polymerase Rpb2, domain 2|PF04565:RNA polymerase Rpb2, domain 3|PF04560:RNA polymerase Rpb2, domain 7|PF00562:RNA polymerase Rpb2, domain 6|PF10385:RNA polymerase beta subunit external 1 domain|PF04563:RNA polymerase beta subunit	RNA_pol_Rpb2_6
MXAN_RS10110	MXAN_2083	499.5	320.677	863.675	1215.98	997.573	1025.92	1467.13	1303.31	1144.38	1562.28	-	NC_008095.1	2416805	2417071	-	267	protein_coding	hypothetical protein && -	-
MXAN_RS06505	MXAN_1344	962.649	944.35	1041.62	1555.77	1056.59	943.447	981.312	1177.69	936.233	786.141	-	NC_008095.1	1577373	1578017	-	645	protein_coding	DUF3332 domain-containing protein && PF11810:Domain of unknown function (DUF3332)	-
MXAN_RS33515	MXAN_6922	627.157	807.082	1549.87	952.12	986.378	995.427	1125.56	879.907	1195.12	1254.48	-	NC_008095.1	8473714	8474283	-	570	protein_coding	hypothetical protein && -	-
MXAN_RS29525	MXAN_6086	886.609	793.798	810.22	677.163	1090.81	1160.8	1026.4	841.591	1549.49	1530.57	coxB	NC_008095.1	7531985	7533031	+	1047	protein_coding	cytochrome c oxidase subunit II && PF00116:Cytochrome C oxidase subunit II, periplasmic domain|PF00034:Cytochrome c	-
MXAN_RS14920	MXAN_3078	950.218	1071.22	1084.17	885.06	886.686	852.235	1208.46	1028.79	1187.26	1091.5	rpoC	NC_008095.1	3603419	3607630	+	4212	protein_coding	DNA-directed RNA polymerase subunit beta' && PF00623:RNA polymerase Rpb1, domain 2|PF04998:RNA polymerase Rpb1, domain 5|PF04983:RNA polymerase Rpb1, domain 3|PF05000:RNA polymerase Rpb1, domain 4|PF04997:RNA polymerase Rpb1, domain 1	-
MXAN_RS14350	MXAN_2963	757.308	791.062	604.756	869.725	752.312	693.514	1761.67	1193.15	1332.71	1441.57	-	NC_008095.1	3470804	3471127	+	324	protein_coding	SCP2 sterol-binding domain-containing protein && PF02036:SCP-2 sterol transfer family	-
MXAN_RS38415	#N/A	734.727	778.749	1079.06	885.055	1106.2	1022.8	992.894	818.223	1362.42	1332.94	-	NC_008095.1	6095083	6095289	-	207	protein_coding	hypothetical protein && -	-
MXAN_RS23620	MXAN_4864	951.205	1322.41	1171.07	742.542	972.324	911.749	866.867	809.692	1186.74	1122.21	-	NC_008095.1	6093422	6095116	-	1695	protein_coding	DEAD/DEAH box helicase && -	-
MXAN_RS13830	MXAN_2855	2771.06	2424.39	493.479	669.587	660.404	549.847	665.693	769.385	574.09	472.892	-	NC_008095.1	3327303	3327512	-	210	protein_coding	mersacidin/lichenicidin family type 2 lantibiotic && -	-
MXAN_RS34855	MXAN_7199	1335.33	1297.79	935.105	1115.2	930.332	772.897	949.969	912.583	927.533	809.924	-	NC_008095.1	8784069	8786018	+	1950	protein_coding	Ig-like domain-containing protein && PF13205:Bacterial Ig-like domain	-
MXAN_RS05215	MXAN_1086	458.309	566.63	1317.84	924.38	901.463	940.385	1122.23	894.25	1356.92	1320.62	-	NC_008095.1	1267093	1267581	-	489	protein_coding	NAD(P)H-dependent oxidoreductase subunit E && PF01257:Thioredoxin-like [2Fe-2S] ferredoxin	-
MXAN_RS33175	MXAN_6849	825.969	513.459	685.439	1362.92	1170.18	1027	959.327	984.044	1080.21	1060.07	-	NC_008095.1	8401064	8401387	-	324	protein_coding	FKBP-type peptidyl-prolyl cis-trans isomerase && PF00254:FKBP-type peptidyl-prolyl cis-trans isomerase	FKBP_C
MXAN_RS06105	MXAN_1264	1423.21	1242.2	839.805	1147.16	969.824	937.919	625.215	662.589	921.53	848.354	-	NC_008095.1	1476079	1477872	-	1794	protein_coding	phosphoenolpyruvate carboxykinase (GTP) && PF00821:Phosphoenolpyruvate carboxykinase	-
MXAN_RS05615	///	457.286	325.951	1622.29	2706.97	554.36	450.203	1514.11	1540.17	199.969	234.652	-	NC_008095.1	1359329	1359571	-	243	protein_coding	hypothetical protein && -	-
MXAN_RS29530	MXAN_6087	996.765	758.156	604.527	597.231	1018.98	1043.98	969.029	757.065	1346.05	1340.44	ctaD	NC_008095.1	7533015	7534685	+	1671	protein_coding	cytochrome c oxidase subunit I && PF00115:Cytochrome C and Quinol oxidase polypeptide I	-
MXAN_RS10035	MXAN_2068	780.381	889.058	1227.34	937.483	853.725	888.022	1012.34	844.605	1012.02	973.422	infB	NC_008095.1	2398714	2401932	+	3219	protein_coding	translation initiation factor IF-2 && PF04760:Translation initiation factor IF-2, N-terminal region|PF11987:Translation-initiation factor 2|PF00009:Elongation factor Tu GTP binding domain	GTP_EFTU
MXAN_RS22510	MXAN_4637	1164.09	1005.49	692.358	844.157	967.78	920.213	904.487	728.754	1059.33	1046.24	bacN	NC_008095.1	5817395	5817736	-	342	protein_coding	bactofilin BacN && PF04519:Polymer-forming cytoskeletal	-
MXAN_RS11880	MXAN_2455	1688.36	1483.75	481.932	560.415	784.564	814.29	952.114	789.698	843.723	786.129	-	NC_008095.1	2859580	2859957	+	378	protein_coding	hypothetical protein && -	-
MXAN_RS01690	MXAN_0345	96.0374	93.4897	692.489	716.101	1062.06	953.033	1339.91	1340.3	1532.61	1344.86	-	NC_008095.1	403478	405337	+	1860	protein_coding	N-acetylmuramoyl-L-alanine amidase && PF01510:N-acetylmuramoyl-L-alanine amidase	-
MXAN_RS22145	MXAN_4565	1028.5	1248.97	1083.92	875.252	919.067	961.097	628.297	612.216	913.641	826.627	-	NC_008095.1	5697956	5699014	+	1059	protein_coding	3-methyl-2-oxobutanoate dehydrogenase && PF02779:Transketolase, pyrimidine binding domain|PF02780:Transketolase, C-terminal domain	-
MXAN_RS27180	MXAN_5609	740.265	884.722	1087.75	801.335	843.972	796.265	920.025	787.79	1179.03	1051.76	-	NC_008095.1	6972807	6974330	-	1524	protein_coding	UDP-N-acetylmuramoyl-L-alanyl-D-glutamate--2%2C6-diaminopimelate ligase && PF02875:Mur ligase family, glutamate ligase domain|PF01225:Mur ligase family, catalytic domain|PF08245:Mur ligase middle domain	-
MXAN_RS14335	MXAN_2960	1507.47	1363.49	586.852	873.01	745.821	808.392	843.272	844.745	730.84	777.034	tatA	NC_008095.1	3468799	3469077	-	279	protein_coding	twin-arginine translocase TatA/TatE family subunit && -	-
MXAN_RS14880	MXAN_3070	305.754	163.3	605.003	1087.47	913.147	1313.04	1299.33	958.965	1145.21	1278.98	-	NC_008095.1	3594986	3595061	+	76	protein_coding	tRNA-Trp && -	-
MXAN_RS08015	MXAN_1650	1396.43	1230.8	471.847	756.796	1171.59	977.802	578.35	800.741	907.321	770.774	-	NC_008095.1	1954062	1955195	+	1134	protein_coding	trypsin-like serine protease && PF04151:Bacterial pre-peptidase C-terminal domain|PF00089:Trypsin	Trypsin
MXAN_RS14885	MXAN_3071	531.795	517.274	895.234	924.043	894.338	984.821	1134.82	944.193	1102.39	1130.39	secE	NC_008095.1	3595162	3595605	+	444	protein_coding	preprotein translocase subunit SecE && PF00584:SecE/Sec61-gamma subunits of protein translocation complex	-
MXAN_RS24485	MXAN_5040	2511.97	2244.82	939.9	1231.59	317.076	227.525	615.016	855.483	69.2539	36.6082	-	NC_008095.1	6300904	6302424	-	1521	protein_coding	aldehyde dehydrogenase family protein && PF00171:Aldehyde dehydrogenase family	Aldedh
MXAN_RS29535	MXAN_6088	1006.64	748.096	569.724	607.152	967.068	1064.06	913.652	678.501	1212.26	1276.48	-	NC_008095.1	7534675	7535343	+	669	protein_coding	cytochrome c oxidase subunit 3 family protein && PF00510:Cytochrome c oxidase subunit III	-
MXAN_RS14930	MXAN_3080	492.915	531.966	941.256	1057.57	848.151	946.083	1299.06	1080.31	909.063	930.552	-	NC_008095.1	3608541	3608891	+	351	protein_coding	phasin family protein && PF05597:Poly(hydroxyalcanoate) granule associated protein (phasin)	-
MXAN_RS29490	MXAN_6079	741.778	743.806	751.489	565.956	900.665	923.499	973.211	791.383	1325.54	1319.1	-	NC_008095.1	7523587	7526781	+	3195	protein_coding	TAT-variant-translocated molybdopterin oxidoreductase && PF12838:4Fe-4S dicluster domain|PF01568:Molydopterin dinucleotide binding domain	-
MXAN_RS25765	MXAN_5310	2306.14	953.931	431.388	1475.62	1335.87	1025.65	313.715	552.573	386.348	254.173	-	NC_008095.1	6613968	6614168	-	201	protein_coding	cold-shock protein && -	-
MXAN_RS17445	MXAN_3596	500.664	618.932	1253.49	1143.84	955.262	903.341	925.106	821.725	889.918	947.887	-	NC_008095.1	4192698	4193087	+	390	protein_coding	integration host factor subunit alpha && PF00216:Bacterial DNA-binding protein	-
MXAN_RS13505	MXAN_2787	746.541	814.589	1531.68	1266.17	840.242	888.311	920.766	846.669	555.103	544.572	-	NC_008095.1	3243476	3244813	+	1338	protein_coding	homogentisate 1%2C2-dioxygenase && PF04209:homogentisate 1,2-dioxygenase	-
MXAN_RS21480	MXAN_4421	831.88	901.812	589.879	498.276	1026.74	998.381	915.277	790.268	1170.54	1071.31	-	NC_008095.1	5472736	5473266	-	531	protein_coding	hypothetical protein && -	-
MXAN_RS29505	MXAN_6082	792.411	748.884	660.913	562.484	908.281	986.708	917.348	710.945	1240.29	1263.38	-	NC_008095.1	7528772	7529365	+	594	protein_coding	cytochrome c && PF13442:Cytochrome C oxidase, cbb3-type, subunit III	-
MXAN_RS06380	MXAN_1319	2594.81	3555.37	148.235	190.391	88.0488	64.4023	714.772	789.369	411.086	222.916	-	NC_008095.1	1543126	1544028	+	903	protein_coding	ABC transporter substrate-binding protein && PF01497:Periplasmic binding protein	Peripla_BP_2
MXAN_RS22965	MXAN_4727	522.667	474.875	874.101	721.192	797.127	811.243	1288.89	904.428	1150.67	1228.39	-	NC_008095.1	5920745	5921299	-	555	protein_coding	OmpH family outer membrane protein && PF03938:Outer membrane protein (OmpH-like)	-
MXAN_RS29285	MXAN_6036	1083.08	1118.37	651.654	530.448	753.139	702.429	775.772	743.675	1219.02	1108.58	odhB	NC_008095.1	7469696	7470892	+	1197	protein_coding	2-oxoglutarate dehydrogenase complex dihydrolipoyllysine-residue succinyltransferase && PF02817:e3 binding domain|PF00198:2-oxoacid dehydrogenases acyltransferase (catalytic domain)|PF00364:Biotin-requiring enzyme	Biotin_lipoyl
MXAN_RS31425	MXAN_6487	1165.14	1404.9	468.799	592.373	1736.35	1885.32	178.589	170.206	501.299	565.309	-	NC_008095.1	7998058	7999461	+	1404	protein_coding	TolC family protein && PF02321:Outer membrane efflux protein	OEP
MXAN_RS13525	MXAN_2791	1372.89	1205.92	297.017	452.094	787.11	649.127	772.293	1003.34	1129.22	974.702	-	NC_008095.1	3247840	3248637	-	798	protein_coding	zinc-dependent metalloprotease && PF12388:Dual-action HEIGH metallo-peptidase	-
MXAN_RS13660	MXAN_2818	513.108	537.519	870.139	823.95	744.979	768.898	1139.06	1001.8	1073.72	1100.11	secG	NC_008095.1	3290237	3290635	+	399	protein_coding	preprotein translocase subunit SecG && PF03840:Preprotein translocase SecG subunit	-
MXAN_RS35810	MXAN_7401	536.906	492.61	1038.57	920.808	745.163	770.319	1322.13	1117.87	751.402	791.743	-	NC_008095.1	9026488	9027024	-	537	protein_coding	Vegetative protein && -	-
MXAN_RS15390	MXAN_3175	3337.64	2650.49	221.545	291.375	315.441	219.346	275.169	377.298	433.911	294.008	-	NC_008095.1	3719441	3720001	-	561	protein_coding	hypothetical protein && -	-
MXAN_RS32055	MXAN_6622	1048.69	909.525	656.325	707.475	742.906	697.905	796.189	758.607	1015.16	1082.73	-	NC_008095.1	8151499	8151990	-	492	protein_coding	hypothetical protein && -	-
MXAN_RS02445	MXAN_0504	3630.54	3116.68	164.622	610.136	376.415	37.052	96.9904	280.179	82.83	15.252	-	NC_008095.1	561968	562381	-	414	protein_coding	hypothetical protein && -	-
MXAN_RS34320	MXAN_7089	504.892	773.36	1152.35	753.784	796.91	706.838	980.92	965.007	936.263	831.313	-	NC_008095.1	8661524	8662144	-	621	protein_coding	hypothetical protein && -	-
MXAN_RS29495	MXAN_6080	796.066	664.409	633.914	527.613	947.629	980.961	905.118	620.033	1145.08	1144.47	nrfD	NC_008095.1	7526785	7528224	+	1440	protein_coding	polysulfide reductase NrfD && PF03916:Polysulphide reductase, NrfD	-
MXAN_RS00655	MXAN_0133	1074	994.274	568.987	691.922	1053.96	1050.46	759.27	874.229	766.679	511.704	-	NC_008095.1	155186	156238	+	1053	protein_coding	SGNH/GDSL hydrolase family protein && -	-
MXAN_RS06600	MXAN_1363	873.208	951.102	904.412	766.453	743.74	726.378	793.384	692.604	954.92	892.797	acnA	NC_008095.1	1599740	1602469	+	2730	protein_coding	aconitate hydratase AcnA && PF00330:Aconitase family (aconitate hydratase)|PF00694:Aconitase C-terminal domain	Aconitase
MXAN_RS29510	MXAN_6083	767.897	615.584	571.507	552.364	910.671	968.206	861.971	595.286	1141.26	1268.71	-	NC_008095.1	7529362	7530606	+	1245	protein_coding	hypothetical protein && -	-
MXAN_RS28700	MXAN_5919	695.547	721.2	665.293	591.594	524.292	511.457	1244.25	953.389	1151.08	1168.86	-	NC_008095.1	7341416	7342381	-	966	protein_coding	electron transfer flavoprotein subunit alpha/FixB family protein && PF00766:Electron transfer flavoprotein FAD-binding domain|PF01012:Electron transfer flavoprotein domain	-
MXAN_RS13810	MXAN_2851	508.309	614.138	1054.16	715.272	683.641	689.902	1128.72	936.276	1000.26	879.549	-	NC_008095.1	3321954	3323225	+	1272	protein_coding	proprotein convertase P-domain-containing protein && -	-
MXAN_RS12705	MXAN_2627	921.748	774.707	829.638	945.086	593.844	547.584	1027.51	962.627	723.204	846.551	-	NC_008095.1	3067259	3067753	+	495	protein_coding	CarD family transcriptional regulator && PF02559:CarD-like/TRCF domain	-
sRNA00191	#N/A	351.598	296.455	612.032	868.158	891.837	879.041	698.427	597.65	1293.98	1665.4	-	NC_008095.1	7092991	7093125	-	135	-	-	-
MXAN_RS06375	MXAN_1318	2565.33	2900.35	118.737	187.012	86.8821	74.4539	706.857	851.739	424.467	233.337	-	NC_008095.1	1542041	1543129	+	1089	protein_coding	hemin-degrading factor && PF05171:Haemin-degrading HemS.ChuX domain	-
MXAN_RS02780	MXAN_0572	558.068	640.854	801.741	653.927	818.043	727.816	902.691	803.905	1141	1046.06	-	NC_008095.1	659640	660470	+	831	protein_coding	hypothetical protein && -	-
sRNA00174	#N/A	501.378	332.105	600.78	911.17	711.014	898.834	1091.91	853.614	838.675	1292.2	-	NC_008095.1	6653267	6653570	-	304	-	-	-
MXAN_RS28495	MXAN_5877	1040.95	1043.25	712.161	591.206	638.65	576.962	922.781	727.395	901.891	843.779	-	NC_008095.1	7296639	7297253	-	615	protein_coding	YceI family protein && PF04264:YceI-like domain	-
MXAN_RS20570	MXAN_4236	2192.39	2165.63	498.141	714.65	602.621	463.947	316.716	401.095	220.694	240.065	-	NC_008095.1	5196630	5197061	+	432	protein_coding	CBS domain-containing protein && PF00571:CBS domain	CBS
MXAN_RS31245	MXAN_6451	413.779	303.966	1146.03	1395	51.7235	53.0917	1845.52	2490.81	53.6796	37.9172	-	NC_008095.1	7952994	7953755	-	762	protein_coding	hypothetical protein && -	-
MXAN_RS13055	MXAN_2695	240.334	121.29	656.443	916.002	715.218	845.464	1132.43	1043.61	899.418	1188.92	-	NC_008095.1	3146723	3146914	-	192	protein_coding	50S ribosomal protein L28 && -	-
MXAN_RS22140	MXAN_4564	901.84	911.856	865.85	804.228	841.368	771.636	554.863	500.354	871.69	723.927	-	NC_008095.1	5696942	5697952	+	1011	protein_coding	thiamine pyrophosphate-dependent dehydrogenase E1 component subunit alpha && PF00676:Dehydrogenase E1 component	-
MXAN_RS16090	MXAN_3319	466.107	411.095	803.132	818.472	736.139	847.085	1046.66	840.25	868.874	907.569	secY	NC_008095.1	3864355	3865701	+	1347	protein_coding	preprotein translocase subunit SecY && PF00344:SecY translocase	-
MXAN_RS04095	MXAN_0855	205.602	170.667	587.715	621.858	1228.36	1321.06	784.287	711.91	987.29	1053.82	-	NC_008095.1	970860	971663	+	804	protein_coding	OmpA family protein && PF00691:OmpA family	-
MXAN_RS11780	MXAN_2435	932.784	939.01	607.278	575.572	643.637	568.13	975.621	931.927	717.256	689.192	-	NC_008095.1	2843363	2843794	+	432	protein_coding	tetratricopeptide repeat protein && PF13414:TPR repeat	-
MXAN_RS18395	MXAN_3791	731.959	888.357	836.16	776.058	681.113	630.34	732.269	792.54	779.668	661.933	-	NC_008095.1	4555839	4557020	-	1182	protein_coding	acetyl-CoA C-acetyltransferase && PF02803:Thiolase, C-terminal domain|PF00108:Thiolase, N-terminal domain	Thiolase_N
MXAN_RS28960	MXAN_5970	2009.82	1775.76	406.658	701.453	290.727	246.894	623.883	975.507	251.691	177.078	-	NC_008095.1	7390855	7393161	+	2307	protein_coding	S8 family serine peptidase && PF00082:Subtilase family	Peptidase_S8
MXAN_RS24115	MXAN_4966	520.325	549.957	838.614	724.013	666.646	609.383	963.795	919.878	837.12	773.303	-	NC_008095.1	6211153	6212238	-	1086	protein_coding	thioredoxin domain-containing protein && PF13462:Thioredoxin	-
Novel00988	#N/A	795.904	972.421	930.005	654.819	620.378	609.751	700.111	765.76	679.455	663.731	-	NC_008095.1	8097661	8100704	+	3044	-	PF00355:Rieske [2Fe-2S] domain	-
MXAN_RS19415	MXAN_3993	1192.84	1206.02	458.958	429.071	714.786	683.833	598.706	458.288	863.834	783.708	lon	NC_008095.1	4862103	4864586	+	2484	protein_coding	endopeptidase La && PF05362:Lon protease (S16) C-terminal proteolytic domain|PF00004:ATPase family associated with various cellular activities (AAA)|PF02190:ATP-dependent protease La (LON) substrate-binding domain	AAA
MXAN_RS27830	MXAN_5742	621.266	667.299	897.345	645.022	661.926	728.072	797.367	628.078	856.182	841.048	-	NC_008095.1	7110416	7110769	-	354	protein_coding	hypothetical protein && -	-
MXAN_RS24955	MXAN_5135	441.08	556.363	431.883	320.789	324.965	311.122	1401.73	1025.27	1280.4	1235.17	-	NC_008095.1	6415098	6416270	-	1173	protein_coding	thiolase family protein && PF02803:Thiolase, C-terminal domain|PF00108:Thiolase, N-terminal domain	Thiolase_N
MXAN_RS23630	MXAN_4867	700.463	786.141	893.859	765.249	688.763	720.46	670.51	662.126	753.916	678.21	gltG	NC_008095.1	6096051	6097973	-	1923	protein_coding	adventurous gliding motility protein GltG && PF00498:FHA domain	FHA
MXAN_RS12865	MXAN_2659	616.752	585.207	576.743	446.156	640.531	689.738	884.759	700.505	1059.8	1076.43	-	NC_008095.1	3102167	3103702	-	1536	protein_coding	hypothetical protein && -	-
MXAN_RS15520	MXAN_3205	1014.52	968.736	555.509	739.017	696.126	596.366	616.656	739.286	684.217	654.241	-	NC_008095.1	3754903	3755298	+	396	protein_coding	RidA family protein && PF01042:Endoribonuclease L-PSP	Ribonuc_L-PSP
MXAN_RS13645	MXAN_2815	658.815	658.616	766.579	831.71	679.925	571.391	842.297	808.202	749.857	678.125	gap	NC_008095.1	3287094	3288104	+	1011	protein_coding	type I glyceraldehyde-3-phosphate dehydrogenase && PF00044:Glyceraldehyde 3-phosphate dehydrogenase, NAD binding domain|PF02800:Glyceraldehyde 3-phosphate dehydrogenase, C-terminal domain	-
MXAN_RS06880	MXAN_1419	968.694	1004.18	590.212	659.791	652.449	531.855	770.943	831.228	628.352	601.523	-	NC_008095.1	1667984	1668331	+	348	protein_coding	hypothetical protein && -	-
MXAN_RS17255	MXAN_3559	419.58	555.275	988.502	664.419	596.179	575.001	858.446	752.66	903.393	891.853	-	NC_008095.1	4143834	4145774	+	1941	protein_coding	S1 RNA-binding domain-containing protein && PF00575:S1 RNA binding domain	S1
MXAN_RS20130	MXAN_4146	982.451	985.428	719.501	617.05	742.479	662.128	655.419	608.599	657.606	528.449	ald	NC_008095.1	5093233	5094357	+	1125	protein_coding	alanine dehydrogenase && PF05222:Alanine dehydrogenase/PNT, N-terminal domain|PF01262:Alanine dehydrogenase/PNT, C-terminal domain	-
MXAN_RS31840	MXAN_6572	633.243	841.941	1113.99	671.042	583.916	632.123	813.231	647.264	622.419	548.215	-	NC_008095.1	8097738	8098241	-	504	protein_coding	Rieske 2Fe-2S domain-containing protein && PF00355:Rieske [2Fe-2S] domain	-
MXAN_RS14375	MXAN_2968	848.839	1029.95	413.966	510.723	1175.31	1501.92	228.777	164.13	621.949	607.286	-	NC_008095.1	3477499	3478620	-	1122	protein_coding	efflux RND transporter periplasmic adaptor subunit && PF16576:Barrel-sandwich domain of CusB or HlyD membrane-fusion	-
MXAN_RS33780	MXAN_6979	304.934	343.779	411.703	393.202	925.125	975.78	996.449	937.237	889.215	912.787	-	NC_008095.1	8537161	8538471	+	1311	protein_coding	HAMP domain-containing histidine kinase && PF00512:His Kinase A (phospho-acceptor) domain|PF02518:Histidine kinase-, DNA gyrase B-, and HSP90-like ATPase	HATPase_c
MXAN_RS18605	MXAN_3831	481.331	519.391	831.646	722.41	646.459	697.647	709.415	606.973	950.661	907.991	-	NC_008095.1	4604419	4604901	-	483	protein_coding	peptidylprolyl isomerase && PF00254:FKBP-type peptidyl-prolyl cis-trans isomerase	FKBP_C
MXAN_RS29485	MXAN_6078	468.755	294.038	459.587	497.137	731.693	706.045	844.309	610.015	1145.77	1279.38	-	NC_008095.1	7522928	7523590	+	663	protein_coding	cytochrome c3 family protein && PF14522:Cytochrome c7	-
MXAN_RS10030	MXAN_2066	473.666	500.568	886.132	732.627	565.043	577.544	908.923	800.801	779.266	803.059	nusA	NC_008095.1	2396577	2398277	+	1701	protein_coding	transcription termination/antitermination protein NusA && PF13184:NusA-like KH domain|PF14520:Helix-hairpin-helix domain|PF00575:S1 RNA binding domain|PF08529:NusA N-terminal domain	S1
MXAN_RS31665	MXAN_6535	949.733	672.999	551.274	839.167	583.6	680.686	829.991	712.194	534.182	650.569	-	NC_008095.1	8053570	8053989	-	420	protein_coding	PTS sugar transporter subunit IIA && PF03610:PTS system fructose IIA component	EIIA-man
Novel00502	#N/A	383.879	425.085	899.111	649.62	580.896	622.583	1011.45	809.918	761.266	858.208	-	NC_008095.1	4559884	4561703	+	1820	-	PF00575:S1 RNA binding domain	S1
MXAN_RS17655	MXAN_3639	784.401	946.396	423.327	390.961	318.478	280.324	1186.1	1212.43	811.082	646.254	-	NC_008095.1	4337073	4337888	+	816	protein_coding	siderophore-interacting protein && PF08021:Siderophore-interacting FAD-binding domain|PF04954:Siderophore-interacting protein	-
Novel00937	#N/A	781.908	832.102	898.318	827.18	309.327	308.165	1156.6	1318.4	285.561	269.852	-	NC_008095.1	7547970	7550221	+	2252	-	PF02868:Thermolysin metallopeptidase, alpha-helical domain|PF01447:Thermolysin metallopeptidase, catalytic domain|PF04151:Bacterial pre-peptidase C-terminal domain|PF07504:Fungalysin/Thermolysin Propeptide Motif	PPC
Novel00805	#N/A	429.305	525.283	992.625	651.304	592.555	654.296	841.229	709.173	739.315	844.297	-	NC_008095.1	6651338	6653439	+	2102	-	PF00889:Elongation factor TS|PF00318:Ribosomal protein S2	-
MXAN_RS32010	MXAN_6613	301.816	326.473	810.302	597.631	101.617	104.691	2489.4	1723.42	261.609	239.48	-	NC_008095.1	8141850	8142485	+	636	protein_coding	sporulation delaying protein family toxin && -	-
MXAN_RS18275	MXAN_3767	332.99	476.272	1100.68	645.189	610.862	555.597	893.051	701.951	871.195	768.469	-	NC_008095.1	4484664	4485467	+	804	protein_coding	tetratricopeptide repeat protein && -	-
MXAN_RS33230	MXAN_6860	599.404	650.039	726.938	566.315	695.671	712.3	670.632	532.726	899.512	865.462	-	NC_008095.1	8413402	8413986	-	585	protein_coding	biopolymer transporter ExbD && PF02472:Biopolymer transport protein ExbD/TolR	-
MXAN_RS33235	MXAN_6861	565.06	534.691	583.505	665.669	740.031	719.422	700.711	636.471	886.166	882.372	-	NC_008095.1	8414012	8414500	-	489	protein_coding	biopolymer transporter ExbD && PF02472:Biopolymer transport protein ExbD/TolR	-
MXAN_RS27645	MXAN_5703	810.3	795.303	646.6	623.006	612.702	612.365	712.963	629.252	722.196	669.962	-	NC_008095.1	7070238	7070975	-	738	protein_coding	PspA/IM30 family protein && PF04012:PspA/IM30 family	-
MXAN_RS20315	MXAN_4184	1084.21	904.8	500.322	518.021	596.965	644.58	599.863	597.822	622.511	718.843	-	NC_008095.1	5139726	5140202	-	477	protein_coding	hypothetical protein && -	-
MXAN_RS01040	MXAN_0211	214.066	239.506	284.488	236.949	310.643	309.602	1344.24	1268.9	1314.18	1237.2	-	NC_008095.1	258083	258829	-	747	protein_coding	SDR family oxidoreductase && PF00106:short chain dehydrogenase	adh_short
MXAN_RS35840	MXAN_7409	321.037	297.751	228.264	241.27	794.009	733.634	951.238	899.961	1206.5	1072.25	-	NC_008095.1	9033356	9033673	-	318	protein_coding	DUF3817 domain-containing protein && PF12823:Domain of unknown function (DUF3817)	-
MXAN_RS20085	MXAN_4137	506.732	394.449	539.515	1043.05	786.942	674.789	671.782	665.785	633.3	770.74	-	NC_008095.1	5082919	5083239	+	321	protein_coding	polyhydroxyalkanoic acid system family protein && PF09650:Putative polyhydroxyalkanoic acid system protein (PHA_gran_rgn)	-
MXAN_RS11795	MXAN_2438	1069.07	956.736	410.833	461.328	578.538	558.653	749.656	644.946	688.48	566.231	-	NC_008095.1	2845073	2845489	+	417	protein_coding	hypothetical protein && -	-
MXAN_RS24905	MXAN_5125	971.113	868.606	407.282	562.069	930.255	1598.78	288.279	257.518	483.966	308.148	mrpC	NC_008095.1	6402563	6403309	+	747	protein_coding	Crp/Fnr family transcriptional regulator MrpC && PF13545:Crp-like helix-turn-helix domain|PF00027:Cyclic nucleotide-binding domain	cNMP_binding
MXAN_RS22785	MXAN_4691	538.969	588.699	740.292	604.317	619.485	586.701	763.305	658.395	799.573	758.252	secD	NC_008095.1	5878759	5880531	-	1773	protein_coding	protein translocase subunit SecD && PF02355:Protein export membrane protein|PF07549:SecD/SecF GG Motif	-
MXAN_RS28670	MXAN_5913	513.111	623.188	597.268	504.251	821.328	895.457	466.532	432.711	888.786	878.72	-	NC_008095.1	7335304	7336770	+	1467	protein_coding	pentapeptide repeat-containing protein && PF13599:Pentapeptide repeats (9 copies)	-
MXAN_RS09405	MXAN_1939	221.482	130.151	543.308	1266.19	855.658	940.224	670.886	399.194	644.142	941.836	-	NC_008095.1	2271061	2271150	-	90	protein_coding	tRNA-Ser && -	-
MXAN_RS10300	MXAN_2127	798.351	889.683	914.885	717.594	148.082	136.139	1202.95	988.444	437.25	358.993	-	NC_008095.1	2459374	2460657	-	1284	protein_coding	hypothetical protein && PF01400:Astacin (Peptidase family M12A)	Astacin
MXAN_RS27835	MXAN_5743	451.97	598.776	831.471	593.248	635.368	620.567	675.949	665.117	737.139	681.904	-	NC_008095.1	7110772	7112598	-	1827	protein_coding	PEGA domain-containing protein && PF08308:PEGA domain	-
MXAN_RS30045	MXAN_6196	1123.5	1109.24	587.45	518.12	540.247	517.29	575.115	482.382	536.238	468.77	-	NC_008095.1	7662763	7663620	-	858	protein_coding	DUF2911 domain-containing protein && PF11138:Protein of unknown function (DUF2911)	-
MXAN_RS29545	MXAN_6090	821.699	890.609	599.489	389.022	398.169	359.37	824.317	619	788.847	761.714	-	NC_008095.1	7535894	7536886	-	993	protein_coding	DUF481 domain-containing protein && PF04338:Protein of unknown function, DUF481	-
MXAN_RS32955	MXAN_6805	947.146	1126.59	202.245	229.936	219.091	188.805	928.963	1102.72	888.148	557.406	rpsD	NC_008095.1	8357316	8357948	+	633	protein_coding	30S ribosomal protein S4 && PF01479:S4 domain|PF00163:Ribosomal protein S4/S9 N-terminal domain	S4
MXAN_RS17280	MXAN_3564	970.943	1076.3	608.34	419.361	242.493	264.412	1172.05	927.21	372.016	313.57	mepA	NC_008095.1	4147966	4153308	+	5343	protein_coding	myxosortase-dependent M36 family metallopeptidase MepA && PF02128:Fungalysin metallopeptidase (M36)|PF05547:Immune inhibitor A peptidase M6|PF07504:Fungalysin/Thermolysin Propeptide Motif|PF02225:PA domain	-
MXAN_RS03875	MXAN_0805	392.58	304.24	254.926	290.964	656.968	607.901	772.419	683.506	1175.94	1214.67	-	NC_008095.1	917355	918845	+	1491	protein_coding	pre-peptidase C-terminal domain-containing protein && PF00413:Matrixin	-
MXAN_RS21995	MXAN_4534	1052.29	897.592	433.844	731.583	1128.37	867.88	243.713	515.44	338.985	144.215	-	NC_008095.1	5655446	5656663	+	1218	protein_coding	RICIN domain-containing protein && PF14200:Ricin-type beta-trefoil lectin domain-like|PF00182:Chitinase class I	-
MXAN_RS29540	MXAN_6089	667.296	419.259	367.762	383.52	681.747	796.253	665.972	553.319	853.513	929.863	-	NC_008095.1	7535358	7535813	+	456	protein_coding	cytochrome C oxidase subunit IV family protein && PF03626:Prokaryotic Cytochrome C oxidase subunit IV	-
MXAN_RS12200	MXAN_2526	616.765	666.336	708.605	699.306	629.439	549.436	620.787	547.077	627.911	543.952	-	NC_008095.1	2939569	2940096	-	528	protein_coding	hypothetical protein && -	-
MXAN_RS07895	MXAN_1623	749.676	794.568	571.73	560.514	596.37	550.626	565.276	521.321	673.417	580.556	-	NC_008095.1	1925744	1927180	+	1437	protein_coding	insulinase family protein && PF05193:Peptidase M16 inactive domain|PF00675:Insulinase (Peptidase family M16)	-
MXAN_RS07900	MXAN_1624	808.156	864.632	551.006	539.152	581.893	501.431	502.84	507.763	654.026	542.006	-	NC_008095.1	1927193	1928614	+	1422	protein_coding	insulinase family protein && PF05193:Peptidase M16 inactive domain|PF00675:Insulinase (Peptidase family M16)	-
MXAN_RS28420	MXAN_5862	974.235	782.013	448.866	747.323	672.082	558.976	478.776	470.168	481.772	438.537	-	NC_008095.1	7273263	7273841	+	579	protein_coding	superoxide dismutase family protein && PF00080:Copper/zinc superoxide dismutase (SODC)	-
MXAN_RS10060	MXAN_2073	398.882	408.506	719.791	667.793	460.93	468.084	846.921	733.267	680.179	654.221	pnp	NC_008095.1	2404779	2406947	+	2169	protein_coding	polyribonucleotide nucleotidyltransferase && PF00575:S1 RNA binding domain|PF01138:3' exoribonuclease family, domain 1|PF03726:Polyribonucleotide nucleotidyltransferase, RNA binding domain|PF00013:KH domain|PF03725:3' exoribonuclease family, domain 2	RNase_PH
MXAN_RS03495	MXAN_0723	383.657	469.624	571.243	447.637	752.281	811.072	423.525	439.981	935.18	803.505	-	NC_008095.1	825793	826344	+	552	protein_coding	hypothetical protein && -	-
MXAN_RS13130	MXAN_2710	565.029	519.915	554.766	448.127	477.58	496.607	846.121	688.601	714.515	713.778	-	NC_008095.1	3162660	3164198	+	1539	protein_coding	hypothetical protein && -	-
MXAN_RS12125	MXAN_2510	835.276	863.526	663.772	463.5	503.124	462.172	611.631	454.454	585.496	531.81	gspG	NC_008095.1	2919280	2919705	-	426	protein_coding	type II secretion system major pseudopilin GspG && PF08334:Type II secretion system (T2SS), protein G|PF13544:Type IV pilin N-term methylation site GFxxxE	-
MXAN_RS14735	MXAN_3041	915.767	812.013	421.321	429.257	580.438	517.8	537.675	506.406	649.005	582.372	gcvH	NC_008095.1	3567431	3567820	+	390	protein_coding	glycine cleavage system protein GcvH && PF01597:Glycine cleavage H-protein	-
MXAN_RS24960	MXAN_5136	313.676	379.069	363.937	296.597	295.488	355.626	1117.98	812.31	1025.87	977.711	-	NC_008095.1	6416350	6418728	-	2379	protein_coding	3-hydroxyacyl-CoA dehydrogenase/enoyl-CoA hydratase family protein && PF16113:Enoyl-CoA hydratase/isomerase|PF02737:3-hydroxyacyl-CoA dehydrogenase, NAD binding domain|PF00725:3-hydroxyacyl-CoA dehydrogenase, C-terminal domain	3HCDH_N
MXAN_RS18310	MXAN_3774	667.718	729.535	612.263	494.772	514.432	517.693	650.555	549.917	645.572	552.74	-	NC_008095.1	4492562	4494655	+	2094	protein_coding	S46 family peptidase && PF10459:Peptidase S46	-
MXAN_RS11950	MXAN_2470	669.846	852.6	582.597	491.798	610.637	581.236	470.846	441.354	667.252	559.016	-	NC_008095.1	2875400	2876941	+	1542	protein_coding	bifunctional metallophosphatase/5'-nucleotidase && PF02872:5'-nucleotidase, C-terminal domain	-
MXAN_RS17140	///	1250.92	1262.1	449.257	574.621	467.501	563.414	304.981	489.446	263.254	233.633	-	NC_008095.1	4120420	4120971	+	552	protein_coding	HAMP domain-containing histidine kinase && -	-
MXAN_RS19610	MXAN_4033	690.896	435.624	500.219	732.907	447.536	408.449	866.89	766.803	433.722	573.213	-	NC_008095.1	4941366	4941599	-	234	protein_coding	hypothetical protein && -	-
MXAN_RS09780	MXAN_2017	661.314	766.563	616.842	513.628	514.178	516.551	539.726	492.753	619.733	564.519	lon	NC_008095.1	2346497	2348950	+	2454	protein_coding	endopeptidase La && PF02190:ATP-dependent protease La (LON) substrate-binding domain|PF05362:Lon protease (S16) C-terminal proteolytic domain|PF00004:ATPase family associated with various cellular activities (AAA)	AAA
MXAN_RS20295	MXAN_4180	428.806	558.946	739.019	545.32	487.053	469.087	626.502	549.943	728.049	666.673	-	NC_008095.1	5133316	5134641	-	1326	protein_coding	hypothetical protein && -	-
MXAN_RS13215	MXAN_2728	504.51	493.07	535.361	441.554	573.289	588.592	590.605	508.174	771.077	781.549	-	NC_008095.1	3177576	3179456	-	1881	protein_coding	(2Fe-2S)-binding protein && PF00384:Molybdopterin oxidoreductase|PF10588:NADH-ubiquinone oxidoreductase-G iron-sulfur binding region|PF13510:2Fe-2S iron-sulfur cluster binding domain	-
MXAN_RS06920	MXAN_1427	1011.54	857.812	412.828	418.835	465.382	424.776	542.218	602.474	539.067	483.395	-	NC_008095.1	1679174	1679800	+	627	protein_coding	glutathione S-transferase N-terminal domain-containing protein && PF02798:Glutathione S-transferase, N-terminal domain|PF00043:Glutathione S-transferase, C-terminal domain	GST_N
MXAN_RS01070	MXAN_0217	250.584	282.735	96.5744	75.6282	134.983	130.211	1099.22	1139.86	1436.78	1073.47	-	NC_008095.1	264981	265670	+	690	protein_coding	hypothetical protein && -	-
MXAN_RS09815	MXAN_2024	727.333	582.117	449.354	559.752	427.794	398.047	668.075	696.484	593.539	613.969	grxD	NC_008095.1	2354020	2354340	+	321	protein_coding	Grx4 family monothiol glutaredoxin && PF00462:Glutaredoxin	-
MXAN_RS03205	MXAN_0662	1179.33	1282.65	441.241	364.277	368.874	315.941	550.117	484.116	386.632	335.307	-	NC_008095.1	761999	762523	+	525	protein_coding	hypothetical protein && -	-
MXAN_RS14365	MXAN_2966	1064.22	1360.31	305.173	337.077	841.65	853.506	117.983	109.151	360.087	335.17	-	NC_008095.1	3473724	3474323	-	600	protein_coding	MarR family transcriptional regulator && PF01047:MarR family	MarR
MXAN_RS14830	MXAN_3060	493.513	609.957	523.056	482.523	624.116	666.18	509.281	473.617	660.823	633.989	cglB	NC_008095.1	3589256	3590506	+	1251	protein_coding	adventurous gliding motility lipoprotein CglB && PF13519:von Willebrand factor type A domain	-
MXAN_RS24020	MXAN_4947	906.099	897.161	496.502	530.277	618.193	622.909	372.063	447.391	374.514	334.337	-	NC_008095.1	6189919	6190476	-	558	protein_coding	chalcone isomerase family protein && PF16036:Chalcone isomerase-like	-
MXAN_RS11065	MXAN_2290	584.213	695.884	510.9	436.714	614.139	590.078	460.077	488.758	648.098	549.021	-	NC_008095.1	2661426	2663177	+	1752	protein_coding	DUF4215 domain-containing protein && PF07691:PA14 domain|PF13948:Domain of unknown function (DUF4215)	-
MXAN_RS23180	MXAN_4770	836.101	844.865	470.383	468.617	571.549	547.053	441.793	333.954	555.637	503.872	fabG	NC_008095.1	5970298	5971047	-	750	protein_coding	3-oxoacyl-[acyl-carrier-protein] reductase && PF00106:short chain dehydrogenase	adh_short
MXAN_RS36690	#N/A	313.016	266.029	711.321	750.515	562.506	655.2	555.039	530.357	604.112	605.922	-	NC_008095.1	2398297	2398632	+	336	protein_coding	YlxR family protein && PF04296:Protein of unknown function (DUF448)	-
MXAN_RS13210	MXAN_2727	546.162	530.458	489.275	424.083	566.425	588.992	551.973	439.361	711.669	701.065	-	NC_008095.1	3176125	3177573	-	1449	protein_coding	NADH-quinone oxidoreductase subunit H && PF00146:NADH dehydrogenase	-
MXAN_RS05210	MXAN_1085	435.507	416.99	549.826	478.115	529.63	523.171	604.634	511.488	734.239	751.534	nuoF	NC_008095.1	1265717	1267057	-	1341	protein_coding	NADH-quinone oxidoreductase subunit NuoF && PF10531:SLBB domain|PF01512:Respiratory-chain NADH dehydrogenase 51 Kd subunit|PF10589:NADH-ubiquinone oxidoreductase-F iron-sulfur binding region	-
MXAN_RS02715	MXAN_0559	415.672	560.778	753.139	573.296	471.64	405.763	575.399	549.91	630.016	588.496	ettA	NC_008095.1	642090	643769	+	1680	protein_coding	energy-dependent translational throttle protein EttA && PF00005:ABC transporter|PF12848:ABC transporter	ABC_tran
MXAN_RS30755	MXAN_6349	383.263	431.988	713.768	636.749	589.913	475.972	529.687	475.684	651.463	608.555	-	NC_008095.1	7828145	7829125	-	981	protein_coding	fumarylacetoacetate hydrolase family protein && PF01557:Fumarylacetoacetate (FAA) hydrolase family	FAA_hydrolase
Novel00760	#N/A	503.524	530.216	441.27	461.054	403.339	383.303	626.209	925.013	617.588	587.987	-	NC_008095.1	6293413	6294029	+	617	-	-	-
MXAN_RS09395	MXAN_1937	172.891	161.939	494.16	903.24	619.943	639.826	657.56	578.371	563.177	681.431	-	NC_008095.1	2270470	2270934	-	465	protein_coding	nucleoside deaminase && PF00383:Cytidine and deoxycytidylate deaminase zinc-binding region	-
MXAN_RS28520	MXAN_5882	564.412	661.729	614.301	503.422	515.856	524.428	479.204	456.221	564.55	566.944	-	NC_008095.1	7301197	7301412	-	216	protein_coding	hypothetical protein && -	-
MXAN_RS19040	MXAN_3919	661.832	522.008	369.413	461.666	392.774	371.492	793.879	700.087	557.569	546.959	rnk	NC_008095.1	4716666	4717082	+	417	protein_coding	nucleoside diphosphate kinase regulator && PF01272:Transcription elongation factor, GreA/GreB, C-term|PF14760:Rnk N-terminus	-
MXAN_RS29990	MXAN_6185	797.736	653.797	301.584	336.607	586.776	509.376	563.148	468.581	630.753	525.789	-	NC_008095.1	7647832	7648656	+	825	protein_coding	hypothetical protein && -	-
MXAN_RS22780	MXAN_4690	504.409	472.039	526.194	454.57	525.815	512.418	610.263	498.883	621.096	627.75	secF	NC_008095.1	5877557	5878735	-	1179	protein_coding	protein translocase subunit SecF && PF07549:SecD/SecF GG Motif|PF02355:Protein export membrane protein	-
MXAN_RS14785	MXAN_3051	499.515	294.251	363.996	524.269	566.563	492.654	661.267	513.86	653.082	779.612	-	NC_008095.1	3580078	3580413	+	336	protein_coding	ferredoxin family protein && PF11953:Domain of unknown function (DUF3470)|PF00037:4Fe-4S binding domain	Fer4
MXAN_RS22585	MXAN_4652	380.594	396.126	567.058	549.973	481.057	455.913	707.142	641.058	610.196	556.913	cpaB	NC_008095.1	5836108	5836923	-	816	protein_coding	Flp pilus assembly protein CpaB && PF08666:SAF domain|PF16976:Flp pilus assembly protein RcpC/CpaB	-
MXAN_RS23625	MXAN_4866	366.049	456.413	627.222	548.475	568.095	535.13	512.725	498.585	620.954	598.936	cglE	NC_008095.1	6095315	6095944	-	630	protein_coding	adventurous gliding motility protein CglE && -	-
MXAN_RS11785	MXAN_2436	585.409	676.46	525.449	450.177	525.465	521.874	630.927	452.074	485.786	478.359	-	NC_008095.1	2843811	2844206	+	396	protein_coding	hypothetical protein && -	-
MXAN_RS03255	MXAN_0672	961.471	486.015	245.415	521.973	455.445	529.661	597.79	551.491	433.432	544.016	-	NC_008095.1	772044	772247	-	204	protein_coding	cold-shock protein && -	-
MXAN_RS12275	MXAN_2540	520.793	483.996	399.145	337.317	597.379	594.463	488.785	398.883	754.31	721.944	-	NC_008095.1	2955024	2955794	+	771	protein_coding	outer membrane beta-barrel domain-containing protein && -	-
MXAN_RS01955	MXAN_0402	338.557	308.55	551.069	506.81	524.549	472.018	610.761	531.83	702.554	734.336	atpB	NC_008095.1	463825	464835	+	1011	protein_coding	F0F1 ATP synthase subunit A && PF00119:ATP synthase A chain	-
MXAN_RS25940	MXAN_5345	505.627	481.619	471.476	449.188	525.427	549.467	549.99	473.505	631.928	624.256	secA	NC_008095.1	6653571	6656393	-	2823	protein_coding	preprotein translocase subunit SecA && PF02810:SEC-C motif|PF07517:SecA DEAD-like domain|PF01043:SecA preprotein cross-linking domain|PF07516:SecA Wing and Scaffold domain	SEC-C
MXAN_RS34315	MXAN_7088	411.608	467.149	612.681	477.761	540.466	485.33	650.644	533.779	547.179	524.601	-	NC_008095.1	8661288	8661527	-	240	protein_coding	hypothetical protein && -	-
MXAN_RS38300	#N/A	1187.87	835.807	252.485	427.544	421.471	330.771	467.669	471.285	416.834	429.621	-	NC_008095.1	8332931	8333089	-	159	protein_coding	Rdx family protein && -	-
MXAN_RS33510	MXAN_6921	431.942	463.807	621.554	463.601	452.95	506.108	589.809	452.059	592.273	640.606	-	NC_008095.1	8473282	8473692	-	411	protein_coding	F0F1 ATP synthase subunit epsilon && PF02823:ATP synthase, Delta/Epsilon chain, beta-sandwich domain	-
MXAN_RS14370	MXAN_2967	948.843	1040.73	239.978	318.309	836.413	892.365	108.426	89.2834	372.269	355.274	-	NC_008095.1	3474323	3477463	-	3141	protein_coding	efflux RND transporter permease subunit && PF00873:AcrB/AcrD/AcrF family	ACR_tran
MXAN_RS13175	MXAN_2719	505.329	718.394	598.797	769.378	551.987	496.786	309.061	471.953	485.36	286.796	-	NC_008095.1	3169434	3169868	+	435	protein_coding	hypothetical protein && -	-
MXAN_RS19940	MXAN_4101	1742.52	1502.09	204.227	384.784	338.691	193.607	199.369	264.807	229.547	120.63	-	NC_008095.1	5046035	5046310	-	276	protein_coding	hypothetical protein && -	-
MXAN_RS27130	MXAN_5599	401.664	418.455	575.366	546.53	502.51	459.079	616.103	528.984	547.251	560.22	ftsA	NC_008095.1	6960881	6962113	-	1233	protein_coding	cell division protein FtsA && PF14450:Cell division protein FtsA|PF02491:SHS2 domain inserted in FTSA	-
MXAN_RS07670	MXAN_1578	1744.76	1341.01	254.969	433.096	394.794	256.197	217.042	237.034	136.909	137.311	-	NC_008095.1	1853245	1854402	-	1158	protein_coding	MBL fold hydrolase && -	-
MXAN_RS26155	MXAN_5390	280.479	133.702	355.348	369.23	415.195	443.196	933.529	656.651	674.993	890.071	-	NC_008095.1	6710392	6710658	+	267	protein_coding	hypothetical protein && -	-
MXAN_RS28525	MXAN_5883	512.28	566.177	523.449	459.282	488.397	471.901	501.444	465.483	579.639	559.005	-	NC_008095.1	7301442	7302638	-	1197	protein_coding	acetyl-CoA C-acetyltransferase && PF00108:Thiolase, N-terminal domain|PF02803:Thiolase, C-terminal domain	Thiolase_N
MXAN_RS23955	MXAN_4935	682.977	655.625	356.975	395.803	612.35	557.008	425.377	439.694	555.397	436.921	-	NC_008095.1	6171174	6172175	-	1002	protein_coding	hypothetical protein && PF00756:Putative esterase	-
MXAN_RS25290	MXAN_5204	431.922	499.375	646.273	453.81	385.232	358.054	614.592	507.603	612.855	596.521	rpoD	NC_008095.1	6497804	6499930	+	2127	protein_coding	RNA polymerase sigma factor RpoD && PF04539:Sigma-70 region 3|PF04545:Sigma-70, region 4|PF03979:Sigma-70 factor, region 1.1|PF04542:Sigma-70 region 2|PF04546:Sigma-70, non-essential region|PF00140:Sigma-70 factor, region 1.2	Sigma70_r3
Novel00408	#N/A	329.164	339.322	509.595	520.268	478.31	453.255	571.74	609.056	645.851	635.686	-	NC_008095.1	3748468	3748557	-	90	-	PF01258:Prokaryotic dksA/traR C4-type zinc finger	zf-dskA_traR
MXAN_RS01420	MXAN_0290	1404.43	1357.58	251.649	333.205	292.154	253.428	325.545	344.283	287.996	226.851	-	NC_008095.1	345476	346057	+	582	protein_coding	thioredoxin family protein && PF00578:AhpC/TSA family	-
MXAN_RS13220	MXAN_2729	397.012	405.492	462.503	375.758	477.631	461.666	550.306	455.509	767.391	720.145	-	NC_008095.1	3179453	3180700	-	1248	protein_coding	NADH-quinone oxidoreductase subunit D && PF00346:Respiratory-chain NADH dehydrogenase, 49 Kd subunit	-
MXAN_RS09775	MXAN_2016	472.549	487.293	566.587	447.592	497.804	512.158	520.721	416.381	590.319	560.869	-	NC_008095.1	2344133	2346298	+	2166	protein_coding	S9 family peptidase && PF02897:Prolyl oligopeptidase, N-terminal beta-propeller domain|PF00326:Prolyl oligopeptidase family	-
Novel00885	#N/A	622.912	521.285	639.412	667.892	206.253	244.612	641.592	823.707	324.858	370.332	-	NC_008095.1	7158349	7159494	+	1146	-	PF14245:Type IV pilin PilA|PF07963:Prokaryotic N-terminal methylation motif	-
MXAN_RS12790	MXAN_2644	375.255	424.842	584.027	490.926	465.574	447.572	558.597	498.697	614.016	599.935	-	NC_008095.1	3086791	3088356	-	1566	protein_coding	peptidylprolyl isomerase && PF00639:PPIC-type PPIASE domain|PF13624:SurA N-terminal domain	-
MXAN_RS09400	MXAN_1938	195.944	99.6052	306.151	769.29	672.647	626.103	679.856	565.241	523.231	621.246	-	NC_008095.1	2270955	2271031	-	77	protein_coding	tRNA-Arg && -	-
MXAN_RS05190	MXAN_1081	487.007	387.622	388.6	404.239	522.717	582.204	524.203	459.971	626.447	650.944	-	NC_008095.1	1260857	1262590	-	1734	protein_coding	NADH-quinone oxidoreductase subunit M && PF01059:NADH-ubiquinone oxidoreductase chain 4, amino terminus|PF00361:Proton-conducting membrane transporter	-
MXAN_RS27050	MXAN_5582	751.92	741.86	406.453	397.454	419.932	406.003	494.312	462.022	492.37	424.236	-	NC_008095.1	6935557	6936606	-	1050	protein_coding	SPFH domain-containing protein && PF09851:Short C-terminal domain|PF13421:SPFH domain-Band 7 family	-
MXAN_RS16235	MXAN_3350	355.417	217.094	371.322	622.377	510.693	516.553	687.26	549.021	549.859	593.6	-	NC_008095.1	3895655	3895918	+	264	protein_coding	hypothetical protein && -	-
MXAN_RS31575	MXAN_6516	425.664	356.268	469.495	513.093	511.48	512.295	577.415	516.907	548.794	535.121	-	NC_008095.1	8035965	8037395	+	1431	protein_coding	adenosylhomocysteinase && PF00670:S-adenosyl-L-homocysteine hydrolase, NAD binding domain|PF05221:S-adenosyl-L-homocysteine hydrolase	-
MXAN_RS30700	MXAN_6337	475.802	602.052	528.929	379.746	378.836	383.928	573.565	459.422	615.249	549.09	-	NC_008095.1	7818166	7819170	+	1005	protein_coding	isocitrate dehydrogenase (NAD(+)) && PF00180:Isocitrate/isopropylmalate dehydrogenase	-
MXAN_RS20815	MXAN_4291	725.756	528.404	384.532	418.246	445.628	415.28	606.27	500.27	426.561	466.996	-	NC_008095.1	5254833	5255093	+	261	protein_coding	acyl carrier protein && -	-
MXAN_RS13245	MXAN_2734	203.68	161.939	498.803	558.08	521.505	629.857	570.887	397.354	655.193	707.766	-	NC_008095.1	3184845	3185216	-	372	protein_coding	NADH-quinone oxidoreductase subunit A && PF00507:NADH-ubiquinone/plastoquinone oxidoreductase, chain 3	-
MXAN_RS16645	MXAN_3434	217.663	130.409	729.185	1027.86	42.4502	41.1483	1150.69	1490.5	31.7127	32.0517	-	NC_008095.1	3993417	3994604	-	1188	protein_coding	hypothetical protein && PF01764:Lipase (class 3)	Lipase_3
MXAN_RS05985	MXAN_1240	383.948	376.051	533.445	464.727	472.642	484.973	524.985	430.793	630.221	587.624	rsfS	NC_008095.1	1452826	1453191	-	366	protein_coding	ribosome silencing factor && PF02410:Ribosomal silencing factor during starvation	DUF143
MXAN_RS07865	MXAN_1618	270.208	227.84	384.54	614.241	444.401	467.932	677.767	631.605	568.88	600.171	-	NC_008095.1	1920080	1920262	+	183	protein_coding	hypothetical protein && -	-
MXAN_RS27095	MXAN_5592	284.037	187.808	369.75	441.867	536.173	616.089	543.299	486.636	676.191	739.283	-	NC_008095.1	6947379	6947972	+	594	protein_coding	response regulator && PF01381:Helix-turn-helix|PF00072:Response regulator receiver domain	Response_reg
MXAN_RS31600	MXAN_6521	366.728	512.708	590.934	543.593	596.643	538.169	358.718	399.251	502.534	441.02	-	NC_008095.1	8044716	8045312	+	597	protein_coding	MXAN_6521/LA_1396 family lipoprotein && -	-
MXAN_RS31580	MXAN_6517	355.631	320.343	453.478	444.306	491.811	502.726	564.406	507.302	602.83	606.163	-	NC_008095.1	8037599	8038789	-	1191	protein_coding	methionine adenosyltransferase && PF00438:S-adenosylmethionine synthetase, N-terminal domain|PF02772:S-adenosylmethionine synthetase, central domain|PF02773:S-adenosylmethionine synthetase, C-terminal domain	-
MXAN_RS27985	MXAN_5773	430.363	436.886	496.6	540.39	421.506	418.128	544.774	512.885	521.305	523.142	-	NC_008095.1	7149130	7149693	-	564	protein_coding	pilus assembly protein PilP && PF04351:Pilus assembly protein, PilP	-
MXAN_RS05340	MXAN_1110	506.163	730.595	550.326	373.608	454.555	414.474	387.252	377.59	554.491	471.231	-	NC_008095.1	1292634	1293143	-	510	protein_coding	biotin/lipoyl-binding protein && PF00364:Biotin-requiring enzyme	Biotin_lipoyl
MXAN_RS13740	MXAN_2837	147.705	138.076	356.07	300.517	700.149	709.237	500.993	417.665	792.004	753.522	-	NC_008095.1	3304224	3305240	-	1017	protein_coding	hypothetical protein && -	-
MXAN_RS29985	MXAN_6184	511.736	496.057	358.939	305.505	576.156	458.549	477.276	452.48	617.683	536.607	-	NC_008095.1	7646867	7647817	+	951	protein_coding	hypothetical protein && -	-
MXAN_RS08105	MXAN_1671	476.22	484.746	434.64	323.251	381.178	376.537	573.271	465.01	634.031	639.653	-	NC_008095.1	1973887	1975965	-	2079	protein_coding	sodium-translocating pyrophosphatase && PF03030:Inorganic H+ pyrophosphatase	-
MXAN_RS31405	MXAN_6483	309.672	281.981	453.407	512.842	471.927	513.392	567.722	520.49	535.338	609.23	-	NC_008095.1	7995388	7996110	+	723	protein_coding	MotA/TolQ/ExbB proton channel family protein && PF01618:MotA/TolQ/ExbB proton channel family	-
MXAN_RS10025	MXAN_2065	88.3753	84.357	647.139	711.566	486.35	616.688	512.865	411.022	525.869	690.963	-	NC_008095.1	2396029	2396514	+	486	protein_coding	ribosome maturation factor RimP && PF02576:Putative ribosome maturation factor RimP	-
MXAN_RS09765	MXAN_2014	380.93	276.874	474.133	566.871	524.384	545.872	531.172	383.49	504.904	577.42	clpP	NC_008095.1	2341818	2342438	+	621	protein_coding	ATP-dependent Clp endopeptidase proteolytic subunit ClpP && PF00574:Clp protease	-
MXAN_RS23640	MXAN_4869	379.819	398.449	416.697	397.297	580.72	579.952	430.528	394.884	622.052	559.784	gltE	NC_008095.1	6098447	6099883	-	1437	protein_coding	adventurous gliding motility TPR repeat lipoprotein GltE && PF14559:Tetratricopeptide repeat|PF13432:Tetratricopeptide repeat	-
MXAN_RS24290	MXAN_5002	452.023	453.724	511.801	409.427	429.468	393.74	562.319	436.645	556.953	516.438	iscU	NC_008095.1	6253610	6254011	+	402	protein_coding	Fe-S cluster assembly scaffold IscU && PF01592:NifU-like N terminal domain	-
MXAN_RS19910	MXAN_4095	480.898	300.974	282.028	517.134	402.273	491.651	609.746	619.321	426.723	591.571	-	NC_008095.1	5039977	5040096	-	120	protein_coding	hypothetical protein && -	-
MXAN_RS11775	MXAN_2434	641.158	587.548	287.327	293.017	348.561	329.997	721.298	578.967	472.713	453.893	-	NC_008095.1	2842766	2843332	+	567	protein_coding	hypothetical protein && -	-
MXAN_RS18390	MXAN_3790	596.021	814.141	424.064	422.706	376.01	330.139	435.731	410.012	492.341	410.883	-	NC_008095.1	4555059	4555757	-	699	protein_coding	CoA transferase subunit A && PF01144:Coenzyme A transferase	-
MXAN_RS28185	MXAN_5814	586.056	558.612	478.337	524.622	407.927	409.233	433.872	433.612	448.621	430.382	-	NC_008095.1	7208471	7209148	+	678	protein_coding	polyhydroxyalkanoate synthesis regulator DNA-binding domain-containing protein && PF07879:PHB/PHA accumulation regulator DNA-binding domain	PHB_acc_N
MXAN_RS17160	MXAN_3540	562.883	574.316	390.877	354.158	388.145	359.4	554.114	512.235	483.913	496.076	sdhB	NC_008095.1	4125670	4126479	+	810	protein_coding	succinate dehydrogenase iron-sulfur subunit && PF13085:2Fe-2S iron-sulfur cluster binding domain|PF13183:4Fe-4S dicluster domain	-
MXAN_RS07050	MXAN_1453	501.7	621.374	522.831	416.457	379.562	327.591	493.546	426.309	519.511	461.11	-	NC_008095.1	1713542	1714495	+	954	protein_coding	hypothetical protein && -	-
MXAN_RS36110	///	991.728	845.981	307.612	388.393	349.486	362.201	388.956	445.342	309.125	277.694	-	NC_008095.1	9101025	9101219	-	195	protein_coding	hypothetical protein && -	-
sRNA00135	#N/A	232.805	102.379	418.056	2201.24	173.969	102.42	365.208	940.74	56.4487	60.5518	-	NC_008095.1	5600276	5600354	+	79	-	-	-
MXAN_RS01970	MXAN_0405	383.369	445.101	531.253	435.434	462.211	492.183	445.352	388.22	525.464	542.485	ychF	NC_008095.1	465949	467058	+	1110	protein_coding	redox-regulated ATPase YchF && PF06071:Protein of unknown function (DUF933)|PF01926:50S ribosome-binding GTPase	-
MXAN_RS20560	MXAN_4234	430.916	399.392	416.832	388.031	383.27	366.955	710.799	550.098	448.705	518.1	-	NC_008095.1	5193882	5194271	-	390	protein_coding	DUF4870 domain-containing protein && PF09685:Domain of unknown function (DUF4870)	-
MXAN_RS17390	MXAN_3585	443.467	378.915	564.402	596.047	372.187	387.802	566.547	497.363	392.673	410.592	-	NC_008095.1	4182208	4182543	+	336	protein_coding	PilZ domain-containing protein && PF07238:PilZ domain	-
Novel00184	#N/A	713.424	664.163	288.759	402.242	549.674	534.774	213.624	335.043	459.607	441.015	-	NC_008095.1	1835569	1836913	+	1345	-	PF02627:Carboxymuconolactone decarboxylase family|PF00578:AhpC/TSA family	CMD
MXAN_RS05610	MXAN_1164	1080.05	932.716	325.815	378.484	201.605	262.404	613.496	448.811	195.665	161.234	-	NC_008095.1	1358452	1359042	-	591	protein_coding	GAF domain-containing protein && PF01590:GAF domain	GAF
MXAN_RS20430	MXAN_4208	476.106	470.857	444.682	418.085	412.425	417.126	508.216	482.689	507.689	462.292	-	NC_008095.1	5164716	5165501	+	786	protein_coding	hypothetical protein && PF13414:TPR repeat	-
MXAN_RS23160	MXAN_4766	563.613	573.21	435.981	405.157	499.151	456.751	379.309	361.112	476.002	448.6	-	NC_008095.1	5966856	5968112	-	1257	protein_coding	serine hydroxymethyltransferase && PF00464:Serine hydroxymethyltransferase	SHMT
MXAN_RS06690	MXAN_1380	613.803	468.823	310.785	571.223	476.316	693.598	294.239	333.336	374.239	442.354	-	NC_008095.1	1620284	1620562	+	279	protein_coding	hypothetical protein && -	-
MXAN_RS06735	MXAN_1389	929.518	925.201	350.942	304.248	408.001	375.828	347.678	349.637	321.295	264.494	-	NC_008095.1	1631694	1633919	+	2226	protein_coding	alkaline phosphatase D family protein && PF09423:PhoD-like phosphatase|PF16655:PhoD-like phosphatase, N-terminal domain	-
MXAN_RS05195	MXAN_1082	387.404	333.135	364.606	353.951	461.109	519.159	509.206	402.863	607.852	634.808	nuoL	NC_008095.1	1262587	1264815	-	2229	protein_coding	NADH-quinone oxidoreductase subunit L && PF00361:Proton-conducting membrane transporter|PF00662:NADH-Ubiquinone oxidoreductase (complex I), chain 5 N-terminus	-
MXAN_RS23830	MXAN_4910	465.931	361.848	383.318	479.885	452.293	519.962	506.406	396.386	464.476	488.662	-	NC_008095.1	6143738	6144127	+	390	protein_coding	zf-TFIIB domain-containing protein && PF13453:Transcription factor zinc-finger	-
MXAN_RS30280	MXAN_6248	242.831	229.247	250.7	165.343	139.844	176.456	689.59	526.936	945.874	1138.97	-	NC_008095.1	7719281	7720690	+	1410	protein_coding	cyclic nucleotide-binding domain-containing protein && PF00027:Cyclic nucleotide-binding domain	cNMP_binding
Novel00734	#N/A	602.192	605.141	168.149	152.35	564.208	623.271	159.233	158.825	702.123	761.473	-	NC_008095.1	6125651	6128592	-	2942	-	PF00118:TCP-1/cpn60 chaperonin family|PF00462:Glutaredoxin	-
MXAN_RS05185	MXAN_1080	415.102	371.323	380.775	339.934	451.711	499.755	460.074	403.23	583.06	591.694	-	NC_008095.1	1259280	1260839	-	1560	protein_coding	NADH-quinone oxidoreductase subunit N && PF00361:Proton-conducting membrane transporter	-
MXAN_RS27980	MXAN_5772	430.994	470.699	458.955	451.723	373.237	381.859	501.005	454.906	484.28	477.581	-	NC_008095.1	7146367	7149072	-	2706	protein_coding	type IV pilus secretin PilQ && PF03958:Bacterial type II/III secretion system short domain|PF07660:Secretin and TonB N terminus short domain|PF11741:AMIN domain|PF00263:Bacterial type II and III secretion system protein	-
MXAN_RS33530	MXAN_6925	300.895	270.228	442.014	392.193	421.476	318.085	554.88	457.227	640.464	682.567	atpG	NC_008095.1	8476838	8477722	-	885	protein_coding	ATP synthase F1 subunit gamma && PF00231:ATP synthase	-
MXAN_RS12280	MXAN_2541	468.688	540.78	365.836	306.241	461.063	491.797	353.253	327.567	586.923	562.125	gltC	NC_008095.1	2955791	2957815	+	2025	protein_coding	adventurous gliding motility protein GltC && -	-
MXAN_RS18240	MXAN_3760	454.643	491.351	518.332	419.171	483.174	511.435	375.56	344.137	447.904	411.907	-	NC_008095.1	4478003	4479148	+	1146	protein_coding	acyl-CoA dehydrogenase family protein && PF02770:Acyl-CoA dehydrogenase, middle domain|PF02771:Acyl-CoA dehydrogenase, N-terminal domain|PF00441:Acyl-CoA dehydrogenase, C-terminal domain	-
MXAN_RS21020	MXAN_4331	910.402	916.59	236.922	217.823	395.918	344.089	368.728	276.666	400.789	377.828	-	NC_008095.1	5329660	5330289	-	630	protein_coding	nucleotide exchange factor GrpE && PF01025:GrpE	-
MXAN_RS13125	MXAN_2709	320.975	375.038	512.687	390.562	395.761	399.564	448.274	391.298	596.696	614.371	-	NC_008095.1	3162147	3162497	+	351	protein_coding	helix-turn-helix transcriptional regulator && PF12844:Helix-turn-helix domain	-
MXAN_RS33080	MXAN_6830	524.305	515.21	388.113	437.105	425.43	466.666	383.717	387.614	446.845	452.798	-	NC_008095.1	8382246	8382638	+	393	protein_coding	aspartate 1-decarboxylase && PF02261:Aspartate decarboxylase	-
MXAN_RS25835	MXAN_5324	711.286	811.171	296.579	321.662	427.004	425.851	312.346	335.992	402.356	367.342	-	NC_008095.1	6629638	6630036	-	399	protein_coding	hypothetical protein && -	-
MXAN_RS25810	MXAN_5319	301.132	349.739	547.912	433.192	400.615	415.497	500.761	445.25	514.076	496.49	-	NC_008095.1	6621470	6623833	-	2364	protein_coding	tetratricopeptide repeat protein && PF13414:TPR repeat|PF13424:Tetratricopeptide repeat	-
MXAN_RS24915	MXAN_5127	827.02	828.878	375.121	431.453	366.471	398.682	298.194	318.92	251.595	247.7	-	NC_008095.1	6404014	6405585	-	1572	protein_coding	aromatic amino acid hydroxylase && PF00351:Biopterin-dependent aromatic amino acid hydroxylase	-
MXAN_RS18160	MXAN_3743	434.677	330.056	300.594	521.713	471.787	401.165	461.285	443.705	483.955	493.062	-	NC_008095.1	4456905	4457828	-	924	protein_coding	class I fructose-bisphosphate aldolase && PF01791:DeoC/LacD family aldolase	-
MXAN_RS17190	MXAN_3546	125.2	107.154	549.519	467.647	386.182	392.729	636.62	500.643	527.148	636.47	-	NC_008095.1	4131024	4131308	+	285	protein_coding	KH domain-containing protein && -	-
MXAN_RS09535	MXAN_1967	905.575	1006.69	339.501	392.46	476.365	407.808	186.606	293.645	211.829	104.893	-	NC_008095.1	2300379	2302007	-	1629	protein_coding	S8 family serine peptidase && PF00082:Subtilase family	Peptidase_S8
MXAN_RS13930	MXAN_2876	1110.32	1037.41	340.566	678.656	324.791	207.393	164.077	348.372	79.3617	31.3819	-	NC_008095.1	3355269	3358841	-	3573	protein_coding	endopeptidase && -	-
MXAN_RS09480	MXAN_1954	461.102	505.66	422.208	373.022	391.584	376.167	440.442	404.63	479.685	456.403	trxB	NC_008095.1	2291813	2292775	+	963	protein_coding	thioredoxin-disulfide reductase && PF07992:Pyridine nucleotide-disulphide oxidoreductase	Pyr_redox_2
MXAN_RS01050	MXAN_0213	112.438	84.1946	566.869	718.783	727.217	902.2	291.825	280.189	264.027	352.602	-	NC_008095.1	260222	260698	-	477	protein_coding	Lrp/AsnC family transcriptional regulator && PF01037:AsnC family|PF13412:Winged helix-turn-helix DNA-binding	AsnC_trans_reg
MXAN_RS08190	MXAN_1689	1369.28	1159.09	55.7296	107.917	52.719	47.156	483.775	498.446	323.301	194.209	-	NC_008095.1	1999330	2000598	+	1269	protein_coding	hypothetical protein && -	-
MXAN_RS17155	MXAN_3539	453.184	459.775	377.01	350.939	377.703	400.95	505.865	403.494	474.996	486.306	sdhA	NC_008095.1	4123748	4125625	+	1878	protein_coding	succinate dehydrogenase flavoprotein subunit && PF02910:Fumarate reductase flavoprotein C-term|PF00890:FAD binding domain	-
MXAN_RS23645	MXAN_4870	304.149	315.043	387.339	341.193	551.716	531.954	384.606	346.931	568.224	551.986	-	NC_008095.1	6099883	6103458	-	3576	protein_coding	tetratricopeptide repeat protein && -	-
MXAN_RS14345	MXAN_2962	453.045	453.388	427.904	534.67	598.564	514.171	267.536	234.628	427.964	361.427	-	NC_008095.1	3470329	3470706	+	378	protein_coding	response regulator && PF00072:Response regulator receiver domain	Response_reg
MXAN_RS09895	MXAN_2041	318.715	356.467	511.335	434.656	388.905	355.369	541.605	469.578	455.702	429.544	-	NC_008095.1	2369811	2371178	-	1368	protein_coding	pyridoxal-phosphate dependent enzyme && PF00571:CBS domain|PF00291:Pyridoxal-phosphate dependent enzyme	PALP
MXAN_RS13280	MXAN_2740	519	596.258	405.1	411.762	403.154	329.77	356.241	406.824	440.112	382.687	-	NC_008095.1	3192709	3193143	+	435	protein_coding	OsmC family protein && PF02566:OsmC-like protein	-
MXAN_RS13240	MXAN_2733	393.068	214.61	304.788	387.1	456.95	486.271	484.654	426.616	504.401	586.923	-	NC_008095.1	3184275	3184838	-	564	protein_coding	NADH-quinone oxidoreductase subunit B && PF01058:NADH ubiquinone oxidoreductase, 20 Kd subunit	-
MXAN_RS31430	MXAN_6488	674.486	630.593	202.469	317.757	811.502	1031.71	81.2278	79.1517	187.74	224.387	-	NC_008095.1	7999568	7999816	+	249	protein_coding	hypothetical protein && -	-
MXAN_RS02525	MXAN_0522	938.472	974.099	349.891	258.267	190.477	173.479	390.804	349.146	294.477	313.794	-	NC_008095.1	586377	588023	+	1647	protein_coding	carboxypeptidase regulatory-like domain-containing protein && PF13620:Carboxypeptidase regulatory-like domain	-
MXAN_RS23500	MXAN_4837	388.17	371.294	379.456	487.572	715.98	606.108	264.255	292.889	414.223	303.381	-	NC_008095.1	6052139	6053617	-	1479	protein_coding	glycoside hydrolase family 6 protein && PF02018:Carbohydrate binding domain|PF01341:Glycosyl hydrolases family 6	-
MXAN_RS14850	MXAN_3064	144.827	84.0505	238.198	805.646	496.342	491.844	488.938	362.79	467.641	642.181	-	NC_008095.1	3593089	3593161	+	73	protein_coding	tRNA-Thr && -	-
MXAN_RS22790	MXAN_4692	211.004	294.519	544.278	389.924	419.652	297.47	483.231	509.511	578.052	486.667	yajC	NC_008095.1	5880531	5880887	-	357	protein_coding	preprotein translocase subunit YajC && PF02699:Preprotein translocase subunit	-
MXAN_RS28465	MXAN_5871	300.938	368.987	560.329	472.911	420.964	456.872	424.157	392.835	408.543	404.211	-	NC_008095.1	7282962	7285388	+	2427	protein_coding	DEAD/DEAH box helicase && PF00271:Helicase conserved C-terminal domain|PF03880:DbpA RNA binding domain|PF00270:DEAD/DEAH box helicase	DEAD
MXAN_RS23165	MXAN_4767	291.694	340.453	490.197	421.203	487.076	514.81	418.02	315.348	478.293	452.933	rpiB	NC_008095.1	5968149	5968592	-	444	protein_coding	ribose 5-phosphate isomerase B && PF02502:Ribose/Galactose Isomerase	LacAB_rpiB
MXAN_RS02725	MXAN_0561	987.204	1008.94	180.009	231.373	317.488	338.05	309.425	300.793	276.894	245.328	htpX	NC_008095.1	645313	646230	+	918	protein_coding	protease HtpX && PF01435:Peptidase family M48	Peptidase_M48
MXAN_RS20135	MXAN_4147	787.372	693.544	363.191	377.196	311.203	308.25	391.487	408.041	278.805	273.008	-	NC_008095.1	5094600	5095241	+	642	protein_coding	sigma-70 family RNA polymerase sigma factor && PF08281:Sigma-70, region 4|PF04542:Sigma-70 region 2	Sigma70_r2
MXAN_RS23185	MXAN_4771	270.997	312.646	501.864	467.127	467.113	471.341	374.165	328.872	499.684	489.125	fabD	NC_008095.1	5971044	5971985	-	942	protein_coding	ACP S-malonyltransferase && PF00698:Acyl transferase domain	Acyl_transf_1
MXAN_RS17660	MXAN_3640	1285.79	1254.92	77.4346	113.935	42.4934	36.093	406.847	467.278	275.828	189.693	mxcL	NC_008095.1	4337885	4339159	-	1275	protein_coding	myxochelin B biosynthesis transaminase MxcL && PF00202:Aminotransferase class-III	Aminotran_3
MXAN_RS30285	MXAN_6249	281.546	297.248	274.974	155.059	133.813	169.048	562.322	477.27	832.558	958.908	-	NC_008095.1	7720726	7722123	+	1398	protein_coding	cyclic nucleotide-binding domain-containing protein && PF00027:Cyclic nucleotide-binding domain	cNMP_binding
MXAN_RS05200	MXAN_1083	324.572	192.373	300.033	356.548	439.712	433.376	448.61	413.309	602.408	627.708	nuoK	NC_008095.1	1264838	1265140	-	303	protein_coding	NADH-quinone oxidoreductase subunit NuoK && PF00420:NADH-ubiquinone/plastoquinone oxidoreductase chain 4L	-
MXAN_RS18385	MXAN_3789	614.176	647.995	292.019	396.705	335.217	317.376	353.122	355.603	418.256	402.492	-	NC_008095.1	4554391	4555047	-	657	protein_coding	CoA transferase subunit B && PF01144:Coenzyme A transferase	-
MXAN_RS23770	MXAN_4896	779.442	743.179	203.096	199.528	385.654	365.227	244.406	223.602	536.421	450.919	grxC	NC_008095.1	6127650	6127907	+	258	protein_coding	glutaredoxin 3 && -	-
MXAN_RS22830	MXAN_4699	335.448	334.226	420.924	366.324	391.451	352.501	489.003	449.233	489.362	491.688	-	NC_008095.1	5887376	5888746	-	1371	protein_coding	lysine 2%2C3-aminomutase && -	-
MXAN_RS34010	MXAN_7026	183.95	178.31	435.982	398.19	379.231	289.848	502.23	500.722	602.772	644.783	atpH	NC_008095.1	8599297	8599845	+	549	protein_coding	ATP synthase F1 subunit delta && PF00213:ATP synthase delta (OSCP) subunit	-
MXAN_RS20820	MXAN_4292	526.615	702.053	249.735	180.615	372.909	403.873	335.694	338.288	537.559	462.612	-	NC_008095.1	5255098	5260656	-	5559	protein_coding	type I polyketide synthase && PF02801:Beta-ketoacyl synthase, C-terminal domain|PF14765:Polyketide synthase dehydratase|PF00550:Phosphopantetheine attachment site|PF00698:Acyl transferase domain|PF16197:Ketoacyl-synthetase C-terminal extension|PF00109:Beta-ketoacyl synthase, N-terminal domain|PF08659:KR domain	ketoacyl-synt
MXAN_RS13205	MXAN_2726	435.334	306.055	258.42	319.683	434.288	472.866	402.415	363.367	534.691	575.032	-	NC_008095.1	3175318	3176082	-	765	protein_coding	NADH-quinone oxidoreductase subunit I && PF00037:4Fe-4S binding domain	Fer4
MXAN_RS13225	MXAN_2730	223.017	197.215	343.357	368.488	425.225	390.398	462.489	422.862	570.653	685.372	-	NC_008095.1	3180713	3181231	-	519	protein_coding	NADH-quinone oxidoreductase subunit C && PF00329:Respiratory-chain NADH dehydrogenase, 30 Kd subunit	-
MXAN_RS21625	MXAN_4451	374.728	380.877	486.659	514.202	442.965	403.183	353.078	391.16	383.547	352.785	eno	NC_008095.1	5511805	5513103	-	1299	protein_coding	phosphopyruvate hydratase && PF00113:Enolase, C-terminal TIM barrel domain|PF03952:Enolase, N-terminal domain	-
MXAN_RS23065	MXAN_4747	1370.8	1353.7	125.818	160.135	281.845	167.563	147.391	174.444	164.529	135.393	-	NC_008095.1	5949204	5950547	+	1344	protein_coding	RagB/SusD family nutrient uptake outer membrane protein && PF07980:SusD family	-
Novel00741	#N/A	317.865	394.557	306.584	295.988	394.311	444.53	337.228	368.029	560.067	657.544	-	NC_008095.1	6200242	6200839	+	598	-	-	-
MXAN_RS34325	MXAN_7090	561.22	575.22	407.819	509.469	424.907	384.465	271.034	337.331	330.113	268.644	-	NC_008095.1	8662278	8662829	+	552	protein_coding	glutathione peroxidase && PF00255:Glutathione peroxidase	GSHPx
MXAN_RS14320	///	1058.42	1101.63	270.902	331.342	201.42	223.631	249.451	291.799	179.813	148.483	-	NC_008095.1	3465166	3465915	+	750	protein_coding	sigma-70 family RNA polymerase sigma factor && PF00140:Sigma-70 factor, region 1.2|PF04542:Sigma-70 region 2|PF04545:Sigma-70, region 4	Sigma70_r2
MXAN_RS29520	MXAN_6085	271.203	196.365	269.921	317.412	507.389	539.908	441.097	322.846	538.558	651.263	-	NC_008095.1	7531107	7531988	+	882	protein_coding	SCO family protein && -	-
MXAN_RS13650	MXAN_2816	372.103	456.021	478.298	480.45	376.698	318.261	419.867	401.44	396.214	356.595	-	NC_008095.1	3288144	3289331	+	1188	protein_coding	phosphoglycerate kinase && PF00162:Phosphoglycerate kinase	-
MXAN_RS27245	MXAN_5622	474.679	500.456	440.666	375.356	389.478	395.802	361.241	311.511	409.579	395.564	-	NC_008095.1	6986642	6987592	+	951	protein_coding	transcriptional regulator && PF02559:CarD-like/TRCF domain	-
Novel00773	#N/A	213.732	253.113	568.319	390.462	321.286	327.649	528.451	511.199	452.44	472.669	-	NC_008095.1	6349487	6354143	-	4657	-	PF01195:Peptidyl-tRNA hydrolase|PF01386:Ribosomal L25p family|PF14693:Ribosomal protein TL5, C-terminal domain|PF14572:Phosphoribosyl synthetase-associated domain|PF13793:N-terminal domain of ribose phosphate pyrophosphokinase|PF01250:Ribosomal protein S6|PF01757:Acyltransferase family	-
MXAN_RS29210	MXAN_6021	401.476	454.987	474.214	376.097	335.741	299.376	397.107	373.667	455.898	469.079	-	NC_008095.1	7451963	7452529	-	567	protein_coding	NifU family protein && PF08712:Scaffold protein Nfu/NifU N terminal|PF01106:NifU-like domain	-
MXAN_RS18415	MXAN_3796	383.872	433.118	482.519	390.107	381.117	375.46	382.794	335.821	444.349	425.349	-	NC_008095.1	4563186	4563638	-	453	protein_coding	AgmX/PglI C-terminal domain-containing protein && PF03544:Gram-negative bacterial TonB protein C-terminal	-
MXAN_RS36245	MXAN_7511	167.146	160.216	564.193	464.453	361.156	322.786	621.594	473.208	437.329	451.445	rnpA	NC_008095.1	9134261	9134683	-	423	protein_coding	ribonuclease P protein component && PF00825:Ribonuclease P	-
MXAN_RS26730	MXAN_5512	223.673	243.492	519.501	396.323	334.806	304.464	584.499	399.459	515.56	487.63	-	NC_008095.1	6864044	6864559	+	516	protein_coding	hypothetical protein && -	-
MXAN_RS02580	MXAN_0533	793.099	843.087	213.654	216.112	369.048	319.932	283.779	299.919	379.074	290.432	-	NC_008095.1	606283	607458	+	1176	protein_coding	NAD-dependent epimerase/dehydratase family protein && -	-
MXAN_RS20310	MXAN_4183	569.148	684.408	393.827	281.509	330.299	304.318	378.34	347.367	379.309	333.959	-	NC_008095.1	5138956	5139705	-	750	protein_coding	hypothetical protein && -	-
MXAN_RS34915	MXAN_7212	720.797	678.237	251.291	341.095	255.907	289.966	345.925	338.17	384.996	388.274	-	NC_008095.1	8804575	8804985	+	411	protein_coding	hypothetical protein && -	-
MXAN_RS25905	MXAN_5338	191.952	129.927	349.869	515.718	478.964	450.525	471.241	411.424	436.619	554.051	-	NC_008095.1	6647366	6647863	+	498	protein_coding	histidine phosphatase family protein && -	-
MXAN_RS06385	MXAN_1320	1150.74	1620.61	79.4082	94.4128	45.5792	36.84	290.882	411.165	156.316	103.315	-	NC_008095.1	1544025	1545113	+	1089	protein_coding	iron ABC transporter permease && PF01032:FecCD transport family	-
MXAN_RS07060	MXAN_1455	483.901	592.838	438.929	371.572	311.594	277.939	366.362	366.685	369.77	350.285	-	NC_008095.1	1715205	1715765	-	561	protein_coding	DUF4920 domain-containing protein && PF16267:Domain of unknown function (DUF4920)	-
MXAN_RS20475	MXAN_4217	375.725	459.363	475.573	419.614	403.487	386.853	317.884	311.478	406.376	369.839	-	NC_008095.1	5176806	5178056	-	1251	protein_coding	2-oxo acid dehydrogenase subunit E2 && PF02817:e3 binding domain|PF00364:Biotin-requiring enzyme|PF00198:2-oxoacid dehydrogenases acyltransferase (catalytic domain)	Biotin_lipoyl
MXAN_RS05205	MXAN_1084	337.339	265.418	306.599	320.461	413.782	383.679	445.276	353.099	547.156	549.122	-	NC_008095.1	1265214	1265720	-	507	protein_coding	NADH-quinone oxidoreductase subunit J && PF00499:NADH-ubiquinone/plastoquinone oxidoreductase chain 6	-
MXAN_RS10695	MXAN_2217	281.559	271.893	433.889	469.669	467.195	512.182	385.461	337.779	364.392	388.616	-	NC_008095.1	2558181	2559116	+	936	protein_coding	DMT family transporter && PF00892:EamA-like transporter family	DUF6
MXAN_RS27265	MXAN_5626	576.201	556.634	433.922	549.86	349.848	271.63	373.303	410.977	234.059	156.105	-	NC_008095.1	6990984	6992069	-	1086	protein_coding	hypothetical protein && -	-
MXAN_RS05260	MXAN_1095	435.78	437.668	455.929	363.965	270.726	250.13	493.241	382.637	404.001	387.717	kdsA	NC_008095.1	1274451	1275287	-	837	protein_coding	3-deoxy-8-phosphooctulonate synthase && PF00793:DAHP synthetase I family	-
MXAN_RS15830	MXAN_3268	385.592	399.004	454.332	398.706	351.731	322.763	389.771	338.248	431.78	408.492	-	NC_008095.1	3820820	3821605	-	786	protein_coding	thiazole synthase && PF05690:Thiazole biosynthesis protein ThiG	-
MXAN_RS29280	MXAN_6035	467.021	436.713	278.476	263.444	326.963	374.96	333.64	336.274	536.242	524.872	-	NC_008095.1	7466815	7469706	+	2892	protein_coding	2-oxoglutarate dehydrogenase E1 component && PF16078:2-oxoglutarate dehydrogenase N-terminus|PF16870:2-oxoglutarate dehydrogenase C-terminal|PF02779:Transketolase, pyrimidine binding domain|PF00676:Dehydrogenase E1 component	-
MXAN_RS25280	MXAN_5202	265.126	298.642	468.076	472.887	333.078	275.068	515.817	443.25	396.998	406.032	-	NC_008095.1	6495100	6495558	+	459	protein_coding	GatB/YqeY domain-containing protein && PF09424:Yqey-like protein	-
MXAN_RS14075	MXAN_2906	589.595	554.62	320.556	313.452	411.172	397.488	376.54	371.88	295.715	236.433	-	NC_008095.1	3397968	3400475	-	2508	protein_coding	penicillin acylase family protein && PF01804:Penicillin amidase	-
MXAN_RS10100	MXAN_2081	285.437	290.041	426.118	387.131	387.109	452.376	401.136	359.624	446.154	428.571	-	NC_008095.1	2415397	2415984	-	588	protein_coding	hypothetical protein && -	-
MXAN_RS01295	MXAN_0264	356.525	379.55	407.548	340.204	434.613	447.926	346.281	331.851	409.561	396.366	gyrB	NC_008095.1	312232	314679	+	2448	protein_coding	DNA topoisomerase (ATP-hydrolyzing) subunit B && PF01751:Toprim domain|PF00204:DNA gyrase B|PF02518:Histidine kinase-, DNA gyrase B-, and HSP90-like ATPase|PF00986:DNA gyrase B subunit, carboxyl terminus	DNA_gyraseB
MXAN_RS32225	MXAN_6655	278.395	347.938	514.087	341.477	339.957	310.684	438.481	374.235	460.786	443.133	-	NC_008095.1	8182903	8184336	+	1434	protein_coding	proline--tRNA ligase && PF03129:Anticodon binding domain|PF00587:tRNA synthetase class II core domain (G, H, P, S and T)|PF09180:Prolyl-tRNA synthetase, C-terminal	tRNA-synt_2b
MXAN_RS02205	MXAN_0451	487.325	500.326	323.414	329.694	642.166	741.727	139.253	130.001	265.248	287.119	-	NC_008095.1	514303	515229	-	927	protein_coding	inositol phosphorylceramide synthase && PF14378:PAP2 superfamily	-
MXAN_RS06830	MXAN_1408	553.995	627.042	335.647	326.385	335.633	286.259	378.161	378.695	353.438	260.512	-	NC_008095.1	1655951	1656838	+	888	protein_coding	hypothetical protein && -	-
MXAN_RS35485	MXAN_7332	445.305	550.992	384.237	265.721	395.071	352.456	321.342	250.741	455.447	414.2	-	NC_008095.1	8955781	8956539	+	759	protein_coding	hypothetical protein && -	-
MXAN_RS12270	MXAN_2539	284.634	253.296	291.189	282.925	485.608	517.71	345.214	277.948	531.895	557.855	-	NC_008095.1	2954200	2955027	+	828	protein_coding	outer membrane beta-barrel domain-containing protein && -	-
MXAN_RS02235	MXAN_0457	1507.39	885.657	90.3044	245.974	254.209	258.869	142.522	212.632	108.008	120.729	-	NC_008095.1	521331	521666	+	336	protein_coding	ribosome-associated translation inhibitor RaiA && PF02482:Sigma 54 modulation protein / S30EA ribosomal protein	-
MXAN_RS08110	MXAN_1672	234.095	134.978	169.366	223.127	531.219	571.396	334.807	305.581	648.808	672.892	-	NC_008095.1	1976851	1977630	-	780	protein_coding	hypothetical protein && -	-
MXAN_RS17180	MXAN_3544	262.586	243.573	438.886	393.835	398.989	457.664	416.726	309.484	409.117	483.66	rlmN	NC_008095.1	4129525	4130661	+	1137	protein_coding	23S rRNA (adenine(2503)-C(2))-methyltransferase RlmN && PF04055:Radical SAM superfamily	Radical_SAM
MXAN_RS15170	MXAN_3129	873.802	886.703	230.495	309.859	275.984	236.283	268.744	339.935	230.034	157.287	-	NC_008095.1	3665267	3667474	-	2208	protein_coding	S9 family peptidase && PF00326:Prolyl oligopeptidase family|PF02897:Prolyl oligopeptidase, N-terminal beta-propeller domain	-
MXAN_RS12870	MXAN_2660	383.525	368.605	364.017	283.576	332.393	378.183	423.444	369.56	451.804	448.701	-	NC_008095.1	3103780	3105750	-	1971	protein_coding	hypothetical protein && -	-
MXAN_RS23365	MXAN_4807	757.111	704.843	276.31	257.854	260.667	262.214	385.767	357.097	266.852	266.722	tssB	NC_008095.1	6015943	6016437	+	495	protein_coding	type VI secretion system contractile sheath small subunit && PF05591:Type VI secretion system, VipA, VC_A0107 or Hcp2	-
Novel00452	#N/A	297.485	336.746	470.327	327.266	353.936	344.83	386.76	416.002	428.115	432.597	-	NC_008095.1	4098857	4100148	+	1292	-	PF00285:Citrate synthase, C-terminal domain	Citrate_synt
MXAN_RS20105	MXAN_4141	473.45	568.687	371.973	262.841	328.974	295.999	365.985	358.046	413.252	354.764	-	NC_008095.1	5088451	5089704	-	1254	protein_coding	methyl-accepting chemotaxis protein && PF00015:Methyl-accepting chemotaxis protein (MCP) signalling domain	-
MXAN_RS14465	MXAN_2987	235.012	178.134	330.284	371.188	463.078	431.906	440.822	446.332	447.21	444.047	-	NC_008095.1	3500690	3501637	-	948	protein_coding	branched-chain amino acid transaminase && PF01063:Amino-transferase class IV	-
MXAN_RS07915	MXAN_1627	351.651	395.482	407.497	294.918	357.507	327	437.216	364.229	437.234	407.433	-	NC_008095.1	1930039	1930587	+	549	protein_coding	SMI1/KNR4 family protein && PF09346:SMI1 / KNR4 family (SUKH-1)	-
Novel00827	#N/A	530.525	372.737	353.87	410.054	474.876	446.259	332.579	471.114	231.691	150.208	-	NC_008095.1	6826766	6828407	-	1642	-	PF04307:LexA-binding, inner membrane-associated putative hydrolase|PF03283:Pectinacetylesterase	-
sRNA00082	#N/A	146.839	97.8578	274.35	467.647	364.661	671.307	427.892	309.75	393.877	610.957	-	NC_008095.1	3596237	3596293	+	57	-	-	-
MXAN_RS22685	MXAN_4672	483.04	543.908	294.657	234.21	405.849	380.863	307.756	251.128	445.086	417.608	-	NC_008095.1	5855486	5856148	-	663	protein_coding	MaoC family dehydratase && PF01575:MaoC like domain	-
MXAN_RS17830	MXAN_3676	1138.11	1010.49	190.155	376.232	180.735	125.338	213.49	401.481	73.9496	39.3835	-	NC_008095.1	4385250	4387343	-	2094	protein_coding	M36 family metallopeptidase && PF02128:Fungalysin metallopeptidase (M36)|PF07504:Fungalysin/Thermolysin Propeptide Motif	-
Novel00003	#N/A	1169.25	741.835	138.78	312.567	264.004	342.447	214.369	245.065	117.062	183.587	-	NC_008095.1	126552	126773	+	222	-	-	-
MXAN_RS24120	MXAN_4967	311.625	286.273	410.121	346.099	231.252	251.511	542.941	420.593	438.215	487.977	-	NC_008095.1	6212286	6213230	-	945	protein_coding	UDP-3-O-acyl-N-acetylglucosamine deacetylase && PF03331:UDP-3-O-acyl N-acetylglycosamine deacetylase	-
Novel00623	#N/A	417.734	572.653	184.782	144.673	441.444	463.774	141.304	166.593	600.732	572.606	-	NC_008095.1	5530435	5532179	+	1745	-	PF00118:TCP-1/cpn60 chaperonin family	-
MXAN_RS32460	MXAN_6704	607.249	713.077	279.474	290.74	269.68	308.253	350.61	277.174	303.825	302.159	-	NC_008095.1	8245603	8246139	+	537	protein_coding	GNAT family N-acetyltransferase && PF00583:Acetyltransferase (GNAT) family	Acetyltransf_1
MXAN_RS38225	#N/A	920.623	511.307	125.091	214.781	317.735	391.117	235.228	205.3	362.826	417.705	-	NC_008095.1	5662904	5663056	-	153	protein_coding	hypothetical protein && -	-
MXAN_RS18280	MXAN_3768	189.888	224.026	539.993	354.893	371.389	398.824	436.446	342.872	424.86	415.893	-	NC_008095.1	4485479	4486642	+	1164	protein_coding	PQQ-binding-like beta-propeller repeat protein && PF13360:PQQ-like domain	-
MXAN_RS16360	MXAN_3379	160.963	159.897	508.799	385.561	306.821	306.575	595.518	448.371	395.585	427.21	typA	NC_008095.1	3927178	3929025	-	1848	protein_coding	translational GTPase TypA && PF03144:Elongation factor Tu domain 2|PF00679:Elongation factor G C-terminus|PF00009:Elongation factor Tu GTP binding domain	GTP_EFTU
MXAN_RS35760	MXAN_7390	500.053	413.575	312.2	365.55	282.744	316.242	446.156	421.566	319.705	304.187	-	NC_008095.1	9014755	9015222	-	468	protein_coding	hypothetical protein && -	-
MXAN_RS23060	MXAN_4746	1218.67	1199.36	111.01	137.598	267.242	157.998	144.005	170.118	152.06	116.632	-	NC_008095.1	5946330	5949200	+	2871	protein_coding	SusC/RagA family TonB-linked outer membrane protein && PF00593:TonB dependent receptor|PF13715:CarboxypepD_reg-like domain|PF07715:TonB-dependent Receptor Plug Domain	TonB_dep_Rec
MXAN_RS18235	MXAN_3759	381.421	425.36	400.902	349.457	380.837	369.964	321.349	302.582	392.978	348.421	-	NC_008095.1	4476402	4477931	+	1530	protein_coding	acyl-CoA carboxylase subunit beta && PF01039:Carboxyl transferase domain	Carboxyl_trans
MXAN_RS34060	MXAN_7037	460.98	532.193	348.92	361.644	365.563	408.317	274.66	366.673	300.275	253.186	-	NC_008095.1	8610697	8611584	+	888	protein_coding	OmpA family protein && PF00691:OmpA family	-
MXAN_RS28770	MXAN_5933	532.892	498.968	286.307	350.625	337.445	292.999	350.435	343.161	357.874	299.888	-	NC_008095.1	7355430	7356254	+	825	protein_coding	M48 family metalloprotease && PF01435:Peptidase family M48	Peptidase_M48
MXAN_RS03695	MXAN_0766	224.035	272.585	415.322	412.59	451.963	425.139	318.57	312.703	417.674	390.736	gyrA	NC_008095.1	874137	876965	+	2829	protein_coding	DNA gyrase subunit A && PF00521:DNA gyrase/topoisomerase IV, subunit A|PF03989:DNA gyrase C-terminal domain, beta-propeller	-
MXAN_RS26560	MXAN_5478	620.703	484.695	386.331	937.731	259.825	154.412	237.647	437.764	79.4303	40.411	-	NC_008095.1	6818543	6818935	+	393	protein_coding	LysM peptidoglycan-binding domain-containing protein && PF01476:LysM domain	LysM
MXAN_RS35755	MXAN_7389	411.509	378.361	252.988	243.608	200.69	193.321	790.392	571.872	291.418	294.375	-	NC_008095.1	9014176	9014604	-	429	protein_coding	hypothetical protein && -	-
MXAN_RS11020	MXAN_2281	367.624	314.924	354.384	303.892	385.131	329.067	367.646	326.777	448.078	430.905	-	NC_008095.1	2648796	2649422	-	627	protein_coding	DUF47 family protein && PF01865:Protein of unknown function DUF47	-
MXAN_RS19935	MXAN_4100	1032.79	990.242	192.418	242.057	250.716	170.238	165.833	184.118	226.847	163.06	hemB	NC_008095.1	5045002	5046009	-	1008	protein_coding	porphobilinogen synthase && PF00490:Delta-aminolevulinic acid dehydratase	-
MXAN_RS16095	MXAN_3320	174.881	228.754	398.729	400.474	321.818	338.433	466.352	375.115	470.102	440.268	-	NC_008095.1	3865865	3866512	+	648	protein_coding	adenylate kinase && PF05191:Adenylate kinase, active site lid|PF00406:Adenylate kinase	ADK
MXAN_RS20445	MXAN_4211	372.444	365.19	312.387	310.893	389.474	415.43	323.086	263.765	418.087	417.49	-	NC_008095.1	5169535	5170914	-	1380	protein_coding	protease inhibitor I42 family protein && PF09394:Chagasin family peptidase inhibitor I42	-
MXAN_RS27665	MXAN_5707	402.199	445.824	340.733	284.475	317.535	288.326	353.885	308.699	423.907	417.604	-	NC_008095.1	7074414	7074824	-	411	protein_coding	TIGR02266 family protein && PF07238:PilZ domain	-
MXAN_RS18430	MXAN_3799	424.642	494.796	386	317.287	312.682	288.537	314.663	321.293	382.753	338.607	-	NC_008095.1	4565495	4566271	-	777	protein_coding	enoyl-CoA hydratase/isomerase family protein && PF00378:Enoyl-CoA hydratase/isomerase	ECH
MXAN_RS31465	MXAN_6494	755.258	565.409	199.391	252.53	265.234	229.053	425.839	422.566	236.123	227.591	-	NC_008095.1	8008463	8009011	+	549	protein_coding	peptidase M23 && -	-
MXAN_RS19280	MXAN_3966	1102.48	1018.39	210.163	327.559	203.318	111.648	167.389	240.849	98.5219	97.3285	-	NC_008095.1	4830522	4830983	+	462	protein_coding	universal stress protein && PF00582:Universal stress protein family	Usp
MXAN_RS35310	MXAN_7297	480.951	338.513	281.323	372.35	331.146	326.139	436.098	370.432	320.548	305.965	-	NC_008095.1	8913161	8913574	+	414	protein_coding	STAS/SEC14 domain-containing protein && -	-
MXAN_RS24425	MXAN_5028	188.472	263.446	447.864	295.642	298.914	269.968	453.527	437.534	464.161	436.055	-	NC_008095.1	6285962	6286990	+	1029	protein_coding	hypothetical protein && -	-
MXAN_RS09410	MXAN_1940	154.434	100.979	186.453	628.99	443.887	558.012	382.908	320.928	288.105	481.658	-	NC_008095.1	2271195	2271281	-	87	protein_coding	tRNA-Ser && -	-
sRNA00035	#N/A	115.52	96.5405	574.528	862.985	316.92	302.358	456.556	475.922	148.397	187.33	-	NC_008095.1	1359324	1359609	+	286	-	-	-
MXAN_RS35610	MXAN_7358	339.888	350.808	293.968	329.019	392.082	345.904	311.103	332.637	430.827	410.676	tkt	NC_008095.1	8978844	8980976	+	2133	protein_coding	transketolase && PF00456:Transketolase, thiamine diphosphate binding domain|PF02780:Transketolase, C-terminal domain|PF02779:Transketolase, pyrimidine binding domain	-
MXAN_RS13290	MXAN_2742	197.972	188.058	324.476	266.935	347.907	319.205	427.776	316.289	542.26	581.285	speA	NC_008095.1	3193853	3195883	-	2031	protein_coding	biosynthetic arginine decarboxylase && PF00278:Pyridoxal-dependent decarboxylase, C-terminal sheet domain|PF02784:Pyridoxal-dependent decarboxylase, pyridoxal binding domain	-
MXAN_RS05155	MXAN_1074	341.806	308.892	366.387	342.205	371.676	351.016	302.913	292.035	421.537	412.168	-	NC_008095.1	1250245	1251276	+	1032	protein_coding	Glu/Leu/Phe/Val dehydrogenase && PF02812:Glu/Leu/Phe/Val dehydrogenase, dimerisation domain|PF00208:Glutamate/Leucine/Phenylalanine/Valine dehydrogenase	-
Novel00260	#N/A	274.321	225.862	362.138	344.529	320.29	301.421	413.053	410.312	395.45	459.118	-	NC_008095.1	2802122	2804264	+	2143	-	PF00009:Elongation factor Tu GTP binding domain|PF03144:Elongation factor Tu domain 2|PF03764:Elongation factor G, domain IV|PF00679:Elongation factor G C-terminus|PF14492:Elongation Factor G, domain II	GTP_EFTU
MXAN_RS28510	MXAN_5880	352.746	381.041	384.841	332.18	343.086	372.51	306.413	308.372	355.853	368.251	-	NC_008095.1	7299959	7300687	-	729	protein_coding	DUF1751 domain-containing protein && PF08551:Eukaryotic integral membrane protein (DUF1751)	-
MXAN_RS34435	MXAN_7113	599.131	696.579	257.623	233.508	465.404	439.703	174.44	197.714	243.596	176	-	NC_008095.1	8683875	8685146	+	1272	protein_coding	hypothetical protein && -	-
MXAN_RS20805	MXAN_4289	471.909	552.552	340.789	292.289	295.651	272.69	333.944	355.247	313.736	248.452	-	NC_008095.1	5252527	5254017	+	1491	protein_coding	hypothetical protein && -	-
MXAN_RS18420	MXAN_3797	270.361	261.083	361.028	326.741	336.575	340.524	390.598	337.316	410.737	428.054	-	NC_008095.1	4563644	4564786	-	1143	protein_coding	acyl-CoA dehydrogenase && PF02770:Acyl-CoA dehydrogenase, middle domain|PF02771:Acyl-CoA dehydrogenase, N-terminal domain|PF00441:Acyl-CoA dehydrogenase, C-terminal domain	-
MXAN_RS27550	MXAN_5684	544.679	446.964	235.127	259.377	360.892	319.418	301.833	269.688	366.129	350.326	lpoB	NC_008095.1	7047514	7048122	-	609	protein_coding	penicillin-binding protein activator LpoB && PF13036:Peptidoglycan-synthase activator LpoB	-
MXAN_RS21665	MXAN_4461	247.289	318.973	462.646	309.431	307.744	306.168	388.34	404.26	369.764	331.026	-	NC_008095.1	5523579	5524841	-	1263	protein_coding	response regulator && PF00072:Response regulator receiver domain	Response_reg
MXAN_RS20860	MXAN_4300	241.995	297.625	383.177	271.163	294.9	330.099	377.061	357.855	468.099	417.224	-	NC_008095.1	5287727	5291992	-	4266	protein_coding	SDR family NAD(P)-dependent oxidoreductase && PF02801:Beta-ketoacyl synthase, C-terminal domain|PF08659:KR domain|PF00550:Phosphopantetheine attachment site|PF00698:Acyl transferase domain|PF00109:Beta-ketoacyl synthase, N-terminal domain	ketoacyl-synt
MXAN_RS32820	MXAN_6776	649.543	780.489	242.401	536.079	308.256	200.434	122.822	354.933	146.124	85.6763	-	NC_008095.1	8328497	8328898	-	402	protein_coding	hypothetical protein && -	-
MXAN_RS09770	MXAN_2015	432.706	404.167	275.797	351.646	313.897	301.931	357.44	321.458	340.629	326.898	clpX	NC_008095.1	2342670	2343938	+	1269	protein_coding	ATP-dependent Clp protease ATP-binding subunit ClpX && PF07724:AAA domain (Cdc48 subfamily)|PF10431:C-terminal, D2-small domain, of ClpB protein|PF06689:ClpX C4-type zinc finger	-
MXAN_RS19760	MXAN_4064	320.428	398.524	403.78	393.408	318.296	281.161	322.416	288.321	353.044	336.706	cysC	NC_008095.1	4983907	4984680	-	774	protein_coding	adenylyl-sulfate kinase && PF01583:Adenylylsulphate kinase	-
MXAN_RS22680	MXAN_4671	185.399	153.203	119.927	121.544	110.32	179.256	878.77	658.183	482.825	516.887	-	NC_008095.1	5853473	5855317	-	1845	protein_coding	acyl-CoA dehydrogenase C-terminal domain-containing protein && PF00441:Acyl-CoA dehydrogenase, C-terminal domain|PF02771:Acyl-CoA dehydrogenase, N-terminal domain|PF12806:Acetyl-CoA dehydrogenase C-terminal like|PF02770:Acyl-CoA dehydrogenase, middle domain	-
MXAN_RS27810	MXAN_5738	405.505	533.473	348.192	290.497	308.031	296.533	303.741	302.609	324.733	287.2	-	NC_008095.1	7105615	7106652	-	1038	protein_coding	PEGA domain-containing protein && PF08308:PEGA domain	-
MXAN_RS37375	#N/A	567.589	274.604	208.267	470.845	379.192	422.712	315.741	309.529	198.723	253.162	-	NC_008095.1	485287	485351	-	65	protein_coding	tRNA-OTHER && -	-
MXAN_RS15955	MXAN_3292	1227.62	1002.34	65.297	103.858	227.939	211.281	110.527	77.1619	188.556	179.303	-	NC_008095.1	3847177	3848352	-	1176	protein_coding	J domain-containing protein && PF00226:DnaJ domain|PF01556:DnaJ C terminal domain	DnaJ_C
MXAN_RS07090	MXAN_1461	323.177	395.516	348.367	351.332	284.972	223.751	375.337	395.324	359.721	335.99	-	NC_008095.1	1721783	1722118	+	336	protein_coding	zf-TFIIB domain-containing protein && PF13453:Transcription factor zinc-finger	-
MXAN_RS24295	MXAN_5003	351.089	390.732	360.34	286.668	297.479	281.366	389.874	298.945	360.733	368.78	-	NC_008095.1	6254037	6254435	+	399	protein_coding	iron-sulfur cluster assembly accessory protein && PF01521:Iron-sulphur cluster biosynthesis	-
MXAN_RS27995	MXAN_5775	365.96	361.165	364.39	346.142	268.545	274.728	376.403	344.286	347.919	331.324	-	NC_008095.1	7150369	7151046	-	678	protein_coding	PilN domain-containing protein && PF05137:Fimbrial assembly protein (PilN)	-
MXAN_RS24630	MXAN_5070	251.4	230.062	307.706	298.184	376.483	337.764	384.886	335.246	398.833	454.352	hpt	NC_008095.1	6346462	6346995	-	534	protein_coding	hypoxanthine phosphoribosyltransferase && PF00156:Phosphoribosyl transferase domain	Pribosyltran
MXAN_RS29360	MXAN_6051	355.048	378.459	211.072	171.899	374.737	352.059	274.429	216.583	525.571	508.887	htpG	NC_008095.1	7489201	7491165	+	1965	protein_coding	molecular chaperone HtpG && PF00183:Hsp90 protein|PF02518:Histidine kinase-, DNA gyrase B-, and HSP90-like ATPase	HATPase_c
MXAN_RS32405	MXAN_6693	243.538	235.435	279.577	386.035	333.361	380.53	379.656	302.664	408.397	406.541	-	NC_008095.1	8234253	8234621	-	369	protein_coding	response regulator && PF00072:Response regulator receiver domain	Response_reg
MXAN_RS10570	MXAN_2188	441.502	426.973	292.666	345.807	431.717	384.773	223.577	265.619	298.718	242.997	-	NC_008095.1	2529208	2530548	-	1341	protein_coding	PQQ-dependent sugar dehydrogenase && PF07995:Glucose / Sorbosone dehydrogenase	-
MXAN_RS15950	MXAN_3291	517.096	437.964	278.68	251.438	278.216	280.713	312.472	256.344	345.571	387.915	-	NC_008095.1	3846354	3847085	-	732	protein_coding	HEAT repeat domain-containing protein && -	-
MXAN_RS25465	MXAN_5242	1406.39	1070.9	98.3315	121.97	88.5526	76.7912	150.922	153.975	93.1187	83.9786	-	NC_008095.1	6539210	6539749	+	540	protein_coding	hypothetical protein && -	-
MXAN_RS09730	MXAN_2007	61.0175	24.4975	197.13	697.559	483.495	619.594	333.612	285.755	230.661	411.13	-	NC_008095.1	2338248	2338321	+	74	protein_coding	tRNA-Arg && -	-
MXAN_RS06175	MXAN_1278	869.427	864.539	182.345	296.246	208.792	201.618	191.001	250.335	148.121	129.673	-	NC_008095.1	1493954	1494769	+	816	protein_coding	PD40 domain-containing protein && PF07676:WD40-like Beta Propeller Repeat	PD40
MXAN_RS25235	MXAN_5193	372.292	377.56	360.012	316.223	247.525	240.657	390.971	366.699	330.759	338.763	-	NC_008095.1	6485748	6486065	+	318	protein_coding	DUF4398 domain-containing protein && -	-
MXAN_RS14740	MXAN_3042	480.135	553.916	269.981	240.574	303.238	287.996	253.27	265.073	360.546	322.253	gcvP	NC_008095.1	3567899	3570814	+	2916	protein_coding	aminomethyl-transferring glycine dehydrogenase && PF02347:Glycine cleavage system P-protein	-
MXAN_RS17680	MXAN_3644	878.097	854.967	58.3505	104.21	25.1145	26.9706	414.76	529.901	278.844	157.752	-	NC_008095.1	4346191	4347090	-	900	protein_coding	isochorismatase family protein && PF00857:Isochorismatase family|PF00550:Phosphopantetheine attachment site	Isochorismatase
MXAN_RS30550	MXAN_6306	911.539	707.712	264.413	230.293	447.613	477.208	113.668	120.288	26.8563	23.3565	-	NC_008095.1	7783648	7784712	+	1065	protein_coding	acyl-CoA desaturase && PF00487:Fatty acid desaturase	-
Novel00393	#N/A	208.615	235.267	412.116	316.554	267.83	290.918	438.924	403.155	353.53	387.865	-	NC_008095.1	3593264	3609673	-	16410	-	PF01464:Transglycosylase SLT domain|PF00467:KOW motif|PF02357:Transcription termination factor nusG|PF04998:RNA polymerase Rpb1, domain 5|PF00623:RNA polymerase Rpb1, domain 2|PF04997:RNA polymerase Rpb1, domain 1|PF05000:RNA polymerase Rpb1, domain 4|PF04983:RNA polymerase Rpb1, domain 3|PF00009:Elongation factor Tu GTP binding domain|PF03144:Elongation factor Tu domain 2|PF03143:Elongation fact…	RNA_pol_Rpb2_6
MXAN_RS27335	MXAN_5640	256.106	315.059	435.46	400.03	333.193	326.578	295.321	309.52	335.447	299.915	-	NC_008095.1	7005598	7008408	+	2811	protein_coding	Rne/Rng family ribonuclease && PF10150:Ribonuclease E/G family	-
MXAN_RS13100	MXAN_2704	187.297	179.547	446.669	403.907	337.949	335.945	344.566	359.033	353.211	351.92	-	NC_008095.1	3154449	3155300	+	852	protein_coding	acetyl-CoA carboxylase carboxyltransferase subunit beta && PF01039:Carboxyl transferase domain	Carboxyl_trans
MXAN_RS09870	MXAN_2035	325.391	309.437	306.62	287.98	282.272	291.534	369.59	312.607	419.457	392.538	-	NC_008095.1	2365915	2367060	+	1146	protein_coding	cystathionine gamma-synthase && PF01053:Cys/Met metabolism PLP-dependent enzyme	Cys_Met_Meta_PP
MXAN_RS20175	MXAN_4155	238.977	347.295	425.786	272.298	290.049	266.966	341.734	326.582	410.001	367.689	-	NC_008095.1	5102635	5105058	-	2424	protein_coding	restriction endonuclease && PF04471:Restriction endonuclease|PF05066:HB1, ASXL, restriction endonuclease HTH domain	Mrr_cat
MXAN_RS05140	MXAN_1071	256.084	332.938	441.261	401.586	255.904	237.279	381.054	346.289	327.928	302	-	NC_008095.1	1247763	1248260	+	498	protein_coding	single-stranded DNA-binding protein && PF00436:Single-strand binding protein family	-
MXAN_RS31955	MXAN_6601	360.231	371.517	289.261	237.484	342.868	317.603	338.322	299.735	377.981	339.947	-	NC_008095.1	8124957	8126993	-	2037	protein_coding	S9 family peptidase && PF00326:Prolyl oligopeptidase family|PF07676:WD40-like Beta Propeller Repeat	PD40
MXAN_RS30750	MXAN_6348	301.187	317.137	362.127	328.871	368.112	343.517	292.029	328.479	309.645	321.805	maiA	NC_008095.1	7827489	7828148	-	660	protein_coding	maleylacetoacetate isomerase && PF13417:Glutathione S-transferase, N-terminal domain	-
MXAN_RS33340	MXAN_6884	205.082	267.469	364.664	241.101	261.008	263.993	399.906	385.749	461.895	420.814	-	NC_008095.1	8433940	8434476	-	537	protein_coding	hypothetical protein && -	-
MXAN_RS28710	MXAN_5921	259.68	221.865	153.241	159.147	181.013	371.083	583.364	404.641	442.793	493.758	-	NC_008095.1	7343333	7344469	-	1137	protein_coding	acyl-CoA dehydrogenase family protein && PF02770:Acyl-CoA dehydrogenase, middle domain|PF00441:Acyl-CoA dehydrogenase, C-terminal domain|PF02771:Acyl-CoA dehydrogenase, N-terminal domain	-
MXAN_RS32275	MXAN_6665	332.488	306.992	347.974	330.137	370.51	316.166	314.208	267.604	348.35	332.868	-	NC_008095.1	8193278	8194483	-	1206	protein_coding	ABC transporter substrate-binding protein && PF13458:Periplasmic binding protein	-
MXAN_RS27200	MXAN_5613	260.383	263.401	376.64	422.38	271.484	231.724	390.434	327.312	348.475	373.788	-	NC_008095.1	6977734	6978120	-	387	protein_coding	STAS domain-containing protein && PF13466:STAS domain	-
MXAN_RS20185	MXAN_4157	240.599	286.972	337.987	355.134	401.823	403.822	265.581	266.777	384.183	319.952	-	NC_008095.1	5107369	5108283	-	915	protein_coding	hypothetical protein && -	-
MXAN_RS27975	MXAN_5771	396.497	303.846	226.498	313.618	290.268	308.43	363.534	330.612	345.048	376.613	-	NC_008095.1	7145665	7146357	-	693	protein_coding	hypothetical protein && -	-
MXAN_RS03355	MXAN_0694	854.254	601.605	221.286	360.298	86.2734	72.3084	497.354	445.377	60.5012	52.8025	-	NC_008095.1	790015	790380	+	366	protein_coding	hypothetical protein && -	-
MXAN_RS21620	MXAN_4450	326.061	357.013	414.444	394.151	353.705	330.296	293.667	263.585	270.323	247.85	surE	NC_008095.1	5511012	5511800	-	789	protein_coding	5'/3'-nucleotidase SurE && PF01975:Survival protein SurE	-
MXAN_RS11000	MXAN_2276	516.574	593.695	251.105	191.708	252.104	225.764	309.905	295.041	343.152	271.93	-	NC_008095.1	2642668	2643168	-	501	protein_coding	hypothetical protein && -	-
MXAN_RS07395	MXAN_1522	476.01	458.918	286.272	270.904	292.011	285.91	302.915	292.637	286.875	289.658	-	NC_008095.1	1785356	1785898	+	543	protein_coding	hypothetical protein && -	-
MXAN_RS24015	MXAN_4946	528.09	455.304	238.089	320.022	324.327	341.194	269.963	277.031	227.882	259.736	-	NC_008095.1	6189487	6189735	-	249	protein_coding	GlsB/YeaQ/YmgE family stress response membrane protein && -	-
MXAN_RS08120	MXAN_1674	279.661	322.278	286.094	176.937	291.53	265.449	428.73	321.636	465.205	399.502	-	NC_008095.1	1979579	1980568	-	990	protein_coding	NAD-dependent epimerase/dehydratase family protein && PF01370:NAD dependent epimerase/dehydratase family	Epimerase
MXAN_RS28400	MXAN_5858	467.123	469.515	427.618	409.566	378.749	365.484	236.494	261.427	128.004	84.3785	actP	NC_008095.1	7267976	7269610	+	1635	protein_coding	cation/acetate symporter ActP && PF00474:Sodium:solute symporter family	-
MXAN_RS13610	MXAN_2808	334.711	375.605	333.788	261.869	266.513	264.226	331.442	342.025	374.48	342.758	-	NC_008095.1	3277977	3279428	-	1452	protein_coding	DNA-binding protein && PF01336:OB-fold nucleic acid binding domain	tRNA_anti
MXAN_RS16930	MXAN_3494	325.923	278.895	334.333	402.144	574.054	733.49	225.088	144.265	97.6673	106.015	-	NC_008095.1	4073655	4073728	-	74	protein_coding	tRNA-Arg && -	-
MXAN_RS27560	MXAN_5686	457.027	448.593	257.277	289.784	325.124	276.781	264.913	267.577	333.855	299.671	-	NC_008095.1	7048980	7049546	-	567	protein_coding	hypothetical protein && -	-
MXAN_RS24740	MXAN_5092	937.462	889.488	86.3366	114.011	258.45	262.257	135.405	130.531	215.752	186.897	clpB	NC_008095.1	6362719	6365343	+	2625	protein_coding	ATP-dependent chaperone ClpB && PF02861:Clp amino terminal domain, pathogenicity island component|PF10431:C-terminal, D2-small domain, of ClpB protein|PF07724:AAA domain (Cdc48 subfamily)|PF00004:ATPase family associated with various cellular activities (AAA)	AAA
MXAN_RS24655	MXAN_5075	185.865	170.387	357.711	297.793	330.597	263.75	336.532	312.159	479.27	473.631	-	NC_008095.1	6349494	6350444	+	951	protein_coding	ribose-phosphate pyrophosphokinase && PF14572:Phosphoribosyl synthetase-associated domain|PF13793:N-terminal domain of ribose phosphate pyrophosphokinase	-
MXAN_RS11105	MXAN_2298	393.903	438.946	315.451	262.443	261.46	253.992	318.455	274.026	358.367	330.652	asnS	NC_008095.1	2671512	2672912	+	1401	protein_coding	asparagine--tRNA ligase && PF00152:tRNA synthetases class II (D, K and N)|PF01336:OB-fold nucleic acid binding domain	tRNA-synt_2
MXAN_RS27820	MXAN_5740	124.365	120.141	393.445	323.44	347.382	390.998	389.947	309.97	379.39	426.631	-	NC_008095.1	7107347	7108870	-	1524	protein_coding	glycosyltransferase && PF13641:Glycosyltransferase like family 2	-
MXAN_RS02590	///	845.87	775.034	231.355	780.896	219.992	150.822	54.2692	110.213	15.6472	16.1132	-	NC_008095.1	609347	609631	-	285	protein_coding	hypothetical protein && -	-
MXAN_RS21160	MXAN_4359	352.735	363.64	295.131	271.626	337.312	363.864	273.233	233.465	363.138	343.161	ftsH	NC_008095.1	5363934	5365850	-	1917	protein_coding	ATP-dependent zinc metalloprotease FtsH && PF00004:ATPase family associated with various cellular activities (AAA)|PF06480:FtsH Extracellular|PF01434:Peptidase family M41	AAA
MXAN_RS14840	MXAN_3062	248.004	268.355	391.718	339.745	314.114	315.571	321.071	274.926	342.117	356.359	-	NC_008095.1	3591586	3592101	+	516	protein_coding	hypothetical protein && -	-
MXAN_RS22495	MXAN_4634	295.991	345.973	331.286	272.422	336.286	338.503	279.502	250.644	351.409	351.964	-	NC_008095.1	5814791	5816266	-	1476	protein_coding	ParB N-terminal domain-containing protein && PF02195:ParB-like nuclease domain	ParBc
MXAN_RS05145	MXAN_1072	230.77	170.367	248.311	276.274	311.561	330.944	364.262	305.688	431.29	479.062	-	NC_008095.1	1248383	1249063	-	681	protein_coding	succinate dehydrogenase && PF01127:Succinate dehydrogenase/Fumarate reductase transmembrane subunit	-
MXAN_RS17020	MXAN_3512	230.733	260.674	372.302	269.035	319.042	309.862	306.426	257.856	417.445	401.397	carA	NC_008095.1	4092162	4093286	+	1125	protein_coding	glutamine-hydrolyzing carbamoyl-phosphate synthase small subunit && PF00117:Glutamine amidotransferase class-I|PF00988:Carbamoyl-phosphate synthase small chain, CPSase domain	CPSase_sm_chain
MXAN_RS12660	MXAN_2618	258.648	266.982	316.989	281.212	308.086	304.602	316.495	302.077	392.118	396.115	-	NC_008095.1	3057198	3058508	+	1311	protein_coding	adenylosuccinate synthase && PF00709:Adenylosuccinate synthetase	-
MXAN_RS29700	MXAN_6123	458.26	450.88	267.764	224.875	241.364	234.588	326.355	302.247	338.303	292.331	-	NC_008095.1	7568445	7568804	+	360	protein_coding	VOC family protein && PF12681:Glyoxalase-like domain	-
MXAN_RS22960	MXAN_4726	151.559	178.094	354.438	251.582	302.347	279.499	389.784	347.641	433.789	439.726	lpxD	NC_008095.1	5919664	5920713	-	1050	protein_coding	UDP-3-O-(3-hydroxymyristoyl)glucosamine N-acyltransferase && PF00132:Bacterial transferase hexapeptide (six repeats)|PF04613:UDP-3-O-[3-hydroxymyristoyl] glucosamine N-acyltransferase, LpxD	Hexapep
MXAN_RS27760	MXAN_5727	249.747	319.281	292.39	271.283	308.164	281.404	292.561	235.029	445.356	428.171	-	NC_008095.1	7094375	7095106	+	732	protein_coding	hypothetical protein && PF02591:C4-type zinc ribbon domain	-
sRNA00017	#N/A	258.172	203.456	380.713	319.066	379.851	469.774	248.677	292.804	307.548	260.353	-	NC_008095.1	665139	665199	+	61	-	-	-
MXAN_RS30360	MXAN_6263	18.0648	17.103	452.315	414.726	316.733	371.759	527.509	464.512	263.811	270.242	-	NC_008095.1	7736625	7737953	+	1329	protein_coding	lysine 2%2C3-aminomutase && -	-
MXAN_RS15045	MXAN_3104	260.271	297.23	377.562	299.316	281.272	288.915	337.919	372.476	300.808	293.747	-	NC_008095.1	3637891	3638757	+	867	protein_coding	FHA domain-containing protein && PF00498:FHA domain	FHA
MXAN_RS26165	MXAN_5392	954.721	811.011	113.956	409.612	299.756	99.3897	64.891	155.182	147.414	50.7457	-	NC_008095.1	6713044	6714276	+	1233	protein_coding	hypothetical protein && -	-
MXAN_RS09365	MXAN_1931	182.856	91.2108	230.099	324.206	361.108	318.049	426.514	368.635	389.271	414.578	-	NC_008095.1	2265589	2265906	-	318	protein_coding	YbaB/EbfC family nucleoid-associated protein && PF02575:YbaB/EbfC DNA-binding family	-
MXAN_RS08130	MXAN_1676	250.985	235.428	227.863	170.865	239.926	199.683	431.723	367.287	529.612	451.515	-	NC_008095.1	1983147	1985042	-	1896	protein_coding	FAD-binding oxidoreductase && PF01565:FAD binding domain|PF02913:FAD linked oxidases, C-terminal domain	FAD_binding_4
MXAN_RS05470	MXAN_1136	127.365	139.447	562.158	452.635	451.331	805.828	200.71	193.616	88.7639	78.9487	-	NC_008095.1	1323314	1323805	-	492	protein_coding	DUF962 domain-containing protein && PF06127:Protein of unknown function (DUF962)	-
MXAN_RS30175	MXAN_6225	116.066	126.041	70.0416	71.9755	421.675	415.281	299.308	282.956	663.867	629.904	-	NC_008095.1	7692510	7693622	+	1113	protein_coding	hypothetical protein && -	-
MXAN_RS11015	MXAN_2280	352.177	309.068	312.227	249.357	334.217	340.747	308.453	204.499	333.027	351.729	-	NC_008095.1	2647770	2648795	-	1026	protein_coding	inorganic phosphate transporter && PF01384:Phosphate transporter family	-
MXAN_RS05345	MXAN_1111	258.129	272.372	276.685	267.672	317.104	322.696	312.916	303.757	388.588	370.965	accC	NC_008095.1	1293166	1294683	-	1518	protein_coding	acetyl-CoA carboxylase biotin carboxylase subunit && PF02785:Biotin carboxylase C-terminal domain|PF00289:Carbamoyl-phosphate synthase L chain, N-terminal domain|PF02786:Carbamoyl-phosphate synthase L chain, ATP binding domain	CPSase_L_D2
MXAN_RS17080	MXAN_3525	385.931	473.717	329.3	230.768	274.574	297.067	306.921	204.109	300.862	281.747	ubiE	NC_008095.1	4105462	4106151	-	690	protein_coding	bifunctional demethylmenaquinone methyltransferase/2-methoxy-6-polyprenyl-1%2C4-benzoquinol methylase UbiE && PF01209:ubiE/COQ5 methyltransferase family	-
Novel00181	#N/A	400.918	252.641	135.971	207.855	407.006	341.554	223.078	319.672	357.145	424.027	-	NC_008095.1	1798456	1799103	-	648	-	PF00128:Alpha amylase, catalytic domain|PF02201:SWIB/MDM2 domain	-
MXAN_RS05355	MXAN_1113	318.269	265.244	261.849	277.381	316.259	304.346	311.519	272.945	363.135	363.345	-	NC_008095.1	1295455	1297017	-	1563	protein_coding	acyl-CoA carboxylase subunit beta && PF01039:Carboxyl transferase domain	Carboxyl_trans
MXAN_RS07635	MXAN_1571	503.772	380.49	195.262	228.323	244.308	225.853	283.227	302.042	346.785	343.006	cysK	NC_008095.1	1845524	1846444	-	921	protein_coding	cysteine synthase A && PF00291:Pyridoxal-phosphate dependent enzyme	PALP
MXAN_RS18435	MXAN_3800	261.249	253.436	298.144	324.932	303.289	245.205	325.114	309.038	364.421	363.531	-	NC_008095.1	4566311	4567159	-	849	protein_coding	3-hydroxybutyryl-CoA dehydrogenase && PF00725:3-hydroxyacyl-CoA dehydrogenase, C-terminal domain|PF02737:3-hydroxyacyl-CoA dehydrogenase, NAD binding domain	3HCDH_N
MXAN_RS23370	MXAN_4808	642.977	644.557	206.918	182.255	203.761	184.231	296.836	270.277	216.112	192.761	tssC	NC_008095.1	6016463	6017947	+	1485	protein_coding	type VI secretion system contractile sheath large subunit && PF05943:Type VI secretion protein, EvpB/VC_A0108, tail sheath	-
MXAN_RS12525	MXAN_2590	197.766	182.437	256.562	244.028	189.305	197.148	450.454	411.786	407.694	474.488	-	NC_008095.1	3013621	3014139	-	519	protein_coding	acyl-CoA thioesterase && PF03061:Thioesterase superfamily	4HBT
MXAN_RS19640	MXAN_4039	239.693	272.994	341.793	268.391	280.265	236.584	311.864	256.783	408.953	375.579	-	NC_008095.1	4947260	4948228	-	969	protein_coding	acetyl-CoA carboxylase carboxyltransferase subunit alpha && PF03255:Acetyl co-enzyme A carboxylase carboxyltransferase alpha subunit	-
MXAN_RS16700	MXAN_3445	503.47	492.58	212.344	221.462	263.775	229.631	285.351	313.464	271.434	198.064	-	NC_008095.1	4009394	4010845	-	1452	protein_coding	hypothetical protein && -	-
MXAN_RS05160	MXAN_1075	285.833	325.939	353.24	297.996	309.758	302.467	287.043	228.203	301.761	296.274	-	NC_008095.1	1251339	1252082	+	744	protein_coding	phosphoribosyltransferase domain-containing protein && PF00156:Phosphoribosyl transferase domain	Pribosyltran
MXAN_RS17935	MXAN_3697	105.446	135.813	475.289	358.492	266.429	219.437	381.079	279.928	375.681	383.737	-	NC_008095.1	4411178	4411906	+	729	protein_coding	PHP domain-containing protein && PF13263:PHP-associated	-
MXAN_RS08140	MXAN_1678	272.578	178.16	124.572	123.39	219.172	222.448	622.205	455.753	372.485	384.558	-	NC_008095.1	1985910	1986932	+	1023	protein_coding	deoxyhypusine synthase family protein && PF01916:Deoxyhypusine synthase	-
MXAN_RS17195	MXAN_3547	68.5637	111.164	569.509	280.58	278.248	318.7	346.748	266.853	336.838	378.3	rimM	NC_008095.1	4131305	4131871	+	567	protein_coding	16S rRNA processing protein RimM && PF01782:RimM N-terminal domain|PF05239:PRC-barrel domain	RimM
MXAN_RS05335	MXAN_1109	314.807	366.995	297.633	235.881	285.938	308.058	268.039	248.269	324.237	305.557	-	NC_008095.1	1292114	1292629	-	516	protein_coding	YfbM family protein && PF08974:Domain of unknown function (DUF1877)	-
MXAN_RS28995	MXAN_5977	332.815	255.077	249.477	246.328	301.323	291.624	319.561	301.445	332.965	324.177	-	NC_008095.1	7402194	7402556	-	363	protein_coding	GFA family protein && PF04828:Glutathione-dependent formaldehyde-activating enzyme	-
Novel00407	#N/A	596.688	619.505	105.149	115.215	285.076	266.336	161.654	141.865	338.214	315.29	-	NC_008095.1	3738553	3740633	-	2081	-	PF00012:Hsp70 protein|PF10712:NAD-specific glutamate dehydrogenase	HSP70
MXAN_RS03905	MXAN_0810	393.319	238.104	183.387	270.56	355.043	333.692	274.168	277.923	293.426	319.557	-	NC_008095.1	922232	922525	+	294	protein_coding	hypothetical protein && -	-
MXAN_RS32965	MXAN_6807	265.47	219.561	230.818	224.173	270.737	283.062	443.575	371.038	332.855	293.829	-	NC_008095.1	8359265	8360935	+	1671	protein_coding	hypothetical protein && -	-
MXAN_RS13170	MXAN_2718	232.312	204.662	249.659	503.1	381.435	348.034	227.887	297.225	287.657	202.767	-	NC_008095.1	3169198	3169398	+	201	protein_coding	hypothetical protein && -	-
MXAN_RS15455	MXAN_3191	350.356	326.271	276.043	289.693	191.281	102.035	406.116	400.259	301.211	287.191	-	NC_008095.1	3736830	3737921	-	1092	protein_coding	hypothetical protein && PF00781:Diacylglycerol kinase catalytic domain	-
MXAN_RS21365	///	228.356	134.662	217.956	314.567	272.265	302.427	387.835	292.854	373.128	388.315	-	NC_008095.1	5406049	5406252	+	204	protein_coding	hypothetical protein && -	-
MXAN_RS14110	MXAN_2913	387.019	295.617	214.901	360.904	267.797	250.793	326.455	286.251	245.976	259.403	-	NC_008095.1	3410626	3411117	+	492	protein_coding	DNA-binding protein && PF04545:Sigma-70, region 4	Sigma70_r4
MXAN_RS27955	MXAN_5767	195.229	195.689	281.059	262.027	318.049	331.538	307.094	243.96	378.222	381.721	accC	NC_008095.1	7142427	7143812	-	1386	protein_coding	acetyl-CoA carboxylase biotin carboxylase subunit && PF02786:Carbamoyl-phosphate synthase L chain, ATP binding domain|PF02785:Biotin carboxylase C-terminal domain|PF00289:Carbamoyl-phosphate synthase L chain, N-terminal domain	CPSase_L_D2
MXAN_RS18170	MXAN_3745	354.013	398.783	241.105	262.058	287.519	262.863	227.741	227.659	323.281	307.855	-	NC_008095.1	4459883	4460488	+	606	protein_coding	ABC transporter substrate-binding protein && PF05494:MlaC protein	-
MXAN_RS04440	MXAN_0924	335.756	255.434	296.156	379.423	235.56	200.371	343.269	357.983	236.464	249.409	-	NC_008095.1	1053569	1054204	-	636	protein_coding	outer membrane beta-barrel protein && PF13505:Outer membrane protein beta-barrel domain	-
MXAN_RS09990	MXAN_2058	218.349	210.111	328.742	263.866	301.137	314.722	281.964	254.746	353.473	355.405	-	NC_008095.1	2389212	2389730	+	519	protein_coding	hypothetical protein && PF04386:Stringent starvation protein B	-
MXAN_RS19305	MXAN_3971	355.936	447.914	272.302	168.88	130.95	121.265	516.29	384.501	241.066	230.801	-	NC_008095.1	4834386	4836092	-	1707	protein_coding	lamin tail domain-containing protein && PF00932:Lamin Tail Domain	-
MXAN_RS18645	MXAN_3839	153.777	199.077	394.322	248.673	243.457	250.213	369.471	287.401	360.936	358.919	-	NC_008095.1	4616462	4618699	-	2238	protein_coding	pseudouridine synthase && PF01479:S4 domain|PF00849:RNA pseudouridylate synthase	S4
MXAN_RS11995	MXAN_2479	198.46	196.179	318.577	300.987	279.161	270.836	362.064	307.883	312.307	318.783	rho	NC_008095.1	2885918	2887468	-	1551	protein_coding	transcription termination factor Rho && PF00006:ATP synthase alpha/beta family, nucleotide-binding domain	ATP-synt_ab
MXAN_RS29270	MXAN_6033	338.356	326.098	239.132	202.626	259.744	263.956	273.611	281.16	334.17	346.1	-	NC_008095.1	7465215	7465601	-	387	protein_coding	response regulator && PF00072:Response regulator receiver domain	Response_reg
MXAN_RS27315	MXAN_5636	190.699	205.472	284.499	241.314	288.499	259.189	350.189	340.215	355.519	349.055	rho	NC_008095.1	7000123	7001385	-	1263	protein_coding	transcription termination factor Rho && PF07498:Rho termination factor, N-terminal domain|PF00006:ATP synthase alpha/beta family, nucleotide-binding domain|PF07497:Rho termination factor, RNA-binding domain	ATP-synt_ab
MXAN_RS26945	MXAN_5560	831.544	716.69	206.028	262.223	189.024	104.886	142.476	173.364	108.211	126.381	-	NC_008095.1	6910181	6910990	-	810	protein_coding	c-type cytochrome && PF00034:Cytochrome c	-
MXAN_RS18025	MXAN_3716	97.6356	109.566	363.669	257.974	269.958	278.819	407.414	350.217	360.96	359.908	-	NC_008095.1	4432482	4433195	-	714	protein_coding	hypothetical protein && -	-
MXAN_RS12255	MXAN_2536	492.881	491.485	244.783	252.933	268.344	255.032	226.97	229.732	208.082	183.964	-	NC_008095.1	2949910	2951724	-	1815	protein_coding	long-chain fatty acid--CoA ligase && PF00501:AMP-binding enzyme	AMP-binding
MXAN_RS07380	MXAN_1519	238.566	266.884	335.026	313.657	248.787	245.081	310.247	292.123	308.608	294.02	add	NC_008095.1	1781718	1782878	+	1161	protein_coding	adenosine deaminase && PF00962:Adenosine/AMP deaminase	-
MXAN_RS28760	MXAN_5931	223.379	202.044	293.568	250.496	278.341	267.458	297.768	295.403	375.892	362.277	-	NC_008095.1	7352477	7354276	-	1800	protein_coding	TIGR04551 family protein && -	-
MXAN_RS11740	MXAN_2427	222.931	250.578	227.44	160.129	205.117	192.678	780.25	498.173	167.129	141.736	-	NC_008095.1	2835782	2836564	-	783	protein_coding	outer membrane lipoprotein-sorting protein && -	-
MXAN_RS20855	MXAN_4299	245.328	272.408	267.11	200.141	248.197	272.952	322.874	286.734	382.953	341.468	-	NC_008095.1	5278809	5287730	-	8922	protein_coding	hybrid non-ribosomal peptide synthetase/type I polyketide synthase && PF00698:Acyl transferase domain|PF14765:Polyketide synthase dehydratase|PF02801:Beta-ketoacyl synthase, C-terminal domain|PF00501:AMP-binding enzyme|PF16197:Ketoacyl-synthetase C-terminal extension|PF13193:AMP-binding enzyme C-terminal domain|PF00550:Phosphopantetheine attachment site|PF08415:Nonribosomal peptide synthase|PF001…	AMP-binding
MXAN_RS14530	MXAN_3001	383.717	389.898	281.012	259.151	224.34	207.842	298.67	271.86	267.638	250.682	-	NC_008095.1	3522318	3523523	+	1206	protein_coding	LysM peptidoglycan-binding domain-containing protein && PF01476:LysM domain	LysM
MXAN_RS12520	MXAN_2589	620.112	344.328	144.53	241.57	227.748	220.433	274.557	251.097	233.027	276.712	-	NC_008095.1	3013150	3013539	+	390	protein_coding	iron-sulfur cluster assembly accessory protein && PF01521:Iron-sulphur cluster biosynthesis	-
MXAN_RS26425	MXAN_5450	344.073	362.376	232.03	196.575	254.536	233.105	318.915	359.921	300.963	228.295	-	NC_008095.1	6779804	6780994	-	1191	protein_coding	hypothetical protein && -	-
MXAN_RS15760	MXAN_3254	393.418	344.672	206.001	219.39	265.741	267.161	256.282	238.44	317.219	316.098	-	NC_008095.1	3808350	3808826	-	477	protein_coding	cytochrome c maturation protein CcmE && PF03100:CcmE	-
MXAN_RS27990	MXAN_5774	312.033	294.464	270.225	256.056	225.879	213.572	339.791	305.292	316.755	285.467	-	NC_008095.1	7149737	7150354	-	618	protein_coding	type 4a pilus biogenesis protein PilO && PF04350:Pilus assembly protein, PilO	-
MXAN_RS21660	MXAN_4460	246.716	308.235	311.56	235.924	262.883	276.472	293.113	257.763	318.333	307.633	-	NC_008095.1	5519595	5523515	-	3921	protein_coding	valine--tRNA ligase && PF00133:tRNA synthetases class I (I, L, M and V)|PF08264:Anticodon-binding domain of tRNA|PF10458:Valyl tRNA synthetase tRNA binding arm	-
MXAN_RS27120	MXAN_5597	348.833	291.832	255.439	273.62	260.551	309.868	321.369	293.622	214.122	240.986	ftsZ	NC_008095.1	6950951	6952168	-	1218	protein_coding	cell division protein FtsZ && PF00091:Tubulin/FtsZ family, GTPase domain|PF12327:FtsZ family, C-terminal domain	Tubulin
MXAN_RS12195	MXAN_2525	266.146	231.518	328.658	337.222	248.766	194.499	357.814	296.983	254.319	291.104	-	NC_008095.1	2939030	2939497	-	468	protein_coding	nuclear transport factor 2 family protein && PF14534:Domain of unknown function (DUF4440)	-
MXAN_RS16935	MXAN_3495	582.326	518.218	264.704	232.045	430.82	489.481	109.841	112.526	31.3824	34.5869	-	NC_008095.1	4073904	4074932	-	1029	protein_coding	fatty acid desaturase && PF00487:Fatty acid desaturase	-
MXAN_RS13590	MXAN_2804	230.009	266.812	315.734	282.741	270.136	255.643	307.155	272.858	304.49	298.431	metG	NC_008095.1	3272136	3274247	+	2112	protein_coding	methionine--tRNA ligase && PF09334:tRNA synthetases class I (M)|PF01588:Putative tRNA binding domain	-
MXAN_RS03895	MXAN_0809	1280.65	492.714	22.2288	110.814	244.474	245.625	100.562	112.426	112.035	81.0933	-	NC_008095.1	921539	921748	-	210	protein_coding	hypothetical protein && -	-
MXAN_RS12830	MXAN_2652	426.627	252.094	163.662	354.497	276.965	226.273	272.427	258.936	262.293	304.541	trxA	NC_008095.1	3095262	3095594	-	333	protein_coding	thioredoxin && PF00085:Thioredoxin	-
MXAN_RS09340	MXAN_1926	302.396	296.326	298.317	302.053	253.195	289.021	287.523	220.269	251.805	291.799	-	NC_008095.1	2258719	2259198	-	480	protein_coding	roadblock/LC7 domain-containing protein && PF03259:Roadblock/LC7 domain	-
MXAN_RS33095	MXAN_6833	567.213	763.027	173.954	217.702	161.346	114.683	247.102	277.944	134.322	134.758	-	NC_008095.1	8383987	8384571	+	585	protein_coding	winged helix-turn-helix transcriptional regulator && PF12802:MarR family	-
MXAN_RS12265	MXAN_2538	222.168	182.706	237.899	257.344	281.222	292.961	314.057	321.992	341.325	340.289	cglC	NC_008095.1	2953411	2953929	-	519	protein_coding	adventurous gliding motility lipoprotein CglC && -	-
MXAN_RS25960	MXAN_5349	197.073	195.541	330.653	293.914	310.859	388.885	244.51	228.968	292.325	307.397	-	NC_008095.1	6659896	6660693	-	798	protein_coding	Stp1/IreP family PP2C-type Ser/Thr phosphatase && PF13672:Protein phosphatase 2C	-
MXAN_RS17925	MXAN_3695	325.668	270.262	203.393	298.863	233.656	249.638	362.59	256.136	259.951	329.84	-	NC_008095.1	4410401	4410610	-	210	protein_coding	hypothetical protein && -	-
MXAN_RS22955	MXAN_4725	140.641	173.555	267.25	228.65	270.19	274.011	351.517	278.621	387.431	414.578	fabZ	NC_008095.1	5919203	5919664	-	462	protein_coding	3-hydroxyacyl-ACP dehydratase FabZ && PF07977:FabA-like domain	-
MXAN_RS34690	MXAN_7164	808.125	925.766	133.218	163.724	198.265	65.8359	135.261	206.729	81.5847	64.5212	-	NC_008095.1	8747587	8748879	-	1293	protein_coding	universal stress protein && PF00582:Universal stress protein family	Usp
Novel00425	#N/A	153.025	114.665	272.84	295.709	237.729	230.808	411.646	336.117	333.743	396.254	-	NC_008095.1	3913705	3914790	-	1086	-	PF00297:Ribosomal protein L3	-
MXAN_RS08125	MXAN_1675	237.536	274.99	225.658	150.882	223.419	213.375	345.698	336.89	417.791	338.283	-	NC_008095.1	1980541	1983147	-	2607	protein_coding	SDR family oxidoreductase && PF01553:Acyltransferase|PF07993:Male sterility protein	NAD_binding_4
MXAN_RS07470	MXAN_1539	332.105	384.635	300.17	217.74	234.03	207.34	290.48	254.323	295.708	246.173	-	NC_008095.1	1806564	1807589	-	1026	protein_coding	hypothetical protein && -	-
MXAN_RS32715	MXAN_6756	846.295	837.776	81.5863	223.071	194.006	97.4817	74.8583	176.594	156.182	73.4126	-	NC_008095.1	8306948	8307841	+	894	protein_coding	hypothetical protein && -	-
MXAN_RS35780	MXAN_7395	242.649	281.202	354.517	267.069	272.277	304.854	270.717	225.199	259.562	282.718	-	NC_008095.1	9018086	9018508	-	423	protein_coding	type II secretion system protein GspG && PF08334:Type II secretion system (T2SS), protein G	-
MXAN_RS25580	MXAN_5266	124.162	90.5484	530.33	526.047	19.2199	24.9155	627.62	771.182	23.3561	22.6258	-	NC_008095.1	6563835	6564815	+	981	protein_coding	hypothetical protein && -	-
MXAN_RS00780	MXAN_0158	392.598	403.262	248.398	236.676	222.831	271.936	294.031	292.278	204.836	188.666	-	NC_008095.1	193489	194274	+	786	protein_coding	alpha/beta hydrolase && PF12697:Alpha/beta hydrolase family	-
MXAN_RS21490	MXAN_4423	341.913	378.886	337.438	320.339	206.034	164.646	313.577	264.184	213.972	211.368	-	NC_008095.1	5474340	5474597	+	258	protein_coding	ribbon-helix-helix domain-containing protein && -	-
Novel01049	#N/A	192.465	203.931	343.548	250.161	252.551	233.845	291.084	290.895	335.225	357.634	-	NC_008095.1	8473289	8475816	+	2528	-	PF02823:ATP synthase, Delta/Epsilon chain, beta-sandwich domain|PF02874:ATP synthase alpha/beta family, beta-barrel domain|PF00006:ATP synthase alpha/beta family, nucleotide-binding domain	ATP-synt_ab
MXAN_RS18185	MXAN_3748	279.795	314.323	336.909	317.172	276.54	212.597	259.943	241.184	267.781	240.33	-	NC_008095.1	4462766	4464304	-	1539	protein_coding	aminotransferase class I/II-fold pyridoxal phosphate-dependent enzyme && PF00155:Aminotransferase class I and II	Aminotran_1_2
MXAN_RS22565	MXAN_4648	263.465	295.267	288.544	262.121	280.9	270.71	256.723	269.735	293.192	265.207	-	NC_008095.1	5831086	5832831	-	1746	protein_coding	FHA domain-containing protein && PF00498:FHA domain	FHA
MXAN_RS06070	MXAN_1257	297.592	321.76	295.844	261.751	277.465	260.703	254.865	270.972	259.688	240.42	bioB	NC_008095.1	1469203	1470243	+	1041	protein_coding	biotin synthase BioB && PF04055:Radical SAM superfamily|PF06968:Biotin and Thiamin Synthesis associated domain	Radical_SAM
MXAN_RS21280	MXAN_4384	315.624	449.836	325.438	213.428	253.778	231.066	234.214	220.424	261.119	234.789	-	NC_008095.1	5387898	5388725	-	828	protein_coding	3-keto-5-aminohexanoate cleavage protein && PF05853:3-keto-5-aminohexanoate cleavage enzyme	-
MXAN_RS28195	MXAN_5816	108.69	153.574	313.11	232.295	175.942	132.209	454.904	467.627	338.202	362.052	-	NC_008095.1	7210010	7210315	-	306	protein_coding	hypothetical protein && -	-
MXAN_RS28050	MXAN_5786	331.617	367.3	264.113	223.139	259.321	257.688	264.23	240.99	267.449	251.158	-	NC_008095.1	7162674	7163927	-	1254	protein_coding	type II secretion system F family protein && PF00482:Type II secretion system (T2SS), protein F	-
Novel00215	#N/A	104.792	73.0076	249.095	267.055	234.144	257.394	426.97	370.66	337.148	402.932	-	NC_008095.1	2327691	2329155	-	1465	-	PF00572:Ribosomal protein L13|PF00380:Ribosomal protein S9/S16	-
MXAN_RS01115	MXAN_0228	95.505	94.0986	286.534	394.443	264.103	275.462	307.916	403.366	302.13	292.46	-	NC_008095.1	277365	277733	+	369	protein_coding	helix-turn-helix transcriptional regulator && PF01381:Helix-turn-helix	HTH_3
MXAN_RS23730	///	756.994	665.678	140.655	271.681	369.643	230.965	44.8765	107.692	87.9479	38.9401	-	NC_008095.1	6120569	6121138	+	570	protein_coding	DUF1036 domain-containing protein && PF06282:Protein of unknown function (DUF1036)	-
MXAN_RS02635	MXAN_0543	365.488	408.541	238.518	224.853	232.462	202.232	229.339	233.587	303.803	269.772	-	NC_008095.1	625074	626510	+	1437	protein_coding	M20/M25/M40 family metallo-hydrolase && PF07687:Peptidase dimerisation domain|PF01546:Peptidase family M20/M25/M40	Peptidase_M20
MXAN_RS18480	///	288.239	201.424	229.08	249.426	261.521	265.856	346.092	252.823	287.614	325.993	-	NC_008095.1	4575491	4575814	+	324	protein_coding	hypothetical protein && -	-
MXAN_RS23610	MXAN_4862	265.67	294.733	270.977	224.753	249.153	265.127	284.512	240.277	317.268	287.913	gltJ	NC_008095.1	6078854	6080878	-	2025	protein_coding	adventurous gliding motility protein GltJ && PF13719:zinc-ribbon domain|PF14237:Domain of unknown function (DUF4339)	-
MXAN_RS02240	MXAN_0458	260.908	271.185	284.637	287.806	366.42	387.565	163.953	187.941	231.536	254.503	-	NC_008095.1	521962	522576	+	615	protein_coding	hypothetical protein && -	-
MXAN_RS15030	MXAN_3101	189.232	238.751	380.66	298.434	247.172	216.614	286.734	260.902	290.146	277.775	-	NC_008095.1	3632037	3634148	+	2112	protein_coding	glycine--tRNA ligase subunit beta && PF05746:DALR anticodon binding domain|PF02092:Glycyl-tRNA synthetase beta subunit	-
MXAN_RS08095	MXAN_1668	170.806	185.329	365.851	276.687	165.988	155.16	495.387	413.252	230.771	225.02	-	NC_008095.1	1969655	1973137	+	3483	protein_coding	DNRLRE domain-containing protein && -	-
MXAN_RS02440	///	942.384	1257.57	58.0841	174.525	91.2813	13.085	14.9398	100.306	22.4693	6.11601	-	NC_008095.1	561728	561946	+	219	protein_coding	hypothetical protein && -	-
MXAN_RS24100	MXAN_4963	238.751	244.295	270.109	253	318.047	272.705	262.401	261.641	294.926	261.599	-	NC_008095.1	6207583	6209178	+	1596	protein_coding	leucyl aminopeptidase && PF02789:Cytosol aminopeptidase family, N-terminal domain|PF00883:Cytosol aminopeptidase family, catalytic domain	-
MXAN_RS20845	MXAN_4297	269.466	326.723	195.522	138.956	254.993	269.522	244.614	236.375	397.768	339.191	-	NC_008095.1	5267740	5273229	-	5490	protein_coding	type I polyketide synthase && PF16197:Ketoacyl-synthetase C-terminal extension|PF14765:Polyketide synthase dehydratase|PF00109:Beta-ketoacyl synthase, N-terminal domain|PF02801:Beta-ketoacyl synthase, C-terminal domain|PF00550:Phosphopantetheine attachment site|PF08659:KR domain|PF00698:Acyl transferase domain	ketoacyl-synt
MXAN_RS10040	MXAN_2069	117.001	126.625	339.947	284.389	278.828	334.918	288.646	257.214	332.798	312.622	-	NC_008095.1	2402050	2402658	+	609	protein_coding	DUF503 domain-containing protein && PF04456:Protein of unknown function (DUF503)	-
MXAN_RS01695	MXAN_0346	35.2093	42.5561	322.756	247.999	346.217	296.56	348.766	326.13	369.281	334.895	-	NC_008095.1	405345	406445	+	1101	protein_coding	PD40 domain-containing protein && PF07676:WD40-like Beta Propeller Repeat	PD40
MXAN_RS21600	MXAN_4446	306.683	288.691	256.079	264.786	252.972	301.101	306.329	240.59	227.788	220.803	lexA	NC_008095.1	5507020	5507688	+	669	protein_coding	transcriptional repressor LexA && PF01726:LexA DNA binding domain|PF00717:Peptidase S24-like	LexA_DNA_bind
MXAN_RS35595	MXAN_7355	230.925	300.119	253.953	211.111	285.315	273.946	225.603	209.69	337.916	336.476	-	NC_008095.1	8975398	8976192	-	795	protein_coding	hypothetical protein && -	-
MXAN_RS03675	MXAN_0762	377.422	314.725	221.651	294.805	250.829	261.629	325.322	271.594	172.462	174.07	-	NC_008095.1	870796	871083	-	288	protein_coding	hypothetical protein && -	-
MXAN_RS15315	MXAN_3160	362.509	401.703	233.899	219.101	254.002	223.398	253.357	257.013	254.834	204.027	-	NC_008095.1	3702496	3704607	+	2112	protein_coding	peptidase M13 && PF01431:Peptidase family M13|PF05649:Peptidase family M13	-
MXAN_RS18505	///	439.437	329.479	217.384	491.553	557.336	376.795	77.2753	95.6052	41.4587	31.8906	-	NC_008095.1	4581867	4582070	-	204	protein_coding	hypothetical protein && -	-
MXAN_RS21300	MXAN_4388	178.933	205.889	299.841	231.878	296.59	332.894	253.33	248.98	310.622	298.674	-	NC_008095.1	5390383	5391933	-	1551	protein_coding	lysine 5%2C6-aminomutase subunit alpha && PF09043:D-Lysine 5,6-aminomutase TIM-barrel domain of alpha subunit	-
MXAN_RS27660	MXAN_5706	331.203	325.033	229.944	212.425	250.163	206.025	236.481	223.548	334.506	300.953	-	NC_008095.1	7073975	7074379	-	405	protein_coding	cytidine deaminase && PF00383:Cytidine and deoxycytidylate deaminase zinc-binding region	-
MXAN_RS26815	MXAN_5530	262.452	227.783	302.971	274.855	239.105	216.361	290.032	243.066	273.518	313.084	-	NC_008095.1	6879573	6880295	+	723	protein_coding	DUF4476 domain-containing protein && PF14771:Domain of unknown function (DUF4476)	-
MXAN_RS36055	MXAN_7460	558.131	796.52	175.24	194.895	203.641	136.38	138.611	154.805	147.802	133.136	-	NC_008095.1	9086227	9086535	+	309	protein_coding	hypothetical protein && -	-
MXAN_RS17350	MXAN_3577	172.823	131.605	193.141	346.207	601.179	481.882	151.575	199.667	210.938	144.623	-	NC_008095.1	4172389	4173846	-	1458	protein_coding	metallophosphoesterase && PF00149:Calcineurin-like phosphoesterase	Metallophos
Novel00069	#N/A	560.807	484.124	128.53	201.886	263.846	220.045	148.815	309.35	167.263	139.747	-	NC_008095.1	675813	677351	-	1539	-	PF13365:Trypsin-like peptidase domain	-
MXAN_RS34430	MXAN_7112	414.927	401.644	181.132	190.057	398.239	354.916	151.703	163.31	220.061	144.777	-	NC_008095.1	8682324	8683868	+	1545	protein_coding	right-handed parallel beta-helix repeat-containing protein && PF13229:Right handed beta helix region	-
MXAN_RS06390	MXAN_1321	784.602	1006.83	49.4963	68.4132	34.6117	32.2875	196.442	261.476	113.8	69.255	-	NC_008095.1	1545110	1545913	+	804	protein_coding	heme ABC transporter ATP-binding protein && PF00005:ABC transporter	ABC_tran
MXAN_RS17120	///	616.31	574.156	197.789	380.732	236.764	205.761	101.939	165.782	99.6282	35.9331	-	NC_008095.1	4114702	4114914	-	213	protein_coding	hypothetical protein && -	-
MXAN_RS21315	MXAN_4391	213.002	239.439	349.764	295.876	232.559	208.748	284.756	290.244	258.674	239.365	-	NC_008095.1	5394614	5395645	-	1032	protein_coding	hypothetical protein && -	-
MXAN_RS09985	MXAN_2057	284.444	303.99	252.733	240.252	263.633	262.674	249.385	198.582	267.611	287.994	smpB	NC_008095.1	2388690	2389178	+	489	protein_coding	SsrA-binding protein SmpB && PF01668:SmpB protein	-
MXAN_RS29295	MXAN_6038	389.223	464.382	209.956	198.346	205.325	186.531	231.34	228.762	259.08	233.604	-	NC_008095.1	7471360	7473564	-	2205	protein_coding	S9 family peptidase && PF00930:Dipeptidyl peptidase IV (DPP IV) N-terminal region|PF00326:Prolyl oligopeptidase family	-
MXAN_RS18065	MXAN_3724	183.941	179.809	250.845	232.886	254.113	273.345	288.969	217.233	356.982	364.075	psd	NC_008095.1	4439506	4440348	+	843	protein_coding	phosphatidylserine decarboxylase && PF02666:Phosphatidylserine decarboxylase	-
MXAN_RS28725	MXAN_5924	187.983	210.159	316.25	250.626	241.311	226.64	281.911	269.293	322.341	290.939	-	NC_008095.1	7346604	7347944	-	1341	protein_coding	hypothetical protein && -	-
MXAN_RS21680	MXAN_4464	355.888	322.539	209.052	251.21	258.958	235.907	233.863	261.718	226.553	228.347	-	NC_008095.1	5527201	5527593	-	393	protein_coding	demethoxyubiquinone hydroxylase family protein && PF03232:Ubiquinone biosynthesis protein COQ7	-
MXAN_RS01780	MXAN_0362	798.896	662.481	140.661	140.043	95.1461	103.864	197.663	169.66	134.232	137.901	-	NC_008095.1	426136	430392	-	4257	protein_coding	DUF4114 domain-containing protein && PF13448:Domain of unknown function (DUF4114)	-
MXAN_RS11790	MXAN_2437	241.574	258.736	248.321	225.119	288.096	308.333	279.314	226.148	240.674	258.783	-	NC_008095.1	2844214	2845050	+	837	protein_coding	sigma-70 family RNA polymerase sigma factor && PF04542:Sigma-70 region 2|PF04545:Sigma-70, region 4	Sigma70_r4
MXAN_RS22575	MXAN_4650	256.474	276.234	236.022	211.475	257.251	239.133	298.105	296.774	255.427	245.461	-	NC_008095.1	5834320	5835210	-	891	protein_coding	type II secretion system F family protein && PF00482:Type II secretion system (T2SS), protein F	-
MXAN_RS15165	MXAN_3128	408.141	428.026	195.852	208.943	224.274	174.809	262.323	288.465	210.015	166.54	-	NC_008095.1	3664766	3665197	+	432	protein_coding	hypothetical protein && -	-
MXAN_RS11800	MXAN_2439	329.85	317.034	238.389	198.725	243.392	262.214	242.962	258.191	242.584	224.753	-	NC_008095.1	2845604	2846422	+	819	protein_coding	type III secretion system protein && PF01514:Secretory protein of YscJ/FliF family	-
MXAN_RS01555	MXAN_0317	484.292	313.625	228.411	260.252	430.758	469.653	162	124.213	42.167	39.7128	-	NC_008095.1	373213	374007	-	795	protein_coding	acyl-CoA desaturase && PF00487:Fatty acid desaturase	-
MXAN_RS01025	MXAN_0207	391.415	418.638	227.456	280.875	220.896	206.145	231.13	275.476	171.078	130.812	-	NC_008095.1	252891	253361	+	471	protein_coding	hypothetical protein && -	-
MXAN_RS11905	MXAN_2461	366.387	346.669	211.317	204.73	243.532	245.418	251.382	221.635	227.189	232.904	-	NC_008095.1	2863028	2863492	+	465	protein_coding	tetratricopeptide repeat protein && PF13414:TPR repeat	-
MXAN_RS25925	MXAN_5342	175.505	152.966	237.587	300.615	276.943	312.732	265.047	227.656	287.126	314.84	-	NC_008095.1	6650433	6651185	-	753	protein_coding	UMP kinase && PF00696:Amino acid kinase family	AA_kinase
MXAN_RS14800	MXAN_3054	172.236	149.387	251.751	259.306	239.786	265.041	306.791	266.416	319.154	312.488	-	NC_008095.1	3582605	3583081	+	477	protein_coding	GNAT family N-acetyltransferase && PF00583:Acetyltransferase (GNAT) family	Acetyltransf_1
MXAN_RS05665	MXAN_1176	209.496	231.666	258.242	239.592	276.735	282.297	238.905	210.247	328.134	264.859	-	NC_008095.1	1369030	1369776	-	747	protein_coding	peptidylprolyl isomerase && PF00160:Cyclophilin type peptidyl-prolyl cis-trans isomerase/CLD	Pro_isomerase
MXAN_RS14535	MXAN_3002	184.084	206.48	296.997	225.125	261.869	261.653	243.007	198.484	339.465	321.798	topA	NC_008095.1	3523663	3527367	+	3705	protein_coding	type I DNA topoisomerase && PF01396:Topoisomerase DNA binding C4 zinc finger|PF01751:Toprim domain|PF02481:DNA recombination-mediator protein A|PF01131:DNA topoisomerase	Topoisom_bac
MXAN_RS28395	MXAN_5857	330.774	287.702	294.824	369.664	332.778	321.754	194.117	218.266	100.358	87.2796	-	NC_008095.1	7267684	7267968	+	285	protein_coding	DUF485 domain-containing protein && -	-
Novel00176	#N/A	102.282	98.0757	313.401	247.94	189.072	191.967	371.066	317.407	344.197	361.179	-	NC_008095.1	1730527	1732154	-	1628	-	PF01926:50S ribosome-binding GTPase|PF01018:GTP1/OBG|PF01016:Ribosomal L27 protein	-
MXAN_RS17245	MXAN_3557	139.913	105.243	253.464	326.128	335.272	377.065	243.811	206.591	254.678	292.431	-	NC_008095.1	4141282	4141758	-	477	protein_coding	ferritin && -	-
MXAN_RS31320	MXAN_6467	167.561	130.79	193.61	189.126	300.935	292.374	315.05	301.577	330.607	310.865	-	NC_008095.1	7975710	7976756	-	1047	protein_coding	hypothetical protein && -	-
MXAN_RS11770	MXAN_2433	237.815	267.779	243.127	255.501	279.842	263.232	225.233	193.398	295.848	268.99	-	NC_008095.1	2842352	2842627	+	276	protein_coding	hypothetical protein && -	-
MXAN_RS22985	MXAN_4731	164.273	152.19	303.393	265.374	225.046	207.291	332.846	240.969	314.871	319.152	lysS	NC_008095.1	5926999	5928552	-	1554	protein_coding	lysine--tRNA ligase && PF01336:OB-fold nucleic acid binding domain|PF00152:tRNA synthetases class II (D, K and N)	tRNA-synt_2
MXAN_RS15360	MXAN_3169	310.576	306.932	196.848	177.154	209.618	186.939	262.815	266.129	315.033	291.774	-	NC_008095.1	3713276	3714220	+	945	protein_coding	DUF808 domain-containing protein && PF05661:Protein of unknown function (DUF808)	-
MXAN_RS32710	MXAN_6755	615.653	559.968	91.1727	239.468	245.899	130.522	80.5559	184.627	239.204	125.237	-	NC_008095.1	8306421	8306996	+	576	protein_coding	hypothetical protein && -	-
MXAN_RS12950	MXAN_2674	129.834	100.826	237.407	318.023	293.144	257.394	292.334	203.287	310.186	346.576	-	NC_008095.1	3121072	3121479	-	408	protein_coding	hypothetical protein && -	-
MXAN_RS11910	MXAN_2462	395.566	484.904	217.392	275.517	219.697	184.429	161.196	230.904	178.706	140.579	-	NC_008095.1	2863545	2864426	-	882	protein_coding	carboxypeptidase regulatory-like domain-containing protein && -	-
MXAN_RS21655	MXAN_4459	217.894	222.013	254.237	204.782	237.947	249.897	295.757	248.215	284.091	270.908	nadC	NC_008095.1	5518699	5519583	-	885	protein_coding	carboxylating nicotinate-nucleotide diphosphorylase && PF01729:Quinolinate phosphoribosyl transferase, C-terminal domain|PF02749:Quinolinate phosphoribosyl transferase, N-terminal domain	-
MXAN_RS19565	MXAN_4024	205.307	230.858	201.123	195.765	252.138	232.782	251.029	221.524	357.248	337.323	-	NC_008095.1	4928684	4929670	-	987	protein_coding	tetratricopeptide repeat protein && -	-
MXAN_RS27420	MXAN_5658	173.101	178.064	282.177	253.866	294.442	288.723	224.985	218.46	285.073	285.544	-	NC_008095.1	7021765	7022154	-	390	protein_coding	hypothetical protein && -	-
MXAN_RS20865	MXAN_4301	134.387	159.567	269.136	206.547	205.282	235.047	291.249	261.848	379.114	341.147	-	NC_008095.1	5291992	5294202	-	2211	protein_coding	polyketide synthase && PF00550:Phosphopantetheine attachment site|PF00109:Beta-ketoacyl synthase, N-terminal domain|PF02801:Beta-ketoacyl synthase, C-terminal domain	ketoacyl-synt
MXAN_RS18045	MXAN_3720	132.82	130.271	275.072	241.299	227.779	188.023	323.427	255.573	340.725	365.762	-	NC_008095.1	4436567	4437493	+	927	protein_coding	sugar kinase && PF00294:pfkB family carbohydrate kinase	PfkB
MXAN_RS32060	MXAN_6624	202.371	273.993	368.634	228.394	233.912	204.935	236.147	169.217	292.264	268.577	bcp	NC_008095.1	8152294	8153118	-	825	protein_coding	thioredoxin-dependent thiol peroxidase && PF00578:AhpC/TSA family	-
MXAN_RS15860	MXAN_3274	260.123	351.887	257.107	244.977	208.235	212.464	231.598	210.111	262.697	238.681	-	NC_008095.1	3825916	3826299	+	384	protein_coding	hypothetical protein && -	-
MXAN_RS04765	MXAN_0991	235.914	203.361	222.819	276.196	242.756	261.525	265.361	235.994	246.491	279.981	-	NC_008095.1	1147562	1147969	-	408	protein_coding	hypothetical protein && -	-
MXAN_RS21635	MXAN_4454	356.24	338.798	201.076	203.94	223.167	203.783	236.693	174.456	275.061	251.532	-	NC_008095.1	5514942	5515367	-	426	protein_coding	SRPBCC family protein && PF03364:Polyketide cyclase / dehydrase and lipid transport	-
Novel00403	#N/A	426.485	208.363	63.0817	246.678	185.066	186.139	376.677	370.966	144.274	254.14	-	NC_008095.1	3654898	3655156	+	259	-	PF03621:MbtH-like protein	-
MXAN_RS09415	MXAN_1941	141.509	140.1	297.811	294.294	213.511	195.41	295.347	264.918	317.151	299.189	serS	NC_008095.1	2271375	2272655	-	1281	protein_coding	serine--tRNA ligase && PF02403:Seryl-tRNA synthetase N-terminal domain|PF00587:tRNA synthetase class II core domain (G, H, P, S and T)	tRNA-synt_2b
MXAN_RS06730	MXAN_1388	181.834	211.597	281.921	293.955	248.593	242.661	233.156	246.472	248.263	267.391	recA	NC_008095.1	1630439	1631530	+	1092	protein_coding	recombinase RecA && PF00154:recA bacterial DNA recombination protein	-
MXAN_RS06910	MXAN_1425	303.923	308.699	210.527	210.539	247.417	243.609	223.984	225.079	250.5	225.671	galU	NC_008095.1	1677411	1678313	+	903	protein_coding	UTP--glucose-1-phosphate uridylyltransferase GalU && PF00483:Nucleotidyl transferase	-
sRNA00106	#N/A	90.3307	75.2076	233.402	269.395	273.11	399.634	264.017	226.06	278.175	339.689	-	NC_008095.1	4561889	4561977	-	89	-	-	-
MXAN_RS22690	MXAN_4673	282.665	237.68	162.344	172.064	311.722	278.321	189.038	193.894	314.724	305.725	-	NC_008095.1	5856148	5856597	-	450	protein_coding	MaoC family dehydratase && PF13452:N-terminal half of MaoC dehydratase	-
MXAN_RS29005	MXAN_5979	312.1	430.85	240.051	179.843	198.942	177.148	219.923	195.097	263.559	228.685	-	NC_008095.1	7403458	7404282	-	825	protein_coding	TerB family tellurite resistance protein && PF05099:Tellurite resistance protein TerB	-
MXAN_RS18060	MXAN_3723	170.557	161.828	278.226	245.895	244.46	285.568	250.924	235.433	279.704	289.247	-	NC_008095.1	4438762	4439490	+	729	protein_coding	hypothetical protein && -	-
MXAN_RS23585	MXAN_4854	173.452	161.207	274.357	248.419	232.752	246.043	266.736	215.77	311.189	310.425	ffh	NC_008095.1	6072576	6074222	+	1647	protein_coding	signal recognition particle protein && PF02881:SRP54-type protein, helical bundle domain|PF02978:Signal peptide binding domain|PF00448:SRP54-type protein, GTPase domain	-
MXAN_RS10655	MXAN_2208	279.323	228.837	209.463	224.212	319.634	334.611	232.611	204.422	196.489	206.062	-	NC_008095.1	2549569	2550036	+	468	protein_coding	DUF2147 domain-containing protein && PF09917:Uncharacterized protein conserved in bacteria (DUF2147)	-
MXAN_RS17225	MXAN_3553	332.427	246.185	210.08	239.958	218.84	217.081	275.634	236.665	231.254	220.872	-	NC_008095.1	4136411	4137706	-	1296	protein_coding	hypothetical protein && -	-
sRNA00159	#N/A	628.738	636.387	97.6045	217.965	309.772	223.733	32.4477	85.8526	120.223	69.5795	-	NC_008095.1	6120792	6120846	-	55	-	-	-
MXAN_RS25955	MXAN_5348	119.127	111.345	295.694	270.858	204.029	198.864	344.418	269.26	285.102	320.365	-	NC_008095.1	6658759	6659676	-	918	protein_coding	M23 family metallopeptidase && PF01551:Peptidase family M23	Peptidase_M23
MXAN_RS17690	MXAN_3646	452.016	548.381	58.3037	96.8563	22.9903	16.9243	373.887	468.644	236.651	138.167	dhbC	NC_008095.1	4348746	4349990	-	1245	protein_coding	isochorismate synthase DhbC && PF00425:chorismate binding enzyme	-
MXAN_RS17240	MXAN_3556	264.871	230.637	199.499	235.714	238.209	248.752	268.175	241.892	246.679	234.086	-	NC_008095.1	4140372	4141235	-	864	protein_coding	bacteriocin family protein && PF04454:Encapsulating protein for peroxidase	-
MXAN_RS22580	MXAN_4651	195.395	178.842	225.401	238.728	245.157	216.785	279.507	294.36	263.197	270.731	-	NC_008095.1	5835221	5836066	-	846	protein_coding	type II secretion system F family protein && PF00482:Type II secretion system (T2SS), protein F	-
MXAN_RS05255	MXAN_1094	283.927	223.697	242.925	276.931	206.658	217.146	277.815	248.783	213.575	216.59	-	NC_008095.1	1273844	1274419	-	576	protein_coding	HAD hydrolase family protein && PF08282:haloacid dehalogenase-like hydrolase	Hydrolase_3
MXAN_RS26030	MXAN_5364	432.435	523.549	68.3558	50.7847	195.148	141.05	301.313	229.237	262.407	201.711	-	NC_008095.1	6677567	6679024	-	1458	protein_coding	sigma-54-dependent Fis family transcriptional regulator && PF02954:Bacterial regulatory protein, Fis family|PF00072:Response regulator receiver domain|PF00158:Sigma-54 interaction domain	Sigma54_activat
Novel01000	#N/A	244.838	261.855	248.826	222.809	212.012	216.067	260.35	271.6	223.95	243.593	-	NC_008095.1	8188755	8189556	+	802	-	-	-
MXAN_RS29275	MXAN_6034	187.986	185.589	234.685	206.647	212.881	243.073	268.747	231.369	330.079	301.15	fabI	NC_008095.1	7465787	7466605	-	819	protein_coding	enoyl-ACP reductase FabI && PF13561:Enoyl-(Acyl carrier protein) reductase	-
MXAN_RS09615	MXAN_1983	363.545	379.357	268.538	300.271	156.329	188.504	223.877	213.026	150.467	157.396	-	NC_008095.1	2318507	2318692	-	186	protein_coding	hypothetical protein && -	-
MXAN_RS07335	MXAN_1510	86.7535	74.8305	272.128	369.773	312.565	340.408	234.304	204.993	248.705	255.983	-	NC_008095.1	1772578	1773246	+	669	protein_coding	DNA-directed RNA polymerase sigma-70 factor && PF04542:Sigma-70 region 2	Sigma70_r2
MXAN_RS24410	MXAN_5025	175.939	223.73	174.033	171.343	161.966	155.639	324.313	325.175	379.589	304.377	-	NC_008095.1	6281892	6283208	+	1317	protein_coding	imelysin family protein && PF09375:Imelysin	-
MXAN_RS01770	MXAN_0360	612.936	662.915	177.952	135.979	97.7535	100.425	194.17	146.404	135.602	129.746	-	NC_008095.1	424386	425612	-	1227	protein_coding	prepilin-type N-terminal cleavage/methylation domain-containing protein && -	-
Novel00462	#N/A	105.681	130.125	244.617	210.572	208.024	166.923	322.293	383.15	292.556	329.122	-	NC_008095.1	4132931	4133648	-	718	-	PF01245:Ribosomal protein L19	-
Novel00916	#N/A	289.95	304.387	286.829	220.59	193.978	193.851	212.853	233.208	232.103	223.035	-	NC_008095.1	7344704	7345343	+	640	-	PF00923:Transaldolase/Fructose-6-phosphate aldolase	-
MXAN_RS27090	MXAN_5591	157.054	150.118	254.51	232.526	273.192	303.126	239.157	196.85	280.359	296.389	-	NC_008095.1	6945580	6947304	+	1725	protein_coding	FHA domain-containing protein && PF00498:FHA domain|PF13414:TPR repeat	FHA
MXAN_RS01255	MXAN_0256	298.705	368.376	255.315	218.418	228.144	213.575	206.233	199.641	221.721	172.226	-	NC_008095.1	304826	305986	+	1161	protein_coding	alanine--glyoxylate aminotransferase family protein && PF00266:Aminotransferase class-V	Aminotran_5
MXAN_RS02470	MXAN_0510	127.615	136.722	190.66	212.425	542.635	515.179	149.841	155.383	209.251	140.424	-	NC_008095.1	568129	571044	-	2916	protein_coding	hypothetical protein && -	-
MXAN_RS05250	MXAN_1093	396.004	423.058	192.059	217.119	160.772	151.737	211.702	249.269	192.898	185.489	-	NC_008095.1	1273183	1273803	-	621	protein_coding	response regulator && PF00072:Response regulator receiver domain|PF12728:Helix-turn-helix domain	Response_reg
MXAN_RS27185	MXAN_5610	122.839	130.469	320.393	314.555	272.115	289.96	220.979	182.217	236.411	288.295	-	NC_008095.1	6974382	6976400	-	2019	protein_coding	transpeptidase family protein && PF03717:Penicillin-binding Protein dimerisation domain|PF00905:Penicillin binding protein transpeptidase domain|PF03793:PASTA domain	-
MXAN_RS16405	MXAN_3388	168.648	193.906	253.642	182.584	245.258	241.446	219.785	188.191	340.601	343.618	carB	NC_008095.1	3937305	3940556	+	3252	protein_coding	carbamoyl-phosphate synthase large subunit && PF02142:MGS-like domain|PF02786:Carbamoyl-phosphate synthase L chain, ATP binding domain|PF02787:Carbamoyl-phosphate synthetase large chain, oligomerisation domain	CPSase_L_D2
MXAN_RS15055	MXAN_3106	273.917	252.237	175.333	149.504	184.602	208.003	287.789	225.844	300.968	310.455	-	NC_008095.1	3639440	3640888	+	1449	protein_coding	pilus assembly protein N-terminal domain-containing protein && PF00263:Bacterial type II and III secretion system protein|PF13629:Pilus formation protein N terminal region	-
MXAN_RS09335	MXAN_1925	287.123	166.483	190.135	228.585	237.983	263.743	274.168	223.106	235.63	257.077	-	NC_008095.1	2258120	2258707	-	588	protein_coding	mutual gliding-motility protein MglA && PF00025:ADP-ribosylation factor family	Arf
MXAN_RS16940	MXAN_3496	199.883	233.052	211.454	168.64	209.104	207.744	235.585	182.07	376.441	334.705	-	NC_008095.1	4075118	4075771	-	654	protein_coding	hypothetical protein && -	-
MXAN_RS13510	MXAN_2788	123.715	152.623	451.489	344.632	253.997	267.228	216.247	264.572	134.401	147.149	-	NC_008095.1	3244821	3245201	+	381	protein_coding	Rieske (2Fe-2S) protein && PF00355:Rieske [2Fe-2S] domain	-
MXAN_RS26225	MXAN_5407	185.194	158.978	364.704	350.945	77.6309	78.3809	423.522	542.29	85.8607	87.7215	-	NC_008095.1	6727703	6728773	-	1071	protein_coding	linear amide C-N hydrolase && PF02275:Linear amide C-N hydrolases, choloylglycine hydrolase family	-
MXAN_RS20810	MXAN_4290	240.079	244.077	236.508	203.958	228.893	213.004	247.299	226.376	262.722	251.487	-	NC_008095.1	5254048	5254836	+	789	protein_coding	thioesterase && PF00975:Thioesterase domain	-
MXAN_RS14540	MXAN_3003	177.281	209.927	283.846	216.332	207.312	219.273	285.749	223.66	259.624	270.422	-	NC_008095.1	3527528	3528265	+	738	protein_coding	MotA/TolQ/ExbB proton channel family protein && PF01618:MotA/TolQ/ExbB proton channel family	-
MXAN_RS19630	MXAN_4037	229.793	284.328	251.589	214.506	244.048	216.728	204.729	171.824	271.601	257.058	-	NC_008095.1	4945453	4946145	-	693	protein_coding	(d)CMP kinase && PF02224:Cytidylate kinase	-
MXAN_RS18320	MXAN_3776	250.51	199.487	228.54	219.608	200.523	197.441	294.224	253.773	241.102	254.534	-	NC_008095.1	4496418	4497065	+	648	protein_coding	hypothetical protein && -	-
MXAN_RS21080	MXAN_4343	287.693	350.639	252.148	205.678	215.574	177.625	220.563	212.49	230.475	183.949	hutU	NC_008095.1	5347868	5349523	+	1656	protein_coding	urocanate hydratase && PF01175:Urocanase	Urocanase
MXAN_RS19650	MXAN_4041	192.558	216.257	244.491	248.462	272.241	298.759	185.747	188.922	246.523	241.124	-	NC_008095.1	4949264	4951231	-	1968	protein_coding	ArsA family ATPase && PF02374:Anion-transporting ATPase	-
MXAN_RS24385	MXAN_5020	194.819	216.358	244.818	214.261	213.15	200.148	237.01	245.618	280.82	283.344	-	NC_008095.1	6274722	6276050	-	1329	protein_coding	hydroxymethylglutaryl-CoA reductase%2C degradative && PF00368:Hydroxymethylglutaryl-coenzyme A reductase	-
MXAN_RS22590	MXAN_4653	286.757	287.658	255.563	422.339	226.856	196.891	156.439	236.712	146.211	113.97	-	NC_008095.1	5837127	5837858	-	732	protein_coding	hypothetical protein && -	-
sRNA00215	#N/A	126.955	63.9134	94.0092	199.802	310.776	213.049	330.486	242.368	352.399	390.66	-	NC_008095.1	7522998	7523069	-	72	-	-	-
MXAN_RS12875	MXAN_2661	184.98	184.351	215.493	183.495	195.782	208.57	294.07	252.299	293.557	307.755	-	NC_008095.1	3105751	3108135	-	2385	protein_coding	bifunctional metallophosphatase/5'-nucleotidase && PF00149:Calcineurin-like phosphoesterase|PF02872:5'-nucleotidase, C-terminal domain	Metallophos
MXAN_RS25095	MXAN_5164	399.325	309.433	125.521	177.935	276.473	228.348	201.75	210.472	205.33	184.298	-	NC_008095.1	6449231	6449746	+	516	protein_coding	OmpA family protein && PF00691:OmpA family	-
MXAN_RS36125	MXAN_7476	189.482	167.149	234.319	244.4	234.432	229.674	245.027	224.885	265.264	281.539	-	NC_008095.1	9102523	9103413	-	891	protein_coding	ParB/RepB/Spo0J family partition protein && PF02195:ParB-like nuclease domain	ParBc
MXAN_RS17650	MXAN_3638	360.626	360.112	165.433	169.493	197.692	182.153	236.96	220.78	229.981	191.941	-	NC_008095.1	4334984	4336906	+	1923	protein_coding	membrane dipeptidase && PF01244:Membrane dipeptidase (Peptidase family M19)	-
Novel00783	#N/A	128.22	164.597	267.197	189.163	247.459	240.788	209.037	277.094	304.553	283.046	-	NC_008095.1	6435574	6436754	+	1181	-	PF00691:OmpA family|PF01584:CheW-like domain	-
Novel00061	#N/A	207.896	231.934	255.402	211.857	242.349	267.221	218.681	212.864	227.696	232.498	-	NC_008095.1	664551	665717	-	1167	-	PF00707:Translation initiation factor IF-3, C-terminal domain|PF05198:Translation initiation factor IF-3, N-terminal domain	-
MXAN_RS29070	MXAN_5992	150.7	145.536	317.303	248.939	171.143	186.19	296.888	263.758	253.642	268.187	-	NC_008095.1	7417334	7418959	-	1626	protein_coding	peptide chain release factor 3 && PF00009:Elongation factor Tu GTP binding domain|PF16658:Class II release factor RF3, C-terminal domain	GTP_EFTU
MXAN_RS13655	MXAN_2817	230.829	314.706	233.553	294.878	278.728	217.103	153.927	185.063	201.442	191.84	-	NC_008095.1	3289371	3290141	+	771	protein_coding	triose-phosphate isomerase && PF00121:Triosephosphate isomerase	-
MXAN_RS32310	MXAN_6672	152.957	160.159	221.229	233.302	265.928	318.211	213.13	180.859	268.146	281.592	grpE	NC_008095.1	8200799	8201680	-	882	protein_coding	nucleotide exchange factor GrpE && PF01025:GrpE	-
MXAN_RS12385	MXAN_2562	289.901	248.098	252.292	267.176	189.305	177.353	228.484	203.892	219.798	218.641	-	NC_008095.1	2981633	2982361	+	729	protein_coding	hypothetical protein && -	-
MXAN_RS23155	MXAN_4765	221.779	230.762	211.075	226.159	279.813	274.294	191.252	176.955	236.575	243.048	nrdR	NC_008095.1	5966328	5966834	-	507	protein_coding	transcriptional repressor NrdR && PF03477:ATP cone domain	-
MXAN_RS34695	MXAN_7165	786.715	642.802	129.094	203.165	175.233	134.588	50.304	72.0668	35.3816	57.5724	-	NC_008095.1	8748915	8749931	-	1017	protein_coding	2-hydroxyacid dehydrogenase && PF00389:D-isomer specific 2-hydroxyacid dehydrogenase, catalytic domain|PF02826:D-isomer specific 2-hydroxyacid dehydrogenase, NAD binding domain	2-Hacid_dh_C
MXAN_RS34830	MXAN_7193	276.088	255.515	290.479	271.859	386.272	422.251	143.407	140.532	45.7661	45.7479	-	NC_008095.1	8776547	8777554	-	1008	protein_coding	diacylglycerol kinase && PF00781:Diacylglycerol kinase catalytic domain	-
MXAN_RS21285	MXAN_4385	276.992	283.12	195.145	224.959	250.946	197.821	208.124	160.055	258.832	221.917	-	NC_008095.1	5388722	5389084	-	363	protein_coding	3-aminobutyryl-CoA ammonia-lyase && PF03061:Thioesterase superfamily	4HBT
MXAN_RS25240	MXAN_5194	277.666	266.631	228.188	202.652	186.808	167.61	267.904	217.967	228.589	233.819	-	NC_008095.1	6486083	6487492	+	1410	protein_coding	OmpA family protein && PF00691:OmpA family	-
MXAN_RS01020	MXAN_0206	317.431	317.37	228.008	349.431	210.622	182.967	176.629	216.513	146.344	130.108	-	NC_008095.1	251454	252881	+	1428	protein_coding	S8 family serine peptidase && PF00082:Subtilase family	Peptidase_S8
MXAN_RS02660	MXAN_0548	176.63	235.333	247.862	189.279	245.997	211.517	224.246	171.979	298.155	271.822	-	NC_008095.1	631424	631996	+	573	protein_coding	glutathione S-transferase family protein && PF02798:Glutathione S-transferase, N-terminal domain|PF13410:Glutathione S-transferase, C-terminal domain	GST_N
MXAN_RS19710	MXAN_4054	346.933	327.996	189.479	229.764	196.593	219.479	194.8	190.039	195.406	179.665	clpX	NC_008095.1	4973606	4974883	-	1278	protein_coding	ATP-dependent Clp protease ATP-binding subunit ClpX && PF07724:AAA domain (Cdc48 subfamily)|PF06689:ClpX C4-type zinc finger|PF10431:C-terminal, D2-small domain, of ClpB protein	-
MXAN_RS09975	MXAN_2055	284.441	249.881	223.232	220.005	210.463	257.256	232.312	211.785	177.728	198.014	panB	NC_008095.1	2386895	2387812	+	918	protein_coding	3-methyl-2-oxobutanoate hydroxymethyltransferase && PF02548:Ketopantoate hydroxymethyltransferase	-
MXAN_RS20840	MXAN_4296	267.782	294.529	145.578	114.257	231.094	258.053	192.561	164.888	309.44	286.172	-	NC_008095.1	5263436	5267743	-	4308	protein_coding	amino acid adenylation domain-containing protein && PF13193:AMP-binding enzyme C-terminal domain|PF00975:Thioesterase domain|PF13745:HxxPF-repeated domain|PF00501:AMP-binding enzyme|PF00668:Condensation domain|PF00550:Phosphopantetheine attachment site	AMP-binding
Novel00906	#N/A	340.417	350.677	280.358	295.319	216.346	216.801	153.62	246.133	99.2251	65.1057	-	NC_008095.1	7264851	7270099	-	5249	-	PF16177:Acetyl-coenzyme A synthetase N-terminus|PF00501:AMP-binding enzyme|PF13193:AMP-binding enzyme C-terminal domain|PF00520:Ion transport protein|PF00474:Sodium:solute symporter family	AMP-binding
MXAN_RS00900	MXAN_0182	277.829	342.918	241.389	233.913	231.704	207.231	177.274	177.577	205.942	167.346	-	NC_008095.1	220189	222891	-	2703	protein_coding	AsmA family protein && PF05170:AsmA family|PF13502:AsmA-like C-terminal region	-
MXAN_RS14730	MXAN_3040	275.984	282.371	197.088	201.592	219.51	198.295	218.89	188.997	250.61	229.33	gcvT	NC_008095.1	3566318	3567400	+	1083	protein_coding	glycine cleavage system aminomethyltransferase GcvT && PF08669:Glycine cleavage T-protein C-terminal barrel domain|PF01571:Aminomethyltransferase folate-binding domain	GCV_T
MXAN_RS34195	MXAN_7064	406.388	288.336	158.337	207.882	220.067	283.138	187.447	166.271	182.206	159.453	-	NC_008095.1	8639679	8640062	-	384	protein_coding	DUF962 domain-containing protein && PF06127:Protein of unknown function (DUF962)	-
MXAN_RS22555	MXAN_4646	120.618	122.261	267.726	240.987	222.075	192.647	303.269	228.877	283.427	275.492	xseB	NC_008095.1	5828975	5829331	-	357	protein_coding	exodeoxyribonuclease VII small subunit && PF02609:Exonuclease VII small subunit	-
MXAN_RS01545	MXAN_0315	251.197	226.323	211.659	245.941	258.083	250.764	211.713	184.979	201.674	214.182	-	NC_008095.1	371187	371873	-	687	protein_coding	suppressor of fused domain protein && PF05076:Suppressor of fused protein (SUFU)	-
Novel01128	#N/A	110.385	67.1353	224.873	283.382	201.208	208.459	285.36	303.424	236.37	332.521	-	NC_008095.1	9134192	9135053	+	862	-	PF00468:Ribosomal protein L34|PF00825:Ribonuclease P	-
MXAN_RS20480	MXAN_4218	218.837	248.156	247.707	242.947	237.181	220.767	188.057	193.821	235.125	218.502	lipA	NC_008095.1	5178117	5179046	-	930	protein_coding	lipoyl synthase && PF16881:N-terminal domain of lipoyl synthase of Radical_SAM family|PF04055:Radical SAM superfamily	Radical_SAM
MXAN_RS05485	MXAN_1139	115.083	121.273	333.009	231.807	206.86	206.09	265.875	206.957	274.026	287.788	-	NC_008095.1	1326300	1327166	-	867	protein_coding	50S ribosomal protein L11 methyltransferase && PF06325:Ribosomal protein L11 methyltransferase (PrmA)	-
MXAN_RS20075	MXAN_4134	224.428	254.946	204.523	236.873	237.994	237.52	181.398	220.152	235.808	208.033	-	NC_008095.1	5079701	5081179	-	1479	protein_coding	hypothetical protein && -	-
MXAN_RS13595	MXAN_2805	181.747	269.912	336.142	208.238	230.534	210.966	190.384	187.667	228.145	197.409	-	NC_008095.1	3274249	3275226	+	978	protein_coding	HEAT repeat domain-containing protein && PF13646:HEAT repeats	-
MXAN_RS03190	MXAN_0659	366.792	522.599	204.599	163.252	158.563	130.702	175.691	222.493	169.467	121.407	-	NC_008095.1	758380	760182	-	1803	protein_coding	amidohydrolase && PF07969:Amidohydrolase family	-
MXAN_RS28745	MXAN_5928	153.164	149.812	218.42	235.537	214.503	225.894	248.869	236.973	278.109	271.501	-	NC_008095.1	7350084	7350971	-	888	protein_coding	4-hydroxy-tetrahydrodipicolinate synthase && PF00701:Dihydrodipicolinate synthetase family	-
MXAN_RS34450	MXAN_7116	374.655	370.492	177.34	254.419	213.803	189.224	153.093	240.523	120.607	136.004	-	NC_008095.1	8688050	8688253	-	204	protein_coding	hypothetical protein && -	-
MXAN_RS29695	MXAN_6122	293.678	256.226	171.89	160.721	187.44	180.745	264.714	219.795	237.352	256.068	gstA	NC_008095.1	7567840	7568448	+	609	protein_coding	glutathione transferase GstA && PF13417:Glutathione S-transferase, N-terminal domain|PF00043:Glutathione S-transferase, C-terminal domain	GST_C
MXAN_RS32270	MXAN_6664	219.182	245.282	265.207	192.643	244.801	234.455	194.739	195.937	222.563	208.38	-	NC_008095.1	8192358	8193278	-	921	protein_coding	branched-chain amino acid ABC transporter permease && PF02653:Branched-chain amino acid transport system / permease component	BPD_transp_2
MXAN_RS37335	#N/A	172.732	216.226	335.863	298.023	292.916	338.888	137.653	156.419	156.52	117.597	-	NC_008095.1	6825703	6826374	-	672	protein_coding	hypothetical protein && -	-
MXAN_RS27725	MXAN_5719	162.916	214.26	297.574	200.574	176.731	155.032	222.173	230.025	285.286	275.609	deoC	NC_008095.1	7087137	7087958	-	822	protein_coding	deoxyribose-phosphate aldolase && PF01791:DeoC/LacD family aldolase	-
MXAN_RS25030	MXAN_5151	133.674	116.687	272.839	204.908	245.183	290.631	247.522	159.992	275.379	271.4	-	NC_008095.1	6435511	6435945	-	435	protein_coding	chemotaxis protein CheW && PF01584:CheW-like domain	-
MXAN_RS28515	MXAN_5881	182.436	148.603	167.389	233.636	208.809	265.619	243.358	198.042	246.194	322.772	-	NC_008095.1	7300837	7301034	-	198	protein_coding	hypothetical protein && -	-
MXAN_RS17025	MXAN_3513	174.95	163.945	194.677	184.872	268.097	271.832	218.389	163.685	267.835	308.563	-	NC_008095.1	4093303	4093968	+	666	protein_coding	hypothetical protein && -	-
MXAN_RS23380	MXAN_4810	362.926	381.72	190.081	199.445	170.088	167.715	236.598	194.413	151.056	161.386	tssE	NC_008095.1	6018642	6019037	+	396	protein_coding	type VI secretion system baseplate subunit TssE && PF04965:Gene 25-like lysozyme	-
MXAN_RS17130	MXAN_3534	389.036	332.229	145.218	120.808	79.1913	82.3802	415.938	328.807	171.132	150.432	-	NC_008095.1	4117109	4117861	-	753	protein_coding	hypothetical protein && -	-
MXAN_RS19190	MXAN_3948	241.098	245.882	311.757	306.305	210.978	184.849	201.353	173.603	164.367	172.103	-	NC_008095.1	4807103	4808365	-	1263	protein_coding	hydroxymethylglutaryl-CoA synthase family protein && PF08540:Hydroxymethylglutaryl-coenzyme A synthase C terminal|PF01154:Hydroxymethylglutaryl-coenzyme A synthase N terminal	-
MXAN_RS02935	MXAN_0605	253.72	259.561	195.535	129.387	167.191	145.196	321.127	245.269	245.403	246.658	-	NC_008095.1	700129	700467	-	339	protein_coding	hypothetical protein && -	-
MXAN_RS17685	MXAN_3645	533.395	603.002	49.954	80.6656	21.5856	20.3671	279.378	321.723	182.157	115.015	-	NC_008095.1	4347103	4348749	-	1647	protein_coding	(2%2C3-dihydroxybenzoyl)adenylate synthase && PF13193:AMP-binding enzyme C-terminal domain|PF00501:AMP-binding enzyme	AMP-binding
MXAN_RS32305	MXAN_6671	239.942	227.672	174.22	175.213	261.228	275.306	179.212	157.239	260.674	254.286	dnaK	NC_008095.1	8198970	8200793	-	1824	protein_coding	molecular chaperone DnaK && PF00012:Hsp70 protein	HSP70
MXAN_RS24985	MXAN_5143	226.007	193.208	196.578	186.208	239.292	286.542	192.646	196.289	239.69	243.322	-	NC_008095.1	6423212	6424054	-	843	protein_coding	tetratricopeptide repeat protein && -	-
MXAN_RS13085	MXAN_2701	138.245	161.748	253.864	261.42	223.008	225.729	215.484	212.024	266.956	241.3	-	NC_008095.1	3151821	3152858	-	1038	protein_coding	phosphoribosylformylglycinamidine cyclo-ligase && PF00586:AIR synthase related protein, N-terminal domain|PF02769:AIR synthase related protein, C-terminal domain	-
MXAN_RS31500	MXAN_6501	173.932	220.497	222.444	160.503	201.996	178.696	251.914	199.709	299.607	290.16	-	NC_008095.1	8015592	8016656	-	1065	protein_coding	NTP transferase domain-containing protein && PF00483:Nucleotidyl transferase|PF01050:Mannose-6-phosphate isomerase	-
MXAN_RS01160	MXAN_0236	223.541	191.85	194.607	217.097	229.013	241.657	227.847	211.605	229.897	232.309	-	NC_008095.1	285058	286164	+	1107	protein_coding	DNA polymerase III subunit beta && PF02768:DNA polymerase III beta subunit, C-terminal domain|PF02767:DNA polymerase III beta subunit, central domain|PF00712:DNA polymerase III beta subunit, N-terminal domain	DNA_pol3_beta_2
Novel00136	#N/A	312.673	294.073	197.672	260.067	216.021	215.566	139.708	167.432	195.825	200.167	-	NC_008095.1	1476067	1477931	+	1865	-	PF17297:Phosphoenolpyruvate carboxykinase N-terminal domain|PF00821:Phosphoenolpyruvate carboxykinase C-terminal P-loop domain	-
MXAN_RS15770	MXAN_3256	214.551	224.795	240.103	183.11	195.668	194.063	223.286	196.099	276.535	248.693	ccsA	NC_008095.1	3809024	3809737	-	714	protein_coding	cytochrome c biogenesis protein CcsA && PF01578:Cytochrome C assembly protein	-
MXAN_RS07340	MXAN_1511	163.154	200.015	351.577	258.804	243.324	255.119	184.772	181.97	182.768	173.305	-	NC_008095.1	1773295	1774482	+	1188	protein_coding	hypothetical protein && -	-
MXAN_RS14010	MXAN_2892	268.42	283.831	190.801	136.356	214.015	210.335	208.82	196.821	250.847	233.253	-	NC_008095.1	3377883	3379238	-	1356	protein_coding	WGR domain-containing protein && PF05406:WGR domain	WGR
MXAN_RS31925	MXAN_6592	284.891	308.564	195.536	205.803	198.166	199.051	198.819	209.304	177.494	213.735	-	NC_008095.1	8117344	8117907	+	564	protein_coding	MarR family transcriptional regulator && PF12802:MarR family	-
MXAN_RS23000	MXAN_4734	191.959	219.758	249.549	212.632	207.98	208.701	216.196	195.892	237.224	248.764	prfB	NC_008095.1	5929774	5930886	-	1113	protein_coding	peptide chain release factor 2 && PF00472:RF-1 domain|PF03462:PCRF domain	-
MXAN_RS17370	MXAN_3581	185.428	191.805	219.896	180.602	193.061	199.762	265.393	248.111	254.486	247.675	-	NC_008095.1	4176810	4178684	+	1875	protein_coding	M2 family metallopeptidase && PF01401:Angiotensin-converting enzyme	Peptidase_M2
MXAN_RS19180	MXAN_3946	291.056	307.67	255.168	222.748	164.064	106.357	193.57	279.436	176.962	182.991	-	NC_008095.1	4805847	4806098	-	252	protein_coding	acyl carier protein && -	-
MXAN_RS20850	MXAN_4298	198.102	238.981	192.697	143.116	209.134	222.967	216.26	193.34	294.333	267.991	-	NC_008095.1	5273237	5278798	-	5562	protein_coding	type I polyketide synthase && PF00109:Beta-ketoacyl synthase, N-terminal domain|PF02801:Beta-ketoacyl synthase, C-terminal domain|PF16197:Ketoacyl-synthetase C-terminal extension|PF00550:Phosphopantetheine attachment site|PF08659:KR domain|PF00698:Acyl transferase domain|PF14765:Polyketide synthase dehydratase	ketoacyl-synt
MXAN_RS07065	MXAN_1456	267.93	293.42	216.653	170.745	199.822	222.804	204.488	180.588	224.61	194.887	-	NC_008095.1	1715854	1716285	+	432	protein_coding	DUF2752 domain-containing protein && PF10825:Protein of unknown function (DUF2752)	-
MXAN_RS03715	MXAN_0770	198.21	244.741	234.588	211.841	219.663	217.389	201.919	208.638	229.88	201.455	-	NC_008095.1	879448	880431	+	984	protein_coding	iron ABC transporter substrate-binding protein && PF13416:Bacterial extracellular solute-binding protein	-
MXAN_RS24735	MXAN_5091	123.923	97.754	235.524	211.982	271.911	194.787	254.174	180	286.113	309.629	-	NC_008095.1	6361956	6362450	-	495	protein_coding	hypothetical protein && -	-
MXAN_RS36855	#N/A	224.068	175.405	183.125	185.831	211.093	180.758	260.959	207.882	244.201	291.228	-	NC_008095.1	4412999	4413316	-	318	protein_coding	zinc ribbon domain-containing protein && PF09723:Zinc ribbon domain	-
Novel00165	#N/A	292.22	261.778	152.512	210.791	200.103	191.082	201.871	193.441	207.068	251.441	-	NC_008095.1	1691422	1691698	+	277	-	PF00216:Bacterial DNA-binding protein	-
MXAN_RS09175	MXAN_1893	287.895	365.174	331.186	228.299	119.288	109.299	256.692	197.8	124.283	141.542	-	NC_008095.1	2217345	2217782	+	438	protein_coding	hypothetical protein && -	-
MXAN_RS28160	MXAN_5809	278.208	247.803	211.935	216.193	185.126	192.432	226.477	224.525	183.946	189.851	-	NC_008095.1	7203145	7204041	+	897	protein_coding	hypothetical protein && -	-
MXAN_RS06210	///	530.961	463.477	170.823	277.303	39.5071	24.4299	264.389	289.601	45.315	40.6721	-	NC_008095.1	1503489	1503695	+	207	protein_coding	hypothetical protein && -	-
MXAN_RS33810	MXAN_6985	212.157	175.857	238.97	209.919	216.703	249.33	264.52	209.653	177.722	190.71	-	NC_008095.1	8542451	8543959	-	1509	protein_coding	hypothetical protein && -	-
MXAN_RS31585	MXAN_6518	268.44	221.034	181.332	241.182	219.673	203.977	185.382	182.132	220.516	220.577	-	NC_008095.1	8039028	8039603	+	576	protein_coding	ABC transporter substrate-binding protein && PF05494:MlaC protein	-
MXAN_RS01155	MXAN_0235	328.242	351.637	184.145	211.249	206.514	196.66	176.402	193.302	159.765	130.047	-	NC_008095.1	284387	284848	-	462	protein_coding	hypothetical protein && -	-
MXAN_RS28565	MXAN_5891	280.045	236.202	181.958	269.127	234.848	186.99	190.927	229.598	177.824	147.09	pruA	NC_008095.1	7310746	7312401	+	1656	protein_coding	L-glutamate gamma-semialdehyde dehydrogenase && PF00171:Aldehyde dehydrogenase family	Aldedh
MXAN_RS12010	MXAN_2482	266.054	342.912	273.933	178.571	154.089	159.818	215.706	181.259	195.926	163.973	-	NC_008095.1	2891527	2893029	-	1503	protein_coding	PEGA domain-containing protein && PF08308:PEGA domain	-
MXAN_RS18450	MXAN_3803	177.059	156.654	218.68	201.425	173.198	183.777	271.418	206.623	268.467	271.687	apbC	NC_008095.1	4568208	4569293	-	1086	protein_coding	iron-sulfur cluster carrier protein ApbC && PF01883:Domain of unknown function DUF59|PF10609:NUBPL iron-transfer P-loop NTPase	-
MXAN_RS32145	MXAN_6641	431.151	547.293	51.1066	55.8355	32.4205	29.3302	335.525	299.22	216.456	129.62	-	NC_008095.1	8170425	8171447	-	1023	protein_coding	hypothetical protein && PF14064:HmuY protein	-
MXAN_RS35585	MXAN_7353	91.2301	109.879	263.809	299.56	246.76	222.483	184.395	216.551	248.691	236.558	-	NC_008095.1	8973090	8974202	-	1113	protein_coding	3-ketoacyl-ACP synthase && PF08545:3-Oxoacyl-[acyl-carrier-protein (ACP)] synthase III|PF08541:3-Oxoacyl-[acyl-carrier-protein (ACP)] synthase III C terminal	-
MXAN_RS16740	MXAN_3453	238.514	231.216	214.268	208.561	201.874	230.237	194.261	208.452	201.212	191.171	-	NC_008095.1	4022492	4024705	-	2214	protein_coding	methyl-accepting chemotaxis protein && PF07695:7TM diverse intracellular signalling|PF00015:Methyl-accepting chemotaxis protein (MCP) signalling domain	7TMR-DISM_7TM
MXAN_RS01790	MXAN_0364	575.394	455.424	157.641	144.206	79.1252	91.3329	209.803	181.976	105.204	115.38	-	NC_008095.1	430873	431673	-	801	protein_coding	hypothetical protein && -	-
MXAN_RS30770	MXAN_6352	300.737	239.138	139.571	142.07	147.561	146.338	355.545	263.455	194.799	185.853	-	NC_008095.1	7830416	7832053	+	1638	protein_coding	trypsin-like peptidase domain-containing protein && PF13365:Trypsin-like peptidase domain	-
MXAN_RS28345	MXAN_5848	127.592	149.938	278.381	280.604	239.523	227.291	232.717	246.169	184.564	145.058	-	NC_008095.1	7254611	7255474	+	864	protein_coding	hypothetical protein && -	-
MXAN_RS25870	MXAN_5331	324.236	326.131	193.45	140.274	173.137	169.781	181.678	188.654	217.777	195.136	-	NC_008095.1	6636876	6637430	-	555	protein_coding	hypothetical protein && -	-
MXAN_RS32315	MXAN_6673	475.285	501.251	129.231	133.804	164.914	162.083	136.325	133.247	146.627	126.029	-	NC_008095.1	8201773	8202396	-	624	protein_coding	hypothetical protein && -	-
MXAN_RS19715	MXAN_4055	103.927	124.802	347.439	274.774	144.702	131.62	296.079	274.358	218.139	185.228	-	NC_008095.1	4975108	4975764	-	657	protein_coding	hypothetical protein && -	-
MXAN_RS14640	MXAN_3023	113.229	107.426	253.112	249.478	247.022	288.186	184.631	143.254	266.314	238.684	-	NC_008095.1	3549026	3549700	+	675	protein_coding	hypothetical protein && PF13435:Cytochrome c554 and c-prime	-
MXAN_RS29620	MXAN_6107	359.215	539.539	171.233	129.067	128.216	137.714	151.456	169.404	171.07	131.475	-	NC_008095.1	7550530	7551507	+	978	protein_coding	NADPH:quinone oxidoreductase family protein && PF08240:Alcohol dehydrogenase GroES-like domain|PF00107:Zinc-binding dehydrogenase	ADH_zinc_N
MXAN_RS20875	MXAN_4303	143.581	129.889	204.858	254.293	190.37	242.633	269.754	255.365	190.054	206.254	-	NC_008095.1	5296877	5298262	-	1386	protein_coding	alkaline phosphatase family protein && PF01663:Type I phosphodiesterase / nucleotide pyrophosphatase	-
MXAN_RS21290	MXAN_4386	199.241	208.639	202.965	190.561	234.68	216.176	186.939	193.807	239.66	213.01	-	NC_008095.1	5389117	5389902	-	786	protein_coding	cobalamin-dependent protein && PF16554:Dimerisation domain of d-ornithine 4,5-aminomutase|PF02310:B12 binding domain	B12-binding
MXAN_RS22210	MXAN_4577	245.92	219.325	161.267	211.098	213.933	232.938	224.762	193.008	190.102	193.201	-	NC_008095.1	5714510	5715127	+	618	protein_coding	DUF2378 family protein && PF09536:Protein of unknown function (DUF2378)	-
MXAN_RS00475	MXAN_0094	226.087	212.084	166.979	150.203	185.403	188.756	228.394	190.05	273.852	255.658	-	NC_008095.1	107033	108109	-	1077	protein_coding	amidohydrolase family protein && PF04909:Amidohydrolase	Amidohydro_2
MXAN_RS18070	MXAN_3725	159.248	176.982	224.362	185.841	215.345	225.414	198.99	190.199	253.763	245.693	-	NC_008095.1	4440345	4441622	+	1278	protein_coding	histidine--tRNA ligase && PF13393:Histidyl-tRNA synthetase|PF03129:Anticodon binding domain	HGTP_anticodon
MXAN_RS02220	MXAN_0454	171.312	264.527	236.939	204.574	164.523	132.81	228.936	243.042	223.671	205.26	-	NC_008095.1	517593	518087	+	495	protein_coding	hypothetical protein && -	-
MXAN_RS33835	MXAN_6991	701.564	599.107	85.3647	118.836	62.4005	44.7429	152.391	197.062	65.0217	46.0642	-	NC_008095.1	8550023	8550346	+	324	protein_coding	hypothetical protein && -	-
MXAN_RS16995	MXAN_3507	219.443	213.819	184.746	220.136	203.247	188.723	199.55	215.293	211.704	215.034	-	NC_008095.1	4085587	4086531	+	945	protein_coding	NAD-dependent epimerase/dehydratase family protein && PF01370:NAD dependent epimerase/dehydratase family	Epimerase
MXAN_RS21120	MXAN_4351	161.402	176.134	252.692	193.682	166.933	122.826	234.344	260.442	248.665	253.016	-	NC_008095.1	5356219	5356944	-	726	protein_coding	pyridoxine 5'-phosphate synthase && PF03740:Pyridoxal phosphate biosynthesis protein PdxJ	-
MXAN_RS16635	///	86.6244	51.4985	204.017	285.117	165.88	163.715	403.716	415.03	144.186	150.047	-	NC_008095.1	3992205	3992621	-	417	protein_coding	hypothetical protein && -	-
MXAN_RS18265	MXAN_3765	98.9415	96.654	273.908	234.613	218.632	224.933	248.022	225.504	211.541	232.447	era	NC_008095.1	4482267	4483211	+	945	protein_coding	GTPase Era && PF07650:KH domain|PF01926:50S ribosome-binding GTPase	-
MXAN_RS20270	MXAN_4175	213.354	296.824	257.205	179.989	147.207	139.803	238.658	221.267	201.859	168.413	-	NC_008095.1	5126420	5127679	-	1260	protein_coding	efflux RND transporter periplasmic adaptor subunit && PF13437:HlyD family secretion protein|PF13533:Biotin-lipoyl like	-
MXAN_RS18700	MXAN_3850	364.475	527.304	179.851	224.987	71.7884	52.9049	181.553	271.067	117.494	70.4079	-	NC_008095.1	4628841	4629302	-	462	protein_coding	general stress protein && PF00477:Small hydrophilic plant seed protein	-
MXAN_RS16985	MXAN_3505	196.397	119.305	149.118	177.079	270.075	309.038	196.639	159.677	240.913	242.369	-	NC_008095.1	4084379	4084558	+	180	protein_coding	ribbon-helix-helix domain-containing protein && -	-
MXAN_RS15095	MXAN_3114	166.921	211.358	271.845	257.184	149.662	124.607	244.365	251.995	192.067	188.342	-	NC_008095.1	3651423	3651932	+	510	protein_coding	J domain-containing protein && PF00226:DnaJ domain	DnaJ
MXAN_RS20495	MXAN_4221	330.877	260.302	95.6949	153.573	277.647	230.374	139.465	195.263	199.564	175.186	-	NC_008095.1	5181937	5182386	-	450	protein_coding	hypothetical protein && -	-
MXAN_RS18325	MXAN_3777	233.855	218.64	226.198	215.811	178.009	161.282	207.064	196.851	205.77	211.817	guaB	NC_008095.1	4497188	4498645	-	1458	protein_coding	IMP dehydrogenase && PF00571:CBS domain|PF00478:IMP dehydrogenase / GMP reductase domain	CBS
MXAN_RS25845	MXAN_5326	209.078	238.432	230.604	220.179	199.383	205.351	177.369	188.396	194.707	184.461	-	NC_008095.1	6632091	6633341	-	1251	protein_coding	phytase && PF02333:Phytase	-
MXAN_RS12120	MXAN_2509	275.813	277.965	267.894	169.557	193.343	185.797	186.394	151.922	164.709	174.335	-	NC_008095.1	2918790	2919239	-	450	protein_coding	type II secretion system protein GspG && PF08334:Type II secretion system (T2SS), protein G	-
MXAN_RS05225	MXAN_1088	175.17	178.108	207.293	178.137	207.54	239.536	200.017	206.756	227.042	226.874	-	NC_008095.1	1268502	1270052	+	1551	protein_coding	serine/threonine protein kinase && PF00069:Protein kinase domain	Pkinase
MXAN_RS28085	MXAN_5793	179.563	185.93	213.166	170.835	189.974	187.154	201.296	180.069	258.749	278.479	-	NC_008095.1	7170347	7171534	+	1188	protein_coding	hypothetical protein && -	-
MXAN_RS05395	MXAN_1121	889.854	776.619	47.2361	142.258	45.7282	36.1213	23.1769	67.9888	6.98973	8.28328	-	NC_008095.1	1304377	1304838	-	462	protein_coding	hypothetical protein && -	-
Novel00779	#N/A	79.662	37.5163	191.046	275.988	199.491	203.221	301.212	305.865	185.387	261.762	-	NC_008095.1	6421697	6422090	+	394	-	PF01197:Ribosomal protein L31	-
MXAN_RS19195	MXAN_3949	277.617	188.835	187.694	292.063	210.128	174.185	204.488	150.553	157.618	197.722	-	NC_008095.1	4808375	4808614	-	240	protein_coding	acyl carrier protein && -	-
MXAN_RS03620	MXAN_0750	256.48	237.11	153.015	141.286	219.211	210.857	177.724	158.707	240.34	242.912	dnaJ	NC_008095.1	855840	856967	+	1128	protein_coding	molecular chaperone DnaJ && PF00684:DnaJ central domain|PF00226:DnaJ domain|PF01556:DnaJ C terminal domain	DnaJ_C
MXAN_RS30840	MXAN_6367	282.786	275.575	231.692	342	139.378	124.418	192.844	245.156	108.994	94.2701	-	NC_008095.1	7847963	7848508	+	546	protein_coding	hypothetical protein && -	-
MXAN_RS30185	MXAN_6227	154.181	187.36	106.228	96.5557	218.138	209.627	234.136	210.564	341.457	277.694	-	NC_008095.1	7694193	7694582	+	390	protein_coding	hypothetical protein && -	-
MXAN_RS17435	MXAN_3594	112.751	143.033	264.078	185.496	178.487	169.85	262.595	232.282	245.453	235.444	pheS	NC_008095.1	4189082	4190131	+	1050	protein_coding	phenylalanine--tRNA ligase subunit alpha && PF02912:Aminoacyl tRNA synthetase class II, N-terminal domain|PF01409:tRNA synthetases class II core domain (F)	tRNA-synt_2d
MXAN_RS33790	MXAN_6981	105.318	83.2623	135.396	174.812	220.549	253.94	294.549	239.848	232.652	287.016	-	NC_008095.1	8539119	8539736	+	618	protein_coding	hypothetical protein && -	-
MXAN_RS28090	MXAN_5794	197.482	193.394	188.823	148.243	176.869	184.972	218.555	160.344	291.46	266.764	-	NC_008095.1	7171579	7171989	+	411	protein_coding	cupredoxin domain-containing protein && PF13473:Cupredoxin-like domain	-
MXAN_RS23410	MXAN_4816	536.831	522.303	90.9766	133.959	128.442	130.503	130.062	176.97	96.7288	77.4976	-	NC_008095.1	6026252	6026809	+	558	protein_coding	redoxin domain-containing protein && PF00578:AhpC/TSA family	-
MXAN_RS02200	MXAN_0450	297.463	321.81	149.351	173.505	332.487	330.53	76.0831	71.2231	138.655	132.763	-	NC_008095.1	513060	514310	-	1251	protein_coding	GtrA family protein && PF01066:CDP-alcohol phosphatidyltransferase|PF04138:GtrA-like protein	CDP-OH_P_transf
MXAN_RS14180	MXAN_2925	233.547	259.972	163.54	140.986	210.777	212.624	195.629	172.149	222.265	212.307	-	NC_008095.1	3433201	3435993	-	2793	protein_coding	vitamin B12-dependent ribonucleotide reductase && PF08471:Class II vitamin B12-dependent ribonucleotide reductase|PF02867:Ribonucleotide reductase, barrel domain|PF12637:TSCPD domain	Ribonuc_red_lgC
MXAN_RS10470	MXAN_2165	129.268	77.4707	296.574	526.375	127.174	106.614	259.304	228.111	136.688	131.924	-	NC_008095.1	2504095	2504445	-	351	protein_coding	hypothetical protein && -	-
MXAN_RS09825	MXAN_2026	286.621	289.726	196.315	204.936	193.642	181.768	161.136	157.596	186.918	159.887	-	NC_008095.1	2355844	2357388	-	1545	protein_coding	aminopeptidase P family protein && PF00557:Metallopeptidase family M24|PF05195:Aminopeptidase P, N-terminal domain	Peptidase_M24
MXAN_RS20550	MXAN_4232	172.322	152.196	177.601	183.256	235.253	279.307	181.446	157.131	228.67	249.707	-	NC_008095.1	5191503	5192738	+	1236	protein_coding	response regulator && PF01966:HD domain|PF00072:Response regulator receiver domain	HD
MXAN_RS05265	MXAN_1096	145.832	149.39	252.177	202.315	141.685	140.626	289.462	254.341	224.055	216.413	-	NC_008095.1	1275284	1276924	-	1641	protein_coding	CTP synthase && PF06418:CTP synthase N-terminus|PF00117:Glutamine amidotransferase class-I	CTP_synth_N
MXAN_RS11825	MXAN_2444	200.631	254.963	201.563	156.397	189.93	185.627	206.472	198.298	215.859	206.5	-	NC_008095.1	2851327	2852235	+	909	protein_coding	flagellar hook-length control protein FliK && PF02120:Flagellar hook-length control protein FliK	-
MXAN_RS33335	MXAN_6883	241.958	263.607	199.17	310.28	205.627	157.328	155.549	206.82	153.774	120.192	-	NC_008095.1	8433240	8433914	+	675	protein_coding	dienelactone hydrolase family protein && PF01738:Dienelactone hydrolase family	-
MXAN_RS23130	MXAN_4760	141.914	182.529	274.674	195.502	174.992	164.797	233.355	177.759	245.663	222.068	-	NC_008095.1	5962949	5963440	-	492	protein_coding	peptidase M17 && PF02789:Cytosol aminopeptidase family, N-terminal domain	-
MXAN_RS19635	MXAN_4038	198.374	188.356	186.914	175.262	211.148	188.788	191.21	174.655	263.613	233.923	-	NC_008095.1	4946142	4947233	-	1092	protein_coding	histidinol-phosphate transaminase && PF00155:Aminotransferase class I and II	Aminotran_1_2
Novel01089	#N/A	266.101	269.266	201.398	206.582	180.275	152.056	177.851	229.63	165.145	163.607	-	NC_008095.1	8784332	8786373	-	2042	-	PF13205:Bacterial Ig-like domain	-
MXAN_RS28155	MXAN_5808	296.518	339.24	168	162.418	182.001	168.618	162.44	164.418	194.14	170.598	-	NC_008095.1	7199747	7202965	+	3219	protein_coding	PDZ domain-containing protein && PF00595:PDZ domain (Also known as DHR or GLGF)|PF03572:Peptidase family S41	Peptidase_S41
MXAN_RS32880	MXAN_6789	181.527	154.403	154.361	177.556	206.973	206.84	215.247	199.349	263.719	247.36	-	NC_008095.1	8341571	8342605	+	1035	protein_coding	rod shape-determining protein && PF06723:MreB/Mbl protein	-
MXAN_RS22255	MXAN_4586	146.632	160.029	230.994	200.397	157.553	148.115	247.771	233.032	243.019	239.09	-	NC_008095.1	5724902	5726500	+	1599	protein_coding	ATP-binding cassette domain-containing protein && PF00005:ABC transporter|PF12848:ABC transporter	ABC_tran
sRNA00059	#N/A	210.925	189.081	233.402	222.312	188.663	259.992	156.281	201.82	164.199	178.371	-	NC_008095.1	2921956	2922014	+	59	-	-	-
MXAN_RS22490	MXAN_4633	193.455	205.605	206.645	182.328	216.749	230.106	157.374	152.798	239.204	219.016	pyrE	NC_008095.1	5814221	5814787	-	567	protein_coding	orotate phosphoribosyltransferase && -	-
MXAN_RS16975	MXAN_3503	186.886	154.045	198.36	217.965	151.757	179.247	276.133	262.987	196.56	178.693	-	NC_008095.1	4083298	4083660	+	363	protein_coding	cupin domain-containing protein && PF07883:Cupin domain	Cupin_2
MXAN_RS25705	MXAN_5297	570.245	623.705	126.921	151.395	125.348	69.6803	75.8997	121.981	85.1404	51.5295	-	NC_008095.1	6599543	6600604	-	1062	protein_coding	hypothetical protein && -	-
MXAN_RS21640	MXAN_4455	255.372	243.239	161.038	162.498	196.713	182.003	172.119	144.73	253.902	227.79	glpX	NC_008095.1	5515409	5516374	-	966	protein_coding	class II fructose-bisphosphatase && PF03320:Bacterial fructose-1,6-bisphosphatase, glpX-encoded	-
Novel01111	#N/A	291.304	185.58	117.579	151.853	232.119	231.176	165.491	164.857	211.584	247.452	-	NC_008095.1	9031750	9032414	+	665	-	-	-
MXAN_RS25850	MXAN_5327	189.874	195.655	224.784	169.533	148.881	141.25	271.507	222.355	217.176	213.127	gmd	NC_008095.1	6633484	6634458	+	975	protein_coding	GDP-mannose 4%2C6-dehydratase && PF16363:GDP-mannose 4,6 dehydratase	-
MXAN_RS04085	MXAN_0853	283.377	311.363	240.021	165.876	355.554	412.274	81.9802	82.937	29.9898	28.5588	-	NC_008095.1	969000	970004	+	1005	protein_coding	ketoacyl-ACP synthase III && PF08545:3-Oxoacyl-[acyl-carrier-protein (ACP)] synthase III|PF08541:3-Oxoacyl-[acyl-carrier-protein (ACP)] synthase III C terminal	-
MXAN_RS00470	MXAN_0093	212.2	227.122	183.749	137.597	168.066	164.912	239.401	204.187	212.95	238.531	-	NC_008095.1	106672	107040	-	369	protein_coding	DUF59 domain-containing protein && PF01883:Domain of unknown function DUF59	-
MXAN_RS35580	MXAN_7352	99.061	134.542	240.244	253.96	194.822	171.107	168.398	214.585	271.487	236.215	-	NC_008095.1	8972494	8973090	-	597	protein_coding	DUF2378 family protein && PF09536:Protein of unknown function (DUF2378)	-
MXAN_RS11750	MXAN_2429	134.62	150.556	134.685	119.102	134.371	132.919	558.77	410.307	109.589	98.6205	-	NC_008095.1	2837875	2839983	-	2109	protein_coding	FtsX-like permease family protein && PF02687:FtsX-like permease family	-
MXAN_RS36415	0	272.514	280.318	135.754	225.946	198.77	191.787	136.578	156.07	192.218	187.439	ssrS	NC_008095.1	3493004	3493199	-	196	protein_coding	6S RNA && -	-
MXAN_RS17265	MXAN_3561	13.3941	7.53769	70.9669	358.309	291.632	416.859	196.952	133.167	205.725	281.844	-	NC_008095.1	4146017	4146090	+	74	protein_coding	tRNA-Met && -	-
MXAN_RS23135	MXAN_4761	144.235	165.82	243.334	200.052	179.101	158.205	194.072	204.814	252.655	230.246	nusB	NC_008095.1	5963471	5963893	-	423	protein_coding	transcription antitermination factor NusB && PF01029:NusB family	-
MXAN_RS11930	MXAN_2466	208.588	168.465	160.099	176.092	204.187	254.311	209.18	182.752	214.217	192.081	-	NC_008095.1	2869038	2869556	+	519	protein_coding	outer membrane beta-barrel protein && PF13505:Outer membrane protein beta-barrel domain	-
MXAN_RS05465	MXAN_1135	84.9446	83.5063	356.888	317.332	309.051	456.37	135.461	125.328	55.7282	37.0821	-	NC_008095.1	1322789	1323304	-	516	protein_coding	DUF962 domain-containing protein && PF06127:Protein of unknown function (DUF962)	-
MXAN_RS24725	MXAN_5089	140.196	145.645	262.3	178.198	191.468	163.215	217.176	218.335	222.118	221.108	-	NC_008095.1	6360997	6361311	+	315	protein_coding	DUF1844 domain-containing protein && PF08899:Domain of unknown function (DUF1844)	-
MXAN_RS15180	MXAN_3131	85.03	103.342	255.476	193.078	195.644	192.871	222.732	175.38	268.449	265.508	rdgC	NC_008095.1	3669262	3669906	+	645	protein_coding	recombination-associated protein RdgC && PF04381:Putative exonuclease, RdgC	-
Novel00750	#N/A	315.646	375.43	72.2001	95.0406	56.269	51.2522	249.004	353.656	216.09	170.132	-	NC_008095.1	6279620	6281793	+	2174	-	-	-
MXAN_RS02565	MXAN_0530	158.729	224.508	250.411	198.707	200.035	189.722	173.003	151.273	212.71	192.893	-	NC_008095.1	602524	603264	-	741	protein_coding	hypothetical protein && -	-
MXAN_RS27345	MXAN_5642	194.437	150.477	152.964	180.479	233.262	257.611	209.214	148.465	210.245	212.424	-	NC_008095.1	7010263	7010616	+	354	protein_coding	integration host factor subunit beta && PF00216:Bacterial DNA-binding protein	-
MXAN_RS19970	MXAN_4107	529.083	511.809	104.225	118.674	68.218	66.1103	170.423	188.161	109.627	82.3985	-	NC_008095.1	5050836	5052500	+	1665	protein_coding	Ig-like domain-containing protein && PF13754:Bacterial Ig-like domain (group 3)	-
MXAN_RS21295	MXAN_4387	143.168	161.817	240.696	186.579	232.372	208.601	166.069	136.439	257.892	214.863	-	NC_008095.1	5389907	5390386	-	480	protein_coding	hypothetical protein && -	-
MXAN_RS36235	MXAN_7509	95.0564	89.7327	241.453	189.994	187.801	196.567	251.311	217.309	223.872	251.64	yidC	NC_008095.1	9132185	9133996	-	1812	protein_coding	membrane protein insertase YidC && PF14849:YidC periplasmic domain|PF02096:60Kd inner membrane protein	-
MXAN_RS06760	MXAN_1394	267.194	267.274	181.72	171.426	144.818	138.666	195.105	167.661	215.284	189.066	-	NC_008095.1	1640270	1641109	+	840	protein_coding	metal-dependent hydrolase && PF13483:Beta-lactamase superfamily domain	-
MXAN_RS24650	MXAN_5074	623.699	428.568	65.3526	176.766	279.793	136.539	33.7095	66.3802	64.5851	61.8678	spoVG	NC_008095.1	6349147	6349446	+	300	protein_coding	septation regulator SpoVG && PF04026:SpoVG	-
MXAN_RS27610	MXAN_5696	229.774	244.572	185.575	163.676	175.754	173.243	196.052	171.286	204.24	192.633	-	NC_008095.1	7061079	7063601	-	2523	protein_coding	serine/threonine protein kinase && PF08308:PEGA domain|PF00069:Protein kinase domain	Pkinase
MXAN_RS25050	MXAN_5156	216.339	254.744	230.08	271.7	182.568	163.567	179.239	187.765	136.445	113.717	-	NC_008095.1	6441583	6442425	-	843	protein_coding	pesticin && PF16754:Bacterial toxin homologue of phage lysozyme	-
MXAN_RS20880	MXAN_4304	120.273	128.561	181.091	141.902	170.972	163.834	248.125	237.355	290.822	252.607	-	NC_008095.1	5298862	5300001	+	1140	protein_coding	acyl-CoA dehydrogenase family protein && PF02771:Acyl-CoA dehydrogenase, N-terminal domain|PF00441:Acyl-CoA dehydrogenase, C-terminal domain|PF02770:Acyl-CoA dehydrogenase, middle domain	-
MXAN_RS23200	MXAN_4774	49.4942	43.2449	303.074	244.65	160.485	146.202	313.715	223.004	213.958	235.134	-	NC_008095.1	5973950	5974552	-	603	protein_coding	DUF177 domain-containing protein && PF02620:Uncharacterized ACR, COG1399	-
MXAN_RS03585	MXAN_0742	177.267	181.456	202.199	186.54	175.74	173.073	239.116	222.133	192.697	181.111	-	NC_008095.1	849508	850068	-	561	protein_coding	hypothetical protein && -	-
MXAN_RS18920	MXAN_3894	235.141	141.122	159.807	263.014	122.451	105.291	343.884	347.715	103.901	107.451	acpP	NC_008095.1	4681480	4681812	+	333	protein_coding	acyl carrier protein && PF00550:Phosphopantetheine attachment site	PP-binding
MXAN_RS09875	MXAN_2036	250.459	182.963	144.566	178.713	180.712	172.153	218.683	190.739	215.938	193.605	-	NC_008095.1	2367209	2367631	+	423	protein_coding	hypothetical protein && -	-
MXAN_RS16910	MXAN_3488	226.007	205.224	166.391	151.592	146.943	134.641	241.504	215.887	213.349	224.558	-	NC_008095.1	4068668	4070257	-	1590	protein_coding	MBL fold metallo-hydrolase && PF12706:Beta-lactamase superfamily domain	-
MXAN_RS13090	MXAN_2702	167.647	173.292	211.353	175.05	198.378	219.835	201.49	161.78	196.292	217.797	-	NC_008095.1	3152979	3153629	+	651	protein_coding	Crp/Fnr family transcriptional regulator && PF00027:Cyclic nucleotide-binding domain	cNMP_binding
MXAN_RS22835	MXAN_4700	134.836	124.644	215.15	197.381	210.406	231.853	214.605	166.361	212.976	214.568	-	NC_008095.1	5888844	5891669	-	2826	protein_coding	serine/threonine protein kinase && PF00069:Protein kinase domain	Pkinase
MXAN_RS22525	MXAN_4640	173.812	206.255	222.62	176.197	169.492	183.335	198.765	200.231	199.888	189.362	-	NC_008095.1	5820562	5823072	-	2511	protein_coding	response regulator && PF00512:His Kinase A (phospho-acceptor) domain|PF01590:GAF domain|PF00072:Response regulator receiver domain|PF02518:Histidine kinase-, DNA gyrase B-, and HSP90-like ATPase	HATPase_c
MXAN_RS07140	MXAN_1471	102.5	140.786	264.859	190.564	167.336	162.323	233.38	207.13	223.489	221.266	obgE	NC_008095.1	1731063	1732520	+	1458	protein_coding	GTPase ObgE && PF01926:50S ribosome-binding GTPase|PF01018:GTP1/OBG	-
MXAN_RS27310	MXAN_5635	101.039	131.479	215.249	215.36	228.608	216.728	184.128	185.096	225.535	208.959	-	NC_008095.1	6999783	7000097	-	315	protein_coding	hypothetical protein && -	-
MXAN_RS12580	MXAN_2602	154.364	153.624	211.229	222.838	222.623	216.888	164.582	159.449	201.7	200.273	-	NC_008095.1	3027166	3027765	-	600	protein_coding	hypothetical protein && -	-
MXAN_RS04040	MXAN_0842	328.512	312.484	91.9979	162.312	184.607	140.677	183.818	225.28	143.298	134.08	-	NC_008095.1	957944	958354	-	411	protein_coding	hypothetical protein && -	-
MXAN_RS12380	MXAN_2561	176.551	177.65	261.605	215.668	172.267	167.688	203.868	153.975	189.014	186.759	-	NC_008095.1	2980677	2981636	+	960	protein_coding	hypothetical protein && -	-
MXAN_RS16395	MXAN_3386	321.233	306.644	142.079	143.286	147.725	141.816	160.831	169.445	191.992	179.616	-	NC_008095.1	3935172	3936362	+	1191	protein_coding	pyridoxal phosphate-dependent aminotransferase && PF00155:Aminotransferase class I and II	Aminotran_1_2
MXAN_RS36570	#N/A	121.81	104.321	199.143	217.965	193.822	208.792	184.772	170.694	235.03	258.024	-	NC_008095.1	1453244	1453771	+	528	protein_coding	tetratricopeptide repeat protein && PF13414:TPR repeat	-
MXAN_RS21045	MXAN_4336	217.066	192.498	153.064	149.212	199.593	208.265	162.728	185.216	231.218	194.81	-	NC_008095.1	5334518	5334793	+	276	protein_coding	helix-turn-helix transcriptional regulator && -	-
MXAN_RS27555	MXAN_5685	303.121	319.819	147.568	133.712	190.402	172.434	145.126	137.61	182.374	160.146	-	NC_008095.1	7048137	7048964	-	828	protein_coding	hypothetical protein && -	-
MXAN_RS29400	MXAN_6061	202.548	221.947	207.582	175.265	143.584	137.022	235.109	219.707	184.199	162.996	aroF	NC_008095.1	7500712	7501737	+	1026	protein_coding	3-deoxy-7-phosphoheptulonate synthase && PF00793:DAHP synthetase I family	-
MXAN_RS28000	MXAN_5776	205.514	210.523	186.528	210.838	143.159	157.826	202.96	192.599	184.302	191.697	pilM	NC_008095.1	7151074	7152156	-	1083	protein_coding	type IV pilus assembly protein PilM && PF11104:Type IV pilus assembly protein PilM;	-
MXAN_RS18270	MXAN_3766	67.5938	72.8562	257.081	212.168	201.075	203.134	233.855	189.977	218.849	227.533	der	NC_008095.1	4483213	4484592	+	1380	protein_coding	ribosome biogenesis GTPase Der && PF14714:KH-domain-like of EngA bacterial GTPase enzymes, C-terminal|PF01926:50S ribosome-binding GTPase	-
MXAN_RS08465	MXAN_1744	168.995	185.173	209.636	163.221	163.149	154.353	233.784	213.601	206.473	184.079	-	NC_008095.1	2066844	2068871	-	2028	protein_coding	lipoxygenase && PF01477:PLAT/LH2 domain|PF00305:Lipoxygenase	Lipoxygenase
MXAN_RS03800	MXAN_0790	224.494	189.505	166.502	197.348	185.768	181.841	178.135	164.315	194.893	198.703	-	NC_008095.1	900570	901115	+	546	protein_coding	hypothetical protein && -	-
MXAN_RS18130	MXAN_3737	43.5395	27.5652	131.628	303.392	202.072	233.248	238.641	164.717	191.323	344.864	-	NC_008095.1	4453851	4453936	+	86	protein_coding	tRNA-Leu && -	-
MXAN_RS18180	MXAN_3747	213.874	190.328	226.239	222.075	196.47	205.929	159.495	140.192	162.426	161.166	-	NC_008095.1	4461586	4462758	-	1173	protein_coding	hypothetical protein && -	-
MXAN_RS12140	MXAN_2514	219.366	185.661	207.739	186.906	169.673	178.386	197.488	168.073	182.963	181.304	gspD	NC_008095.1	2923054	2925645	-	2592	protein_coding	type II secretion system secretin GspD && PF00263:Bacterial type II and III secretion system protein|PF03958:Bacterial type II/III secretion system short domain	-
MXAN_RS11735	MXAN_2426	159.03	169.372	135.754	102.136	131.144	137.605	480.645	359.814	103.847	95.021	-	NC_008095.1	2834169	2835785	-	1617	protein_coding	hypothetical protein && -	-
MXAN_RS05035	MXAN_1048	189.144	188.936	204.564	154.174	125.387	116.27	244.086	192.656	231.904	226.991	-	NC_008095.1	1225710	1227008	+	1299	protein_coding	UDP-glucose/GDP-mannose dehydrogenase family protein && PF03720:UDP-glucose/GDP-mannose dehydrogenase family, UDP binding domain|PF00984:UDP-glucose/GDP-mannose dehydrogenase family, central domain|PF03721:UDP-glucose/GDP-mannose dehydrogenase family, NAD binding domain	-
MXAN_RS14480	MXAN_2990	250.023	168.97	142.459	330.356	279.353	415.341	73.6894	72.1323	49.8726	90.5004	-	NC_008095.1	3504294	3504515	+	222	protein_coding	hypothetical protein && -	-
MXAN_RS27680	MXAN_5710	111.901	139.661	227.947	192.804	165.892	136.403	201.254	182.803	263.36	248.38	-	NC_008095.1	7076593	7077897	-	1305	protein_coding	thymidine phosphorylase && PF00591:Glycosyl transferase family, a/b domain|PF07831:Pyrimidine nucleoside phosphorylase C-terminal domain|PF02885:Glycosyl transferase family, helical bundle domain	Glycos_trans_3N
MXAN_RS24805	MXAN_5105	43.9566	54.1543	206.965	102.544	143.235	165.657	347.491	217.702	291.126	297.439	argB	NC_008095.1	6378867	6379793	+	927	protein_coding	acetylglutamate kinase && PF00696:Amino acid kinase family	AA_kinase
MXAN_RS24785	MXAN_5101	572.991	662.88	65.7501	150.745	84.7757	77.5648	65.7379	104.509	40.6721	41.2498	-	NC_008095.1	6375397	6375948	-	552	protein_coding	RNA polymerase && PF07638:ECF sigma factor	-
MXAN_RS32210	MXAN_6652	239.404	257.099	186.312	164.205	148.727	133.885	210.151	192.857	170.206	160.216	-	NC_008095.1	8180634	8181260	-	627	protein_coding	hypothetical protein && -	-
MXAN_RS23785	MXAN_4899	153.463	178.452	215.474	184.88	180.087	175.284	179.756	192.357	203.695	198.831	-	NC_008095.1	6129615	6130994	+	1380	protein_coding	sigma 54-interacting transcriptional regulator && PF00158:Sigma-54 interaction domain|PF00498:FHA domain	Sigma54_activat
MXAN_RS14845	MXAN_3063	125.176	166.384	225.43	213.631	185.024	190.406	184.278	149.199	215.537	206.895	rlmB	NC_008095.1	3592108	3592956	+	849	protein_coding	23S rRNA (guanosine(2251)-2'-O)-methyltransferase RlmB && PF08032:RNA 2'-O ribose methyltransferase substrate binding|PF00588:SpoU rRNA Methylase family	SpoU_methylase
MXAN_RS16310	MXAN_3368	146.41	157.896	227.65	208.902	172.216	191.085	189.804	160.565	206.428	200.526	-	NC_008095.1	3912713	3913483	+	771	protein_coding	hypothetical protein && -	-
MXAN_RS03810	MXAN_0792	254.858	298.366	179.165	125.398	144.913	137.645	198.902	183.238	187.876	149.565	-	NC_008095.1	902622	904082	+	1461	protein_coding	insulinase family protein && PF00675:Insulinase (Peptidase family M16)|PF05193:Peptidase M16 inactive domain	-
MXAN_RS17950	MXAN_3701	200.017	185.669	210.789	154.305	180.742	141.785	212.005	155.158	217.679	201.358	-	NC_008095.1	4413346	4414950	-	1605	protein_coding	hypothetical protein && -	-
MXAN_RS32835	MXAN_6779	153.513	172.746	224.066	188.22	161.494	149.155	209.828	166.977	219.011	213.841	-	NC_008095.1	8330871	8331695	-	825	protein_coding	2%2C3%2C4%2C5-tetrahydropyridine-2%2C6-dicarboxylate N-succinyltransferase && PF14602:Hexapeptide repeat of succinyl-transferase|PF14805:Tetrahydrodipicolinate N-succinyltransferase N-terminal	-
MXAN_RS29235	MXAN_6026	262.048	277.863	146.46	118.144	175.465	170.033	150.79	141.601	211.657	201.002	clpA	NC_008095.1	7455295	7457592	+	2298	protein_coding	ATP-dependent Clp protease ATP-binding subunit ClpA && PF02861:Clp amino terminal domain, pathogenicity island component|PF00004:ATPase family associated with various cellular activities (AAA)|PF10431:C-terminal, D2-small domain, of ClpB protein|PF07724:AAA domain (Cdc48 subfamily)	Clp_N
MXAN_RS33550	MXAN_6930	243.768	292.886	160.788	166.489	189.305	174.015	142.409	136.313	195.091	153.719	-	NC_008095.1	8479538	8481022	-	1485	protein_coding	hypothetical protein && -	-
MXAN_RS01015	MXAN_0205	166.961	159.934	180.671	181.084	189.024	165.861	199.026	191.613	221.738	196.541	-	NC_008095.1	250000	250809	-	810	protein_coding	prolipoprotein diacylglyceryl transferase && PF01790:Prolipoprotein diacylglyceryl transferase	LGT
MXAN_RS22085	MXAN_4553	204.764	203.738	163.685	144.7	133.251	144.12	253.015	250.626	167.753	185.131	-	NC_008095.1	5676629	5677090	-	462	protein_coding	hypothetical protein && -	-
MXAN_RS30710	MXAN_6339	233.918	291.768	173.859	120.562	159.048	164.765	165.383	171.155	197.771	169.634	-	NC_008095.1	7819975	7821393	-	1419	protein_coding	thioredoxin domain-containing protein && PF07884:Vitamin K epoxide reductase family|PF13462:Thioredoxin	-
MXAN_RS20145	MXAN_4149	172.334	213.01	221.034	202.411	163.616	170.961	208.153	201.896	161.149	131.641	-	NC_008095.1	5096349	5098037	+	1689	protein_coding	response regulator && PF00072:Response regulator receiver domain	Response_reg
MXAN_RS21125	MXAN_4352	156.707	179.032	215.667	169.446	151.118	138.961	217.268	197.5	208.229	207.118	-	NC_008095.1	5357056	5358450	-	1395	protein_coding	phosphoglucosamine mutase && PF00408:Phosphoglucomutase/phosphomannomutase, C-terminal domain|PF02878:Phosphoglucomutase/phosphomannomutase, alpha/beta/alpha domain I|PF02880:Phosphoglucomutase/phosphomannomutase, alpha/beta/alpha domain III|PF02879:Phosphoglucomutase/phosphomannomutase, alpha/beta/alpha domain II	PGM_PMM_III
MXAN_RS34390	MXAN_7104	195.671	235.151	192.692	136.445	159.016	139.209	197.984	194.796	208.211	181.653	-	NC_008095.1	8672581	8674515	+	1935	protein_coding	Zn-dependent oligopeptidase && PF01432:Peptidase family M3	Peptidase_M3
MXAN_RS15185	MXAN_3132	104.703	158.647	250.992	160.454	187.33	168.566	183.204	157.396	231.33	235.991	-	NC_008095.1	3669893	3670582	+	690	protein_coding	hypothetical protein && -	-
MXAN_RS31595	MXAN_6520	164.599	182.346	187.721	164.359	190.955	206.548	180.346	154.682	206.292	200.323	-	NC_008095.1	8041962	8044646	+	2685	protein_coding	MMPL family transporter && PF03176:MMPL family	-
MXAN_RS22695	MXAN_4674	100.897	100.48	195.434	197.057	235.101	263.952	124.674	118.017	239.102	262.954	-	NC_008095.1	5856612	5857613	-	1002	protein_coding	dihydrodipicolinate reductase && PF01113:Dihydrodipicolinate reductase, N-terminus	DapB_N
sRNA00110	#N/A	151.902	216.384	191.148	158.058	137.083	220.88	174.36	226.538	169.682	188.045	-	NC_008095.1	4694504	4694561	+	58	-	-	-
MXAN_RS29335	MXAN_6046	277.516	242.644	155.846	154.933	141.681	147.009	177.09	196.692	169.248	171.287	-	NC_008095.1	7484247	7484723	+	477	protein_coding	response regulator && PF00072:Response regulator receiver domain	Response_reg
MXAN_RS25715	MXAN_5300	306.912	247.175	245.089	240.508	179.718	136.252	164.676	186.503	70.3973	54.7478	-	NC_008095.1	6602918	6603616	+	699	protein_coding	hypothetical protein && -	-
MXAN_RS14455	MXAN_2985	210.393	160.655	122.05	144.709	192.263	209.303	163.59	168.731	212.561	246.156	-	NC_008095.1	3498283	3499242	-	960	protein_coding	Fic family protein && PF02661:Fic/DOC family	Fic
MXAN_RS20120	MXAN_4144	242.082	228.419	165.093	157.353	184.751	221.086	171.035	141.805	153.95	163.289	-	NC_008095.1	5090734	5091606	+	873	protein_coding	response regulator && PF00072:Response regulator receiver domain	Response_reg
MXAN_RS25790	MXAN_5315	178.513	214.289	222.448	170.058	132.172	116.231	217.977	204.558	195.225	177.298	-	NC_008095.1	6617461	6618291	-	831	protein_coding	carboxypeptidase regulatory-like domain-containing protein && PF13620:Carboxypeptidase regulatory-like domain	-
MXAN_RS27745	MXAN_5723	143.346	161	220.211	173.001	176.597	181.204	199.664	185.764	194.124	192.668	-	NC_008095.1	7090872	7092605	-	1734	protein_coding	zinc-ribbon domain-containing protein && PF13719:zinc-ribbon domain|PF14237:Domain of unknown function (DUF4339)	-
MXAN_RS33880	MXAN_7000	533.292	465.187	100.939	185.973	45.6299	50.7887	140.092	167.617	71.8943	56.8233	-	NC_008095.1	8561650	8562804	-	1155	protein_coding	hypothetical protein && PF07705:CARDB	-
MXAN_RS16795	MXAN_3465	171.288	191.226	195.266	164.127	153.155	147.15	202.577	191.317	204.428	197.233	hutH	NC_008095.1	4042948	4044474	-	1527	protein_coding	histidine ammonia-lyase && PF00221:Aromatic amino acid lyase	-
MXAN_RS23415	MXAN_4817	250.499	277.908	201.109	236.857	154.981	138.981	144.614	164.472	133.532	114.021	-	NC_008095.1	6026828	6028240	-	1413	protein_coding	glycoside hydrolase family 16 protein && PF00722:Glycosyl hydrolases family 16	-
MXAN_RS30810	MXAN_6361	190.812	156.35	161.426	174.976	194.974	199.515	212.076	179.683	165.012	180.429	-	NC_008095.1	7842560	7843120	+	561	protein_coding	hypothetical protein && -	-
MXAN_RS12570	MXAN_2600	136.393	135.29	197.664	228.945	140.363	151.664	231.34	239.794	162.942	188.232	-	NC_008095.1	3025932	3026300	+	369	protein_coding	hypothetical protein && -	-
MXAN_RS12605	MXAN_2607	179.109	194.764	171.565	134.335	179.737	184.221	190.797	163.471	219.535	194.925	-	NC_008095.1	3035397	3036785	+	1389	protein_coding	peptide MFS transporter && PF00854:POT family	-
MXAN_RS02790	MXAN_0575	111.479	127.485	184.205	171.11	135.854	145.016	260.258	214.86	219.731	238.711	-	NC_008095.1	661017	661424	+	408	protein_coding	arsenate reductase && PF01451:Low molecular weight phosphotyrosine protein phosphatase	LMWPc
MXAN_RS12015	MXAN_2483	115.031	109.854	204.348	188.633	192.597	209.137	187.669	174.59	213.548	212.736	-	NC_008095.1	2893093	2895024	-	1932	protein_coding	type IIA DNA topoisomerase subunit B && PF02518:Histidine kinase-, DNA gyrase B-, and HSP90-like ATPase|PF01751:Toprim domain|PF00986:DNA gyrase B subunit, carboxyl terminus|PF00204:DNA gyrase B	DNA_gyraseB
MXAN_RS26070	MXAN_5372	69.1057	69.8308	68.2101	92.6161	56.7042	100.984	499.155	368.183	233.023	249.687	fadI	NC_008095.1	6687591	6688892	-	1302	protein_coding	acetyl-CoA C-acyltransferase FadI && PF00108:Thiolase, N-terminal domain|PF02803:Thiolase, C-terminal domain	Thiolase_N
MXAN_RS15755	MXAN_3253	213.723	220.55	153.812	127.295	170.711	175.152	170.342	150.573	206.553	217.083	-	NC_008095.1	3806332	3808353	-	2022	protein_coding	heme lyase CcmF/NrfE family subunit && PF01578:Cytochrome C assembly protein|PF16327:Cytochrome c-type biogenesis protein CcmF C-terminal	-
MXAN_RS12065	MXAN_2498	236.894	291.188	198.52	157.29	133.191	132.577	175.895	179.378	158.716	140.828	-	NC_008095.1	2906774	2908951	+	2178	protein_coding	S46 family peptidase && PF10459:Peptidase S46	-
MXAN_RS11530	MXAN_2384	39.7689	48.1425	308.424	230.863	87.6662	88.2965	410.156	430.559	93.6679	64.5405	-	NC_008095.1	2772103	2772606	-	504	protein_coding	hypothetical protein && -	-
MXAN_RS01765	MXAN_0359	488.274	454.925	126.426	97.0714	74.6703	82.4621	145.047	124.827	110.584	96.5577	-	NC_008095.1	423736	424383	-	648	protein_coding	prepilin-type N-terminal cleavage/methylation domain-containing protein && PF13544:Type IV pilin N-term methylation site GFxxxE	-
MXAN_RS12895	MXAN_2665	158.781	181.45	171.537	139.715	173.035	165.633	191.522	181.664	230.764	205.176	-	NC_008095.1	3112239	3112985	+	747	protein_coding	hypothetical protein && -	-
MXAN_RS10045	MXAN_2070	120.224	120.08	201.309	166.893	167.219	195.256	204.901	197.316	204.605	218.982	rbfA	NC_008095.1	2402655	2403014	+	360	protein_coding	30S ribosome-binding factor RbfA && PF02033:Ribosome-binding factor A	-
MXAN_RS11555	MXAN_2389	254.173	205.986	169.424	217.64	150.099	160.295	179.167	173.341	153.774	131.448	-	NC_008095.1	2782998	2783588	+	591	protein_coding	glutathione peroxidase && PF00255:Glutathione peroxidase	GSHPx
Novel00914	#N/A	131.931	138.032	165.87	149.627	227.742	246.432	132.865	144.856	238.857	217.568	-	NC_008095.1	7335581	7335777	-	197	-	-	-
MXAN_RS24155	MXAN_4974	126.869	132.196	224.844	193.502	160.531	149.911	216.138	160.955	205.647	222.469	-	NC_008095.1	6220501	6221250	-	750	protein_coding	YebC/PmpR family DNA-binding transcriptional regulator && PF01709:Transcriptional regulator	-
MXAN_RS38205	#N/A	207.6	165.894	246.145	218.039	117.5	166.629	220.514	201.76	104.284	144.058	-	NC_008095.1	5474594	5474767	+	174	protein_coding	hypothetical protein && -	-
MXAN_RS16495	MXAN_3405	128.166	167.659	172.241	217.941	109.425	115.95	194.853	208.464	238.513	237.797	greA	NC_008095.1	3957094	3957612	+	519	protein_coding	transcription elongation factor GreA && PF03449:Transcription elongation factor, N-terminal|PF01272:Transcription elongation factor, GreA/GreB, C-term	-
MXAN_RS04490	MXAN_0934	597.174	692.319	36.9592	44.197	153.711	122.023	18.2064	16.6644	56.4759	52.9601	-	NC_008095.1	1069625	1071127	-	1503	protein_coding	Do family serine endopeptidase && PF13180:PDZ domain|PF13365:Trypsin-like peptidase domain	-
MXAN_RS28570	MXAN_5892	242.57	240.789	185.43	218.116	196.797	173.331	135.931	190.549	119.542	84.9665	-	NC_008095.1	7312409	7313257	+	849	protein_coding	aldose 1-epimerase && PF01263:Aldose 1-epimerase	Aldose_epim
MXAN_RS27655	MXAN_5705	156.078	162.326	148.237	136.534	177.837	168.691	182.393	169.025	250.468	232.255	-	NC_008095.1	7072608	7073954	-	1347	protein_coding	5'-deoxyadenosine deaminase && PF01979:Amidohydrolase family	Amidohydro_1
MXAN_RS07165	MXAN_1476	132.063	145.781	214.482	166.563	161.683	150.19	211.594	174.311	217.605	209.529	rimO	NC_008095.1	1736450	1737880	-	1431	protein_coding	30S ribosomal protein S12 methylthiotransferase RimO && PF00919:Uncharacterized protein family UPF0004|PF01938:TRAM domain|PF04055:Radical SAM superfamily	Radical_SAM
MXAN_RS15665	MXAN_3234	144.339	154.27	222.443	173.203	158.594	156.911	191.232	187.715	190.432	204.376	-	NC_008095.1	3785848	3786816	-	969	protein_coding	tetratricopeptide repeat protein && -	-
MXAN_RS17965	MXAN_3704	104.271	131.535	300.857	223.058	159.902	159.002	198.291	217.676	137.415	145.204	-	NC_008095.1	4416021	4416302	+	282	protein_coding	septum formation initiator family protein && -	-
MXAN_RS12955	MXAN_2675	107.911	118.724	230.728	194.121	160.357	148.666	212.337	157.111	225.322	221.906	-	NC_008095.1	3121538	3122977	-	1440	protein_coding	glutamate--tRNA ligase && PF00749:tRNA synthetases class I (E and Q), catalytic domain	-
MXAN_RS14645	MXAN_3024	111.193	92.9649	201.079	184.188	208.144	246.47	145.605	135.213	228.061	218.767	-	NC_008095.1	3549705	3550325	+	621	protein_coding	YihA family ribosome biogenesis GTP-binding protein && PF01926:50S ribosome-binding GTPase	-
MXAN_RS25255	MXAN_5197	118.163	114.581	199.586	193.336	189.305	181.033	186.237	170.771	204.565	213.832	-	NC_008095.1	6489961	6490947	-	987	protein_coding	thioredoxin domain-containing protein && PF13462:Thioredoxin	-
MXAN_RS34655	MXAN_7157	197.589	200.375	137.934	154.147	212.384	179.983	144.966	194.939	184.815	164.154	-	NC_008095.1	8736843	8737595	+	753	protein_coding	enoyl-CoA hydratase && PF00378:Enoyl-CoA hydratase/isomerase	ECH
Novel00761	#N/A	466.473	472.365	194.316	218.216	55.3283	44.1521	107.849	195.603	10.1244	6.48159	-	NC_008095.1	6300339	6302434	+	2096	-	PF05610:Protein of unknown function (DUF779)|PF00171:Aldehyde dehydrogenase family	Aldedh
MXAN_RS06800	MXAN_1402	127.091	136.226	260.876	225.596	169.562	196.011	191.093	170.97	140.748	149.875	-	NC_008095.1	1650450	1651358	-	909	protein_coding	LysR family transcriptional regulator && PF03466:LysR substrate binding domain|PF00126:Bacterial regulatory helix-turn-helix protein, lysR family	LysR_substrate
MXAN_RS26610	MXAN_5488	404.904	415.973	135.912	126.247	88.2314	101.515	143.404	153.343	108.011	88.3297	-	NC_008095.1	6830578	6832284	-	1707	protein_coding	DUF1592 domain-containing protein && PF07631:Protein of unknown function (DUF1592)|PF07627:Protein of unknown function (DUF1588)|PF07624:Protein of unknown function (DUF1585)|PF07626:Protein of unknown function (DUF1587)|PF07637:Protein of unknown function (DUF1595)	-
MXAN_RS23305	MXAN_4795	123.424	122.831	132.061	149.714	219.47	250.617	172.115	142.782	228.984	223.83	-	NC_008095.1	5993842	5995125	+	1284	protein_coding	HlyC/CorC family transporter && PF03471:Transporter associated domain|PF01595:Domain of unknown function DUF21|PF00571:CBS domain	CBS
MXAN_RS14115	MXAN_2914	153.326	160.929	199.26	201.924	159.531	148.491	186.548	184.305	175.472	193.573	purH	NC_008095.1	3411223	3412767	+	1545	protein_coding	bifunctional phosphoribosylaminoimidazolecarboxamide formyltransferase/IMP cyclohydrolase && PF02142:MGS-like domain|PF01808:AICARFT/IMPCHase bienzyme	-
MXAN_RS24825	MXAN_5109	44.2798	58.6939	169.667	85.9233	172.407	192.057	287.915	180.555	279.457	292.06	-	NC_008095.1	6383417	6384478	+	1062	protein_coding	hypothetical protein && -	-
Novel01015	#N/A	194.546	149.842	153.304	156.707	179.4	167.855	168.59	198.37	179.727	214.219	-	NC_008095.1	8263753	8264463	-	711	-	-	-
MXAN_RS00045	///	147.202	172.977	207.187	208.117	216.242	197.216	137.746	155.124	169.982	147.983	-	NC_008095.1	7044	8561	+	1518	protein_coding	insulinase family protein && PF00675:Insulinase (Peptidase family M16)|PF05193:Peptidase M16 inactive domain	-
Novel01040	#N/A	187.928	150.476	152.212	240.102	172.354	152.749	185.001	182.458	164.905	170.824	-	NC_008095.1	8400653	8401398	+	746	-	PF00085:Thioredoxin|PF00254:FKBP-type peptidyl-prolyl cis-trans isomerase	FKBP_C
Novel00350	#N/A	475.27	418.538	84.6205	113.541	108.963	101.423	117.64	144.545	112.149	79.1675	-	NC_008095.1	3327293	3328005	+	713	-	-	-
MXAN_RS34870	MXAN_7203	199.618	303.909	230.434	157.462	138.824	118.921	156.085	156.38	153.362	139.602	-	NC_008095.1	8790381	8791127	-	747	protein_coding	SIMPL domain-containing protein && PF04402:Protein of unknown function (DUF541)	-
MXAN_RS18660	MXAN_3842	90.825	86.6871	205.345	186.292	150.247	153.873	228.206	203.726	219.614	228.733	trpS	NC_008095.1	4620733	4621776	-	1044	protein_coding	tryptophan--tRNA ligase && PF00579:tRNA synthetases class I (W and Y)	-
MXAN_RS05375	MXAN_1117	86.6681	78.6357	167.008	178.151	255.063	268.692	166.237	161.564	196.553	194.701	-	NC_008095.1	1299864	1300262	+	399	protein_coding	hypothetical protein && -	-
MXAN_RS31660	MXAN_6534	158.849	162.689	224.758	176.731	141.628	164.057	210.532	174.462	177.821	160.241	-	NC_008095.1	8053051	8053536	-	486	protein_coding	PTS sugar transporter subunit IIB && PF03830:PTS system sorbose subfamily IIB component	PTSIIB_sorb
MXAN_RS31810	MXAN_6566	155.624	116.802	161.586	218.185	241.728	201.223	139.821	140.961	183.127	190.253	-	NC_008095.1	8087883	8088233	+	351	protein_coding	histidine triad nucleotide-binding protein && PF01230:HIT domain	HIT
MXAN_RS20885	MXAN_4305	169.156	173.136	139.579	123.628	134.05	145.534	230.686	214.514	219.039	199.427	-	NC_008095.1	5299998	5301512	+	1515	protein_coding	amino acid adenylation domain-containing protein && PF13193:AMP-binding enzyme C-terminal domain|PF00501:AMP-binding enzyme	AMP-binding
MXAN_RS13375	MXAN_2760	274.164	275.004	143.606	136.894	138.434	112.872	203.387	156.964	165.215	141.611	-	NC_008095.1	3214180	3216222	+	2043	protein_coding	M20/M25/M40 family metallo-hydrolase && PF04389:Peptidase family M28	-
MXAN_RS03590	MXAN_0743	109.84	116.206	230.339	190.455	164.71	145.117	225.225	167.042	204.023	193.353	-	NC_008095.1	850072	850833	-	762	protein_coding	hypothetical protein && -	-
MXAN_RS25895	MXAN_5336	153.89	156.638	216.422	173.534	145.705	154.564	201.754	169.019	189.777	183.396	-	NC_008095.1	6642709	6646488	+	3780	protein_coding	FAD-dependent oxidoreductase && PF07992:Pyridine nucleotide-disulphide oxidoreductase	Pyr_redox_2
MXAN_RS04175	MXAN_0871	167.563	193.29	208.495	182.627	178.422	195.548	163.48	151.59	155.715	146.225	-	NC_008095.1	988755	990497	+	1743	protein_coding	serine/threonine protein kinase && PF00069:Protein kinase domain	Pkinase
MXAN_RS32725	MXAN_6758	216.673	193.497	135.518	207.947	190.009	202.279	129.12	115.541	172.847	179.181	-	NC_008095.1	8308310	8308954	-	645	protein_coding	zf-HC2 domain-containing protein && PF13490:Putative zinc-finger	-
MXAN_RS03400	MXAN_0703	256.309	214.877	132.075	194.523	162.553	133.574	169.201	172.927	146.715	157.734	-	NC_008095.1	801687	802187	-	501	protein_coding	hypothetical protein && -	-
MXAN_RS30600	MXAN_6316	72.3318	30.2997	145.516	153.573	146.957	161.49	238.684	197.189	244.52	349.616	queF	NC_008095.1	7796941	7797345	+	405	protein_coding	NADPH-dependent 7-cyano-7-deazaguanine reductase QueF && PF14489:QueF-like protein	-
MXAN_RS09700	MXAN_2001	189.765	167.515	164.798	141.637	165.596	161.744	173.267	170.974	193.569	207.849	-	NC_008095.1	2333750	2334688	+	939	protein_coding	DUF4388 domain-containing protein && PF14332:Domain of unknown function (DUF4388)|PF00498:FHA domain	FHA
MXAN_RS24440	MXAN_5031	89.4504	105.576	255.516	212.587	162.401	207.768	163.45	140.757	191.919	206.177	-	NC_008095.1	6289024	6290184	+	1161	protein_coding	efflux RND transporter periplasmic adaptor subunit && PF16576:Barrel-sandwich domain of CusB or HlyD membrane-fusion	-
Novel00043	#N/A	197.207	212.845	129.068	140.913	264.63	294.88	72.5625	93.356	160.847	168.561	-	NC_008095.1	513180	516614	+	3435	-	PF01658:Myo-inositol-1-phosphate synthase|PF07994:Myo-inositol-1-phosphate synthase|PF04138:GtrA-like protein|PF01066:CDP-alcohol phosphatidyltransferase|PF14378:PAP2 superfamily	CDP-OH_P_transf
MXAN_RS25695	MXAN_5295	94.9634	101.041	200.51	128.693	154.66	127.347	226.236	154.041	255.498	291.571	-	NC_008095.1	6597305	6598081	-	777	protein_coding	collagen-like protein && -	-
MXAN_RS04395	MXAN_0915	195.636	306.293	186.911	143.521	162.063	141.614	128.164	173.308	162.942	133.785	-	NC_008095.1	1045157	1045894	-	738	protein_coding	SDR family oxidoreductase && PF00106:short chain dehydrogenase	adh_short
MXAN_RS27880	MXAN_5752	235.049	209.104	158.646	160.795	129.166	170.683	156.047	98.1868	209.638	203.36	-	NC_008095.1	7120552	7121586	-	1035	protein_coding	hypothetical protein && -	-
MXAN_RS11495	MXAN_2378	150.493	143.444	136.415	113.382	171.831	169.837	161.953	139.653	260.233	280.811	-	NC_008095.1	2764551	2765213	+	663	protein_coding	SET domain-containing protein-lysine N-methyltransferase && PF00856:SET domain	SET
MXAN_RS04235	MXAN_0883	301.556	310.814	135.4	175.337	170.781	161.814	94.465	125.412	125.175	127.289	-	NC_008095.1	1000928	1001626	-	699	protein_coding	FHA domain-containing protein && -	-
MXAN_RS22860	MXAN_4705	138.448	124.175	191.353	162.528	163.884	145.555	230.396	152.508	208.205	209.871	gmk	NC_008095.1	5899453	5900082	-	630	protein_coding	guanylate kinase && PF00625:Guanylate kinase	-
MXAN_RS24970	MXAN_5138	137.133	143.544	218.238	221.196	129.241	135.996	215.768	226.178	154.817	143.994	-	NC_008095.1	6420632	6421516	-	885	protein_coding	site-specific DNA-methyltransferase && PF01555:DNA methylase	N6_N4_Mtase
MXAN_RS35375	MXAN_7310	156.887	141.483	162.416	154.591	165.538	183.126	204.081	174.08	199.794	183.196	-	NC_008095.1	8929686	8930507	-	822	protein_coding	NAD(P)-dependent oxidoreductase && PF00106:short chain dehydrogenase	adh_short
MXAN_RS06590	MXAN_1361	158.118	147.165	184.405	153.148	172.976	196.66	191.858	160.505	173.045	183.675	-	NC_008095.1	1596600	1598171	+	1572	protein_coding	FHA domain-containing protein && PF00498:FHA domain	FHA
MXAN_RS27025	MXAN_5577	143.556	138.692	181.219	143.33	156.985	146.182	195.067	165.519	227.536	221.679	-	NC_008095.1	6929095	6929832	-	738	protein_coding	inorganic pyrophosphatase && PF00719:Inorganic pyrophosphatase	Pyrophosphatase
MXAN_RS27405	MXAN_5655	235.077	210.664	198.071	203.144	107.678	126.296	237.404	168.258	118.505	113.519	-	NC_008095.1	7019760	7020086	+	327	protein_coding	PilZ domain-containing protein && PF07238:PilZ domain	-
MXAN_RS20140	MXAN_4148	280.472	227.043	134.675	169.895	162.315	157.44	152.482	156.516	132.12	144.402	-	NC_008095.1	5095264	5096172	+	909	protein_coding	anti-sigma factor && PF13490:Putative zinc-finger	-
MXAN_RS24565	MXAN_5057	172.391	157.342	122.729	137.338	219.855	233.863	131.643	130.26	212.669	199.022	-	NC_008095.1	6330880	6333396	+	2517	protein_coding	ribonucleoside-diphosphate reductase subunit alpha && PF02867:Ribonucleotide reductase, barrel domain|PF00317:Ribonucleotide reductase, all-alpha domain|PF03477:ATP cone domain	Ribonuc_red_lgC
MXAN_RS28125	MXAN_5802	158.477	164.472	190.218	178.897	157.551	166.316	159.471	147.676	194.883	198.084	alaS	NC_008095.1	7189294	7191990	+	2697	protein_coding	alanine--tRNA ligase && PF02272:DHHA1 domain|PF07973:Threonyl and Alanyl tRNA synthetase second additional domain|PF01411:tRNA synthetases class II (A)	-
MXAN_RS09850	MXAN_2031	277.177	328.899	168.568	288.365	126.681	71.7967	116.671	158.468	95.5263	80.2097	-	NC_008095.1	2362174	2363361	+	1188	protein_coding	hypothetical protein && -	-
MXAN_RS25915	MXAN_5340	154.02	176.072	204.671	175.844	196.434	214.791	131.046	123.23	158.272	177.934	-	NC_008095.1	6648197	6649837	-	1641	protein_coding	diguanylate cyclase && PF00072:Response regulator receiver domain|PF00990:Diguanylate cyclase, GGDEF domain	Response_reg
MXAN_RS23310	MXAN_4796	211.419	199.52	202.626	182.389	137.397	129.91	181.727	169.822	138.913	156.711	-	NC_008095.1	5995148	5996368	-	1221	protein_coding	fibronectin type III domain-containing protein && PF00041:Fibronectin type III domain	fn3
MXAN_RS11865	MXAN_2452	191.579	187.382	147.335	131.928	157.596	155.221	174.125	176.216	215.924	172.209	-	NC_008095.1	2857845	2858324	+	480	protein_coding	hypothetical protein && -	-
MXAN_RS09880	MXAN_2037	201.297	192.211	119.271	115.766	129.273	127.057	278.084	226.672	168.243	150.547	-	NC_008095.1	2367739	2368737	+	999	protein_coding	hypothetical protein && -	-
MXAN_RS20100	MXAN_4140	227.195	284.571	165.502	124.842	159.668	164.305	134.063	135.723	154.96	156.666	-	NC_008095.1	5086084	5088417	-	2334	protein_coding	response regulator && PF01627:Hpt domain|PF01584:CheW-like domain|PF02518:Histidine kinase-, DNA gyrase B-, and HSP90-like ATPase|PF00072:Response regulator receiver domain	Response_reg
MXAN_RS35440	MXAN_7323	249.102	235.201	138.374	148.961	145.062	138.545	165.148	167.759	166.515	151.07	-	NC_008095.1	8944840	8945889	+	1050	protein_coding	NAD(P)-dependent alcohol dehydrogenase && PF00107:Zinc-binding dehydrogenase|PF08240:Alcohol dehydrogenase GroES-like domain	ADH_N
Novel00792	#N/A	106.196	113.738	196.004	199.439	133.427	157.827	200.971	189.843	165.203	242.874	-	NC_008095.1	6494973	6496008	-	1036	-	PF09424:Yqey-like protein	-
MXAN_RS36115	MXAN_7474	170.841	191.293	201.341	160.668	153.94	168.875	159.614	167.699	169.827	161.205	-	NC_008095.1	9101519	9102064	-	546	protein_coding	hypothetical protein && -	-
MXAN_RS34350	MXAN_7095	80.6018	69.2184	229.597	205.423	153.09	162.459	239.243	211.994	172.16	180.945	frmR	NC_008095.1	8667242	8667517	-	276	protein_coding	formaldehyde-responsive transcriptional repressor FrmR && -	-
MXAN_RS06915	MXAN_1426	222.007	232.781	163.783	149.991	162.412	162.992	155.407	153.975	164.148	136.421	-	NC_008095.1	1678310	1679065	+	756	protein_coding	hypothetical protein && -	-
MXAN_RS21440	MXAN_4413	341.786	337.023	152.853	224.591	156.876	83.501	112.096	186.982	65.8561	42.2021	-	NC_008095.1	5448251	5449651	+	1401	protein_coding	hypothetical protein && -	-
Novel01123	#N/A	238.021	248.692	193.068	225.528	96.31	146.039	157.628	169.349	86.4536	140.201	-	NC_008095.1	9117603	9117819	+	217	-	-	-
MXAN_RS30835	MXAN_6366	216.043	216.399	206.786	284.997	103.982	95.709	164.136	237.715	87.8008	82.3968	-	NC_008095.1	7847318	7847944	+	627	protein_coding	hypothetical protein && -	-
MXAN_RS18050	MXAN_3721	86.635	71.0252	164.626	176.766	161.136	223.406	224.466	154.933	200.521	231.653	-	NC_008095.1	4437573	4437947	+	375	protein_coding	TIGR02266 family protein && PF07238:PilZ domain	-
MXAN_RS04140	MXAN_0864	287.53	307.362	162.488	148.234	124.814	111.302	141.366	150.291	135.38	125.426	-	NC_008095.1	981202	981828	-	627	protein_coding	glutathione S-transferase N-terminal domain-containing protein && PF02798:Glutathione S-transferase, N-terminal domain	GST_N
MXAN_RS19410	MXAN_3992	158.441	157.926	169.913	170.172	200.149	216.985	154.227	140.922	168.455	155.122	-	NC_008095.1	4860652	4861866	-	1215	protein_coding	VWA domain-containing protein && -	-
Novel00460	#N/A	181.127	172.815	148.27	149.923	145.861	151.093	166.086	180.68	186.052	208.703	-	NC_008095.1	4121480	4126891	-	5412	-	PF00180:Isocitrate/isopropylmalate dehydrogenase|PF00890:FAD binding domain|PF02910:Fumarate reductase flavoprotein C-term|PF13183:4Fe-4S dicluster domain|PF13085:2Fe-2S iron-sulfur cluster binding domain|PF00056:lactate/malate dehydrogenase, NAD binding domain|PF02866:lactate/malate dehydrogenase, alpha/beta C-terminal domain	-
MXAN_RS11755	MXAN_2430	104.652	110.958	115.446	97.8156	115.72	128.011	480.137	346.305	101.483	87.9564	-	NC_008095.1	2839986	2840729	-	744	protein_coding	ABC transporter ATP-binding protein && PF00005:ABC transporter	ABC_tran
MXAN_RS11045	MXAN_2286	192.353	218.115	128.297	118.677	185.149	159.887	163.765	171.176	194.058	155.91	-	NC_008095.1	2654645	2656858	+	2214	protein_coding	M3 family metallopeptidase && PF01432:Peptidase family M3	Peptidase_M3
MXAN_RS35475	MXAN_7330	84.6618	105.748	201.309	164.249	172.504	159.084	175.984	167.234	204.391	247.152	-	NC_008095.1	8952747	8953226	+	480	protein_coding	hypothetical protein && -	-
MXAN_RS27330	MXAN_5639	168.666	149.498	146.928	210.919	207.212	212.226	114.554	126.694	196.374	148.679	-	NC_008095.1	7004603	7005046	+	444	protein_coding	DUF3052 family protein && PF11253:Protein of unknown function (DUF3052)	-
MXAN_RS21200	MXAN_4368	250.941	253.919	209.597	228.395	60.7471	70.8648	201.991	246.666	82.2423	76.1567	-	NC_008095.1	5374735	5375136	-	402	protein_coding	hypothetical protein && -	-
MXAN_RS20285	MXAN_4178	112.926	124.507	219.463	183.459	165.462	174.72	187.905	174.016	170.372	168.109	-	NC_008095.1	5129944	5132463	+	2520	protein_coding	ATP-dependent Clp protease ATP-binding subunit && PF07724:AAA domain (Cdc48 subfamily)|PF00004:ATPase family associated with various cellular activities (AAA)|PF10431:C-terminal, D2-small domain, of ClpB protein	AAA
MXAN_RS18315	MXAN_3775	137.839	177.226	223.639	161.275	148.666	138.953	183.554	146.907	188.507	174.106	guaA	NC_008095.1	4494778	4496331	-	1554	protein_coding	glutamine-hydrolyzing GMP synthase && PF00117:Glutamine amidotransferase class-I|PF00958:GMP synthase C terminal domain	GATase
MXAN_RS07665	MXAN_1577	451.925	454.806	112.314	139.505	157.137	51.4007	100.637	111.14	54.4697	44.2792	-	NC_008095.1	1852019	1853215	-	1197	protein_coding	serine/threonine protein kinase && PF00069:Protein kinase domain	Pkinase
Novel00451	#N/A	71.1543	107.812	279.362	187.622	129.043	112.887	190.554	184.807	186.706	226.418	-	NC_008095.1	4096280	4096830	+	551	-	-	-
MXAN_RS22820	MXAN_4697	238.503	231.299	164.686	164.683	142.149	151.407	180.481	145.472	133.516	123.743	-	NC_008095.1	5885578	5886078	+	501	protein_coding	hypothetical protein && -	-
MXAN_RS01060	MXAN_0215	29.5226	37.802	48.7426	39.224	46.9841	43.3262	283.999	272.29	458.697	414.194	-	NC_008095.1	262363	263358	+	996	protein_coding	ketoacyl-ACP synthase III && PF08541:3-Oxoacyl-[acyl-carrier-protein (ACP)] synthase III C terminal|PF08545:3-Oxoacyl-[acyl-carrier-protein (ACP)] synthase III	-
MXAN_RS22825	MXAN_4698	112.164	103.269	184.378	150.665	191.768	199.842	182.046	150.058	193.916	205.944	-	NC_008095.1	5886132	5887376	-	1245	protein_coding	KamA family radical SAM protein && PF04055:Radical SAM superfamily|PF12544:Lysine-2,3-aminomutase	Radical_SAM
MXAN_RS02290	MXAN_0468	125.7	144.628	187.998	173.057	148.865	137.254	190.618	176.274	191.067	197.268	-	NC_008095.1	531505	532473	-	969	protein_coding	peptidylprolyl isomerase && PF00639:PPIC-type PPIASE domain|PF09312:SurA N-terminal domain	-
MXAN_RS14485	MXAN_2991	184.653	201.613	168.057	166.058	171.052	169.532	143.037	152.161	162.99	151.686	-	NC_008095.1	3504676	3508863	-	4188	protein_coding	response regulator && PF00072:Response regulator receiver domain	Response_reg
MXAN_RS18695	MXAN_3849	171.529	191.277	212.403	148.941	125.31	101.935	191.272	182.892	176.908	167.637	-	NC_008095.1	4628456	4628794	-	339	protein_coding	hypothetical protein && -	-
MXAN_RS27275	MXAN_5628	294.57	297.902	161.744	255.426	181.028	150.595	71.0477	134.373	74.708	48.546	-	NC_008095.1	6993033	6993773	+	741	protein_coding	hypothetical protein && -	-
MXAN_RS03805	MXAN_0791	231.037	207.786	122.991	124.232	139.2	137.124	199.135	183.896	172.75	150.089	-	NC_008095.1	901216	902625	+	1410	protein_coding	insulinase family protein && PF00675:Insulinase (Peptidase family M16)|PF05193:Peptidase M16 inactive domain	-
MXAN_RS08020	MXAN_1651	169.406	148.083	202.579	172.506	166.444	171.483	178.516	151.451	148.172	157.885	-	NC_008095.1	1955274	1956371	-	1098	protein_coding	hypothetical protein && -	-
MXAN_RS14185	MXAN_2926	211.242	167.174	207.81	157.532	148.123	121.249	167.852	156.676	157.371	171.202	-	NC_008095.1	3436598	3436939	+	342	protein_coding	(2Fe-2S) ferredoxin domain-containing protein && -	-
MXAN_RS08460	MXAN_1743	184.085	196.41	184.107	139.466	141.248	139.357	185.044	181.869	167.471	143.674	-	NC_008095.1	2065387	2066823	-	1437	protein_coding	cytochrome P450 && PF00067:Cytochrome P450	p450
MXAN_RS05980	MXAN_1239	125.76	122.354	197.513	159.538	173.672	172.191	167.588	157.617	194.78	190.932	-	NC_008095.1	1452360	1452824	-	465	protein_coding	23S rRNA (pseudouridine(1915)-N(3))-methyltransferase RlmH && PF02590:Predicted SPOUT methyltransferase	-
MXAN_RS31490	MXAN_6499	103.382	118.596	182.925	162.434	142.662	122.705	215.43	194.668	217.37	197.345	-	NC_008095.1	8011821	8013191	-	1371	protein_coding	phosphomannomutase/phosphoglucomutase && PF02879:Phosphoglucomutase/phosphomannomutase, alpha/beta/alpha domain II|PF02878:Phosphoglucomutase/phosphomannomutase, alpha/beta/alpha domain I|PF00408:Phosphoglucomutase/phosphomannomutase, C-terminal domain|PF02880:Phosphoglucomutase/phosphomannomutase, alpha/beta/alpha domain III	PGM_PMM_III
MXAN_RS22750	MXAN_4684	109.645	140.979	194.63	170.545	137.223	131.632	193.555	191.545	201.485	184.199	aspS	NC_008095.1	5870358	5872178	-	1821	protein_coding	aspartate--tRNA ligase && PF02938:GAD domain|PF00152:tRNA synthetases class II (D, K and N)|PF01336:OB-fold nucleic acid binding domain	tRNA-synt_2
Novel00223	#N/A	122.315	115.586	155.176	163.129	129.475	135.059	198.036	263.476	173.905	199.098	-	NC_008095.1	2404262	2407370	-	3109	-	PF00013:KH domain|PF01138:3' exoribonuclease family, domain 1|PF03725:3' exoribonuclease family, domain 2|PF03726:Polyribonucleotide nucleotidyltransferase, RNA binding domain|PF00575:S1 RNA binding domain	RNase_PH
MXAN_RS06875	MXAN_1418	157.479	176.768	213.783	206.717	164.393	160.097	150.874	135.081	147.534	140.134	-	NC_008095.1	1666724	1667758	+	1035	protein_coding	hypothetical protein && -	-
MXAN_RS06775	MXAN_1397	367.028	473.999	107.195	166.31	154.504	125.58	52.5547	120.015	53.3777	30.9315	-	NC_008095.1	1644939	1646534	-	1596	protein_coding	HEAT repeat domain-containing protein && PF13646:HEAT repeats	-
MXAN_RS05045	MXAN_1050	122.24	139.927	167.632	166.239	158.079	139.024	187.048	154.504	194.463	220.275	-	NC_008095.1	1228278	1228568	-	291	protein_coding	hypothetical protein && -	-
MXAN_RS38200	#N/A	336.866	225.121	77.038	242.435	146.99	144.328	99.1457	177.121	95.4806	103.801	-	NC_008095.1	5252320	5252472	+	153	protein_coding	hypothetical protein && -	-
MXAN_RS10905	MXAN_2257	151.718	212.799	210.177	170.493	181.078	178.524	118.389	97.0192	169.454	156.493	-	NC_008095.1	2611014	2612435	+	1422	protein_coding	FHA domain-containing protein && PF00498:FHA domain	FHA
MXAN_RS32720	MXAN_6757	272.628	241.189	119.965	154.844	178.979	189.784	88.7458	113.417	152.34	133.807	-	NC_008095.1	8307858	8308286	-	429	protein_coding	hypothetical protein && -	-
MXAN_RS17320	MXAN_3571	188.691	244.661	168.011	128.908	119.622	102.948	189.216	170.561	176.382	154.72	-	NC_008095.1	4160158	4162320	+	2163	protein_coding	hypothetical protein && -	-
MXAN_RS17015	MXAN_3511	102.251	130.321	185.265	153.058	175.734	164.204	160.489	141.397	213.575	216.536	-	NC_008095.1	4090849	4092162	+	1314	protein_coding	dihydroorotase && PF01979:Amidohydrolase family	Amidohydro_1
MXAN_RS01250	MXAN_0255	205.643	215.519	158.573	157.795	200.786	181.833	130.588	123.718	147.841	115.899	-	NC_008095.1	303331	304626	+	1296	protein_coding	M20/M25/M40 family metallo-hydrolase && PF01546:Peptidase family M20/M25/M40|PF07687:Peptidase dimerisation domain	Peptidase_M20
MXAN_RS17395	MXAN_3586	130.987	151.37	231.887	209.723	144.437	149.593	172.539	176.638	139.795	131.083	-	NC_008095.1	4182556	4183479	+	924	protein_coding	hypothetical protein && -	-
MXAN_RS09610	MXAN_1982	204.089	159.368	169.494	169.02	173.53	88.2965	175.866	162.122	176.962	154.897	-	NC_008095.1	2318223	2318474	+	252	protein_coding	hypothetical protein && -	-
MXAN_RS35835	MXAN_7408	119.423	102.379	71.2352	83.1143	183.394	196.779	233.013	218.582	221.037	203.454	-	NC_008095.1	9032626	9033336	-	711	protein_coding	DUF2378 family protein && PF09536:Protein of unknown function (DUF2378)	-
MXAN_RS27710	MXAN_5716	220.568	165.729	110.628	139.251	174.768	173.782	164.825	125.028	175.834	180.848	-	NC_008095.1	7084230	7084940	-	711	protein_coding	hypothetical protein && -	-
MXAN_RS10765	MXAN_2230	464.793	395.476	113.982	145.839	42.848	42.8967	152.45	150.847	61.1789	60.3521	-	NC_008095.1	2570542	2571657	-	1116	protein_coding	LuxR family transcriptional regulator && PF00196:Bacterial regulatory proteins, luxR family	GerE
Novel00051	#N/A	662.102	647.254	26.0117	114.698	84.1609	13.201	8.06306	48.8514	19.4533	4.61069	-	NC_008095.1	562062	562393	+	332	-	-	-
MXAN_RS25855	MXAN_5328	169.411	191.947	178.514	147.122	120.935	122.56	202.463	201.313	154.769	137.677	-	NC_008095.1	6634459	6635385	+	927	protein_coding	GDP-mannose 4%2C6-dehydratase && PF16363:GDP-mannose 4,6 dehydratase	-
MXAN_RS35520	MXAN_7340	267.247	200.804	91.138	100.472	180.002	205.49	147.869	127.481	151.724	154.168	-	NC_008095.1	8960403	8960927	-	525	protein_coding	hypothetical protein && -	-
sRNA00022	#N/A	307.531	234.166	121.105	111.765	126.441	108.137	185.197	213.047	124.76	93.8667	-	NC_008095.1	787056	787108	+	53	-	-	-
MXAN_RS33785	MXAN_6980	89.4312	83.8168	94.1471	84.2718	237.235	282.139	188.271	175.815	188.4	202.2	-	NC_008095.1	8538468	8539031	+	564	protein_coding	response regulator transcription factor && PF02954:Bacterial regulatory protein, Fis family|PF00072:Response regulator receiver domain	Response_reg
MXAN_RS21945	MXAN_4524	85.5699	45.8278	109.852	771.727	57.3247	36.0082	144.529	339.275	20.9364	11.2291	-	NC_008095.1	5600376	5600801	+	426	protein_coding	hypothetical protein && -	-
MXAN_RS09720	MXAN_2005	142.204	209.171	219.453	150.771	128.689	137.35	137.702	155.184	196.489	143.025	rdgB	NC_008095.1	2337468	2338061	+	594	protein_coding	RdgB/HAM1 family non-canonical purine NTP pyrophosphatase && PF01725:Ham1 family	-
MXAN_RS31800	MXAN_6564	151.428	129.441	150.874	150.667	195.747	183.003	160.079	130.926	192.218	174.955	rapZ	NC_008095.1	8085865	8086728	-	864	protein_coding	RNase adapter RapZ && PF03668:P-loop ATPase protein family	ATP_bind_2
MXAN_RS27970	MXAN_5770	157.154	121.008	122.166	160.851	166.463	161.136	200.75	168.538	174.531	181.856	-	NC_008095.1	7145242	7145604	-	363	protein_coding	hypothetical protein && -	-
MXAN_RS01405	MXAN_0286	98.2085	81.8495	91.4898	98.24	115.538	185.743	255.408	210.692	233.377	241.086	-	NC_008095.1	338479	340686	-	2208	protein_coding	4Fe-4S dicluster domain-containing protein && PF13183:4Fe-4S dicluster domain|PF02754:Cysteine-rich domain	-
MXAN_RS12835	MXAN_2653	182.595	151.823	133.12	134.015	192.255	206.877	122.966	108.871	175.409	202.526	-	NC_008095.1	3095695	3096156	+	462	protein_coding	hypothetical protein && -	-
MXAN_RS17420	MXAN_3591	116.98	120.724	204.242	189.73	128.127	144.011	191.815	159.429	173.305	181.325	thrS	NC_008095.1	4186172	4188100	+	1929	protein_coding	threonine--tRNA ligase && PF00587:tRNA synthetase class II core domain (G, H, P, S and T)|PF07973:Threonyl and Alanyl tRNA synthetase second additional domain|PF03129:Anticodon binding domain|PF02824:TGS domain	tRNA-synt_2b
MXAN_RS12985	MXAN_2681	100.806	148.055	214.672	173.373	188.103	179.566	146.883	159.315	150.52	147.473	-	NC_008095.1	3128516	3129082	+	567	protein_coding	chemotaxis protein CheW && PF01584:CheW-like domain	-
MXAN_RS06720	MXAN_1386	172.332	155.853	157.318	186.896	152.929	159.018	156.495	153.863	157.459	156.535	glmS	NC_008095.1	1627444	1629279	+	1836	protein_coding	glutamine--fructose-6-phosphate transaminase (isomerizing) && PF13522:Glutamine amidotransferase domain|PF01380:SIS domain	SIS
MXAN_RS06835	MXAN_1409	205.012	244.168	191.433	155.325	150.653	131.02	137.562	146.393	131.059	115.872	-	NC_008095.1	1656863	1658155	+	1293	protein_coding	hypothetical protein && -	-
MXAN_RS16520	MXAN_3410	238.135	163.173	131.795	152.3	126.893	136.082	179.96	145.777	163.652	167.26	ribB	NC_008095.1	3963323	3964474	-	1152	protein_coding	3%2C4-dihydroxy-2-butanone-4-phosphate synthase && PF00925:GTP cyclohydrolase II|PF00926:3,4-dihydroxy-2-butanone 4-phosphate synthase	DHBP_synthase
MXAN_RS12090	MXAN_2503	187.693	208.421	177.77	120.816	158.975	141.076	147.653	146.8	164.522	151.223	-	NC_008095.1	2913000	2913557	-	558	protein_coding	type II secretion system protein M && PF04612:Type II secretion system (T2SS), protein M	-
MXAN_RS28030	MXAN_5782	139.099	147.988	260.937	286.463	79.1431	85.9755	208.744	179.534	97.1123	119.302	-	NC_008095.1	7157783	7158778	-	996	protein_coding	ABC transporter && -	-
MXAN_RS18410	MXAN_3795	129.253	127.888	170.062	169.834	166.608	183.864	153.65	147.257	179.269	176.484	-	NC_008095.1	4562030	4563175	-	1146	protein_coding	acyl-CoA dehydrogenase family protein && PF00441:Acyl-CoA dehydrogenase, C-terminal domain|PF02770:Acyl-CoA dehydrogenase, middle domain|PF02771:Acyl-CoA dehydrogenase, N-terminal domain	-
MXAN_RS14590	MXAN_3013	192.923	188.922	161.612	164.845	156.725	150.359	136.804	147.44	151.794	152.199	hslU	NC_008095.1	3539038	3540435	+	1398	protein_coding	ATP-dependent protease ATPase subunit HslU && PF00004:ATPase family associated with various cellular activities (AAA)|PF10431:C-terminal, D2-small domain, of ClpB protein|PF07724:AAA domain (Cdc48 subfamily)	AAA
MXAN_RS05110	MXAN_1063	101.053	129.499	196.942	170.874	151.025	136.429	192.072	167.927	177.039	180.282	-	NC_008095.1	1240839	1241651	+	813	protein_coding	hypothetical protein && -	-
MXAN_RS09715	MXAN_2004	148.227	174.797	160.341	157.826	138.558	120.877	167.048	185.747	176.172	170.977	rph	NC_008095.1	2336758	2337471	+	714	protein_coding	ribonuclease PH && PF03725:3' exoribonuclease family, domain 2|PF01138:3' exoribonuclease family, domain 1	RNase_PH
Novel00569	#N/A	478.633	475.457	75.1918	101.681	104.741	65.0039	53.4318	116.541	79.7415	48.3515	-	NC_008095.1	5045422	5046256	+	835	-	PF00490:Delta-aminolevulinic acid dehydratase	-
MXAN_RS17060	MXAN_3521	265.914	363.396	155.492	105.481	103.296	109.702	140.526	131.691	116.874	106.123	-	NC_008095.1	4101528	4102598	-	1071	protein_coding	3-dehydroquinate synthase && PF01761:3-dehydroquinate synthase	-
MXAN_RS19270	MXAN_3964	385.937	364.493	43.8913	47.0121	127.013	84.177	100.642	136.866	176.018	131.895	-	NC_008095.1	4828696	4829490	+	795	protein_coding	trypsin-like peptidase domain-containing protein && PF13365:Trypsin-like peptidase domain	-
MXAN_RS19680	MXAN_4047	121.787	117.352	157.75	174.511	169.142	170.007	179.909	161.567	178.139	166.938	-	NC_008095.1	4958019	4959539	+	1521	protein_coding	Hsp70 family protein && PF00012:Hsp70 protein	HSP70
MXAN_RS27785	MXAN_5733	608.426	503.331	33.6062	75.6645	115.375	47.8768	29.3331	64.7888	79.7684	38.4952	-	NC_008095.1	7100282	7100788	+	507	protein_coding	lipoprotein && -	-
MXAN_RS05115	MXAN_1065	430.099	335.637	62.0303	135.742	140.87	141.737	78.1554	114.055	82.6593	74.1241	raiA	NC_008095.1	1242191	1242856	+	666	protein_coding	ribosome-associated translation inhibitor RaiA && PF16321:Sigma 54 modulation/S30EA ribosomal protein C terminus|PF02482:Sigma 54 modulation protein / S30EA ribosomal protein	-
MXAN_RS35355	MXAN_7306	130.722	187.064	177.424	146.387	155.753	141.157	170.079	129.634	177.528	177.343	-	NC_008095.1	8922638	8923006	-	369	protein_coding	DUF2845 domain-containing protein && PF11006:Protein of unknown function (DUF2845)	-
MXAN_RS26065	MXAN_5371	48.3075	62.35	60.772	66.8995	36.898	49.3438	463.609	345.006	222.598	235.316	fadJ	NC_008095.1	6685351	6687591	-	2241	protein_coding	fatty acid oxidation complex subunit alpha FadJ && PF00378:Enoyl-CoA hydratase/isomerase|PF00725:3-hydroxyacyl-CoA dehydrogenase, C-terminal domain|PF02737:3-hydroxyacyl-CoA dehydrogenase, NAD binding domain	3HCDH_N
MXAN_RS24830	MXAN_5110	41.6594	52.0969	136.698	70.3862	153.039	181.035	274.6	161.472	270.688	248.317	argC	NC_008095.1	6384475	6385542	+	1068	protein_coding	N-acetyl-gamma-glutamyl-phosphate reductase && PF01118:Semialdehyde dehydrogenase, NAD binding domain	-
MXAN_RS27865	MXAN_5749	50.8886	30.7424	147.574	177.104	189.706	280.349	138.489	155.695	203.134	215.304	-	NC_008095.1	7117912	7118478	-	567	protein_coding	hypothetical protein && -	-
MXAN_RS01485	MXAN_0303	396.073	435.032	111.853	96.6748	83.4739	63.3582	100.911	117.575	97.1925	86.3034	-	NC_008095.1	357157	358167	-	1011	protein_coding	aldo/keto reductase && PF00248:Aldo/keto reductase family	Aldo_ket_red
MXAN_RS16970	MXAN_3502	112.259	114.064	202.069	208.265	132.836	123.5	204.721	189.651	142.228	158.691	-	NC_008095.1	4082392	4083270	+	879	protein_coding	SPOR domain-containing protein && PF05036:Sporulation related domain	-
MXAN_RS24730	MXAN_5090	106.698	119.899	209.589	159.709	155.336	156.226	177.443	155.414	169.583	171.375	-	NC_008095.1	6361308	6361949	+	642	protein_coding	hypothetical protein && -	-
Novel00464	#N/A	93.9518	126.667	230.503	137.775	127.349	119.621	175.15	189.913	181.96	197.162	-	NC_008095.1	4144039	4146373	-	2335	-	PF00575:S1 RNA binding domain	S1
MXAN_RS17010	MXAN_3510	73.9122	89.2213	207.817	155.708	156.145	137.643	185.981	159.142	190.411	223.876	-	NC_008095.1	4089959	4090852	+	894	protein_coding	aspartate carbamoyltransferase catalytic subunit && PF02729:Aspartate/ornithine carbamoyltransferase, carbamoyl-P binding domain|PF00185:Aspartate/ornithine carbamoyltransferase, Asp/Orn binding domain	-
MXAN_RS07420	MXAN_1528	132.514	138.057	172.129	135.252	165.446	173.685	148.146	140.449	182.382	190.65	-	NC_008095.1	1790138	1794550	-	4413	protein_coding	AMP-binding protein && PF01553:Acyltransferase|PF03015:Male sterility protein|PF00501:AMP-binding enzyme|PF07993:Male sterility protein|PF00550:Phosphopantetheine attachment site	AMP-binding
MXAN_RS17065	MXAN_3522	253.297	286.824	140.27	127.901	97.4364	101.801	168.256	169.272	126.788	106.365	aroC	NC_008095.1	4102595	4103614	-	1020	protein_coding	chorismate synthase && PF01264:Chorismate synthase	-
MXAN_RS38210	#N/A	230.836	141.023	83.7347	176.893	132.193	176.185	163.002	169.343	115.548	188.101	-	NC_008095.1	5514353	5514529	-	177	protein_coding	hypothetical protein && -	-
MXAN_RS06625	MXAN_1368	249.428	306.282	173.054	153.488	102.327	90.8131	142.02	135.387	110.274	109.98	-	NC_008095.1	1609256	1609810	-	555	protein_coding	hypothetical protein && -	-
MXAN_RS28450	MXAN_5868	119.184	131.893	182.601	146.879	143.553	146.649	190.329	152.699	183.47	175.002	-	NC_008095.1	7279555	7281123	+	1569	protein_coding	beta-ketoacyl synthase && PF00109:Beta-ketoacyl synthase, N-terminal domain|PF02801:Beta-ketoacyl synthase, C-terminal domain	Ketoacyl-synt_C
MXAN_RS12300	MXAN_2545	92.5499	104.258	178.133	142.112	147.045	156.3	179.963	168.553	197.903	205.155	pcnB	NC_008095.1	2961687	2963390	+	1704	protein_coding	polynucleotide adenylyltransferase PcnB && PF01743:Poly A polymerase head domain|PF12626:Polymerase A arginine-rich C-terminus|PF12627:Probable RNA and SrmB- binding site of polymerase A	-
MXAN_RS04865	MXAN_1012	125.834	181.782	219.108	186.444	143.494	125.798	172.009	150.158	138.841	128.232	argE	NC_008095.1	1177865	1179007	+	1143	protein_coding	acetylornithine deacetylase && PF01546:Peptidase family M20/M25/M40|PF07687:Peptidase dimerisation domain	M20_dimer
MXAN_RS28130	MXAN_5803	135.22	120.684	185.937	188.48	158.912	172.432	157.815	128.705	150.952	169.401	-	NC_008095.1	7191987	7192640	+	654	protein_coding	hypothetical protein && -	-
Novel00869	#N/A	109.222	146.741	201.968	147.833	143.382	153.292	149.209	174.775	161.501	176.843	-	NC_008095.1	7110177	7112604	+	2428	-	PF08308:PEGA domain	-
MXAN_RS11005	MXAN_2277	258.375	191.952	96.1861	104.576	141.841	126.014	173.324	159.969	157.609	150.491	-	NC_008095.1	2643182	2644825	-	1644	protein_coding	hypothetical protein && -	-
MXAN_RS33815	MXAN_6986	234.269	229.538	151.703	138.33	114.471	117.17	185.819	156.127	118.691	112.467	-	NC_008095.1	8544293	8545699	-	1407	protein_coding	aldehyde dehydrogenase family protein && PF00171:Aldehyde dehydrogenase family	Aldedh
MXAN_RS03280	MXAN_0677	347.153	280.725	101.386	208.408	155.618	124.765	71.8221	125.551	76.6852	66.2923	-	NC_008095.1	774645	775025	-	381	protein_coding	hypothetical protein && -	-
MXAN_RS18840	MXAN_3878	228.516	161.114	114.171	135.303	130.41	153.339	163.631	150.034	156.135	162.132	-	NC_008095.1	4657125	4658231	+	1107	protein_coding	isopenicillin N synthase family oxygenase && PF14226:non-haem dioxygenase in morphine synthesis N-terminal	-
MXAN_RS15765	MXAN_3255	167.233	133.545	124.111	113.426	141.828	151.62	166.817	114.055	222.118	219.691	ccmD	NC_008095.1	3808833	3809021	-	189	protein_coding	heme exporter protein CcmD && -	-
MXAN_RS19175	MXAN_3945	201.507	174.003	196.647	208.229	134.919	120.866	145.033	132.435	115.791	123.586	-	NC_008095.1	4804604	4805854	-	1251	protein_coding	hydroxymethylglutaryl-CoA synthase family protein && PF08540:Hydroxymethylglutaryl-coenzyme A synthase C terminal|PF01154:Hydroxymethylglutaryl-coenzyme A synthase N terminal	-
MXAN_RS28145	MXAN_5806	173.836	191.975	173.394	138.928	132.513	109.102	142.494	151.29	174.231	164.744	-	NC_008095.1	7197318	7198655	-	1338	protein_coding	glutamate--cysteine ligase && PF04107:Glutamate-cysteine ligase family 2(GCS2)	-
MXAN_RS28190	MXAN_5815	102.98	129.524	175.124	183.823	151.16	133.632	192.721	174.799	148.975	158.139	-	NC_008095.1	7209159	7209959	-	801	protein_coding	ParA family protein && PF01656:CobQ/CobB/MinD/ParA nucleotide binding domain	CbiA
MXAN_RS32865	MXAN_6786	137.554	154.759	247.132	176.987	170.152	150.057	152.218	116.336	118.195	124.561	-	NC_008095.1	8337881	8338390	-	510	protein_coding	hypothetical protein && -	-
MXAN_RS06610	MXAN_1365	261.977	249.14	157.579	179.81	111.836	114.069	132.172	138.652	104.265	98.0397	-	NC_008095.1	1603051	1607535	-	4485	protein_coding	hypothetical protein && PF13519:von Willebrand factor type A domain|PF05567:Neisseria PilC beta-propeller domain	-
MXAN_RS35360	MXAN_7307	148.553	151.962	143.739	137.033	148.74	138.465	176.774	164.503	168.278	168.74	-	NC_008095.1	8923047	8924138	-	1092	protein_coding	isopenicillin N synthase family oxygenase && PF14226:non-haem dioxygenase in morphine synthesis N-terminal	-
Novel00613	#N/A	226.661	170.255	132.985	121.357	136.035	150.925	124.509	128.909	207.416	146.845	-	NC_008095.1	5403907	5403992	+	86	-	-	-
MXAN_RS06970	MXAN_1437	208.064	195.741	134.603	144.615	147.645	155.54	157.467	150.364	128.234	116.969	pssA	NC_008095.1	1694917	1695783	+	867	protein_coding	CDP-diacylglycerol--serine O-phosphatidyltransferase && PF01066:CDP-alcohol phosphatidyltransferase	CDP-OH_P_transf
MXAN_RS22155	MXAN_4567	187.913	165.777	121.326	187.062	157.004	151.67	123.412	142.131	148.756	152.986	-	NC_008095.1	5699670	5700098	-	429	protein_coding	TIGR02266 family protein && PF07238:PilZ domain	-
MXAN_RS15035	MXAN_3102	89.629	103.227	216.947	146.531	145.052	126.346	195.9	162.513	180.211	170.991	-	NC_008095.1	3634148	3635764	+	1617	protein_coding	hypothetical protein && -	-
MXAN_RS11350	MXAN_2350	275.193	222.522	125.53	140.036	125.666	109.588	146.258	153.853	121.42	115.801	msrB	NC_008095.1	2731512	2731934	-	423	protein_coding	peptide-methionine (R)-S-oxide reductase MsrB && PF01641:SelR domain	-
MXAN_RS15025	MXAN_3100	78.743	91.701	218.477	162.767	142.636	124.769	180.619	172.427	190.63	171.882	glyQ	NC_008095.1	3631055	3632047	+	993	protein_coding	glycine--tRNA ligase subunit alpha && PF02091:Glycyl-tRNA synthetase alpha subunit	-
MXAN_RS28975	MXAN_5973	582.185	420.961	101.36	172.157	29.3289	27.6987	61.4424	72.2886	30.3216	33.2381	-	NC_008095.1	7396528	7396740	+	213	protein_coding	hypothetical protein && -	-
MXAN_RS24665	MXAN_5077	69.7867	67.5448	203.011	165.767	124.626	136.96	226.693	189.617	165.788	180.714	-	NC_008095.1	6351362	6351937	+	576	protein_coding	aminoacyl-tRNA hydrolase && PF01195:Peptidyl-tRNA hydrolase	-
MXAN_RS35870	MXAN_7415	323.417	320.306	131.947	124.321	66.2376	82.2966	179.263	166.59	65.5481	69.8372	-	NC_008095.1	9038971	9040455	+	1485	protein_coding	sugar transferase && PF13727:CoA-binding domain|PF02397:Bacterial sugar transferase	-
Novel01110	#N/A	98.6747	92.2659	182.071	165.426	122.55	140.049	212.082	258.554	122.942	134.276	-	NC_008095.1	9026267	9027064	+	798	-	-	-
MXAN_RS11720	MXAN_2423	196.638	192.502	136.789	118.59	122.583	132.988	169.442	139.531	168.899	148.866	-	NC_008095.1	2830097	2831560	+	1464	protein_coding	hypothetical protein && -	-
MXAN_RS24435	MXAN_5030	53.1221	62.6459	266.421	187.439	147.437	190.896	140.474	117.8	163.627	196.165	-	NC_008095.1	6287648	6289036	+	1389	protein_coding	TolC family protein && PF02321:Outer membrane efflux protein	OEP
MXAN_RS27100	MXAN_5593	110.27	140.16	184.665	174.179	159.422	141.441	148.909	146.568	174.788	143.202	-	NC_008095.1	6948007	6948789	-	783	protein_coding	enoyl-CoA hydratase/isomerase family protein && PF00378:Enoyl-CoA hydratase/isomerase	ECH
MXAN_RS17955	MXAN_3702	116.514	109.71	116.701	148.628	141.332	171.358	168.732	145.792	204.395	200.059	-	NC_008095.1	4414943	4415425	+	483	protein_coding	transcriptional repressor && PF01475:Ferric uptake regulator family	FUR
MXAN_RS06585	MXAN_1360	153.352	170.336	179.193	118.744	111.262	127.603	194.773	173.291	149.971	144.639	-	NC_008095.1	1595664	1596593	+	930	protein_coding	WYL domain-containing protein && PF13280:WYL domain	-
MXAN_RS27570	MXAN_5688	222.84	178.304	110.319	132.222	144.049	190.954	138.649	114.946	140.159	148.989	-	NC_008095.1	7051515	7051898	+	384	protein_coding	response regulator && PF00072:Response regulator receiver domain	Response_reg
Novel00222	#N/A	111.274	127.304	196.408	156.859	132.782	144.625	160.223	166.801	155.871	167.345	-	NC_008095.1	2396281	2403687	-	7407	-	PF16198:tRNA pseudouridylate synthase B C-terminal domain|PF01509:TruB family pseudouridylate synthase (N terminal domain)|PF13184:NusA-like KH domain|PF14520:Helix-hairpin-helix domain|PF08529:NusA N-terminal domain|PF00575:S1 RNA binding domain|PF00009:Elongation factor Tu GTP binding domain|PF11987:Translation-initiation factor 2|PF04760:Translation initiation factor IF-2, N-terminal region|PF…	GTP_EFTU
MXAN_RS02320	MXAN_0475	206.274	203.195	163.381	134.768	164.425	127.361	169.964	127.742	93.7289	127.562	-	NC_008095.1	535893	536207	-	315	protein_coding	hypothetical protein && -	-
MXAN_RS14565	MXAN_3008	131.767	161.671	185.77	171.92	169.338	141.805	128.998	126.876	155.645	142.344	-	NC_008095.1	3531468	3533111	+	1644	protein_coding	PD40 domain-containing protein && -	-
MXAN_RS06580	MXAN_1359	85.9073	108.232	222.108	137.452	120.245	129.514	199.164	166.367	168.054	176.38	-	NC_008095.1	1594645	1595667	+	1023	protein_coding	WYL domain-containing protein && PF13280:WYL domain	-
MXAN_RS03535	MXAN_0732	209.54	116.036	91.43	153.047	145.917	157.903	171.515	176.328	144.794	144.323	-	NC_008095.1	833523	833933	-	411	protein_coding	response regulator && PF00072:Response regulator receiver domain	Response_reg
MXAN_RS22545	MXAN_4644	79.5788	108.095	193.98	132.675	157.924	155.179	168.348	134.34	191.959	187.277	-	NC_008095.1	5827659	5828552	-	894	protein_coding	polyprenyl synthetase family protein && PF00348:Polyprenyl synthetase	-
MXAN_RS34025	MXAN_7029	74.0681	101.506	198.488	128.577	165.358	124.687	171.666	160.806	203.402	180.3	-	NC_008095.1	8603348	8604196	-	849	protein_coding	HAD family hydrolase && PF00702:haloacid dehalogenase-like hydrolase	Hydrolase
MXAN_RS30275	MXAN_6247	61.4257	50.6019	128.742	84.1368	53.1356	70.1615	253.241	174.07	269.715	360.077	-	NC_008095.1	7716986	7719253	+	2268	protein_coding	terpene synthase metal-binding domain-containing protein && PF03936:Terpene synthase family, metal binding domain	-
sRNA00173	#N/A	69.8897	69.7237	177.296	187.144	146.347	149.116	120.119	225.04	156.731	202.383	-	NC_008095.1	6620836	6620887	+	52	-	-	-
sRNA00009	#N/A	99.3322	136.713	203.655	185.283	158.125	195.008	116.642	136.866	117.592	150.074	-	NC_008095.1	402880	402930	+	51	-	-	-
MXAN_RS32745	MXAN_6762	173.46	200.398	171.703	149.287	117.72	144.379	154.3	124.63	134.255	128.83	hemF	NC_008095.1	8311244	8312149	-	906	protein_coding	oxygen-dependent coproporphyrinogen oxidase && PF01218:Coproporphyrinogen III oxidase	-
MXAN_RS33085	MXAN_6831	133.445	138.819	150.607	135.319	154.258	146.546	153.408	145.652	166.935	173.244	-	NC_008095.1	8382748	8383191	+	444	protein_coding	hypothetical protein && -	-
MXAN_RS12020	MXAN_2485	69.0735	70.7189	184.311	171.944	166.798	169.345	164.577	142.296	180.823	177.768	-	NC_008095.1	2895037	2897418	-	2382	protein_coding	DNA topoisomerase IV subunit A && PF00521:DNA gyrase/topoisomerase IV, subunit A	-
MXAN_RS34295	MXAN_7084	195.49	165.069	142.244	136.788	106.056	100.53	209.639	198.085	130.306	112.386	map	NC_008095.1	8658721	8659716	-	996	protein_coding	type I methionyl aminopeptidase && PF00557:Metallopeptidase family M24|PF02810:SEC-C motif	Peptidase_M24
MXAN_RS07415	MXAN_1527	133.033	144.326	172.5	111.02	155.859	169.877	135.567	118.511	171.408	184.092	-	NC_008095.1	1789113	1790141	-	1029	protein_coding	NAD-dependent epimerase/dehydratase family protein && PF01370:NAD dependent epimerase/dehydratase family	Epimerase
MXAN_RS12465	MXAN_2578	103.765	120.677	206.016	144.813	117.345	102.518	190.745	157.121	172.63	180.421	-	NC_008095.1	2999748	3001166	-	1419	protein_coding	RsmB/NOP family class I SAM-dependent RNA methyltransferase && PF01189:16S rRNA methyltransferase RsmF	-
MXAN_RS02025	MXAN_0416	511.929	525.47	44.3707	38.9319	29.8747	37.7518	144.071	95.6996	34.8394	32.8872	-	NC_008095.1	477551	477934	+	384	protein_coding	hypothetical protein && -	-
Novel00461	#N/A	132.077	124.652	142.033	135.916	132.053	144.215	147.995	144.755	185.657	205.916	-	NC_008095.1	4126964	4132307	-	5344	-	PF04055:Radical SAM superfamily|PF08442:ATP-grasp domain|PF00549:CoA-ligase|PF02629:CoA binding domain|PF01782:RimM N-terminal domain|PF05239:PRC-barrel domain|PF01746:tRNA (Guanine-1)-methyltransferase	CoA_binding
sRNA00232	#N/A	130.878	236.454	182.663	116.508	149.798	151.465	103.456	163.645	131.488	127.562	-	NC_008095.1	8373000	8373068	-	69	-	-	-
MXAN_RS37355	#N/A	202.351	168.357	118.599	131.29	146.365	137.731	163.228	130.19	163.15	132.229	-	NC_008095.1	212857	213102	-	246	protein_coding	hypothetical protein && -	-
MXAN_RS22865	MXAN_4706	54.7514	83.2877	244.422	153.872	118.235	99.9123	194.908	152.982	204.682	186.337	-	NC_008095.1	5900079	5900957	-	879	protein_coding	YicC family protein && PF03755:YicC-like family, N-terminal region|PF08340:Domain of unknown function (DUF1732)	-
MXAN_RS06935	MXAN_1430	127.453	97.4042	119.542	160.317	138.256	142.681	204.975	177.234	154.926	165.545	-	NC_008095.1	1687979	1688512	+	534	protein_coding	peptide deformylase && PF01327:Polypeptide deformylase	Pep_deformylase
Novel00342	#N/A	225.876	211.922	49.758	77.3732	131.839	102.373	119.948	222.688	181.302	164.64	-	NC_008095.1	3247652	3248690	+	1039	-	PF12388:Dual-action HEIGH metallo-peptidase	-
MXAN_RS07425	MXAN_1529	130.706	108.632	124.162	131.144	148.483	153.603	164.135	135.719	177.542	213.436	-	NC_008095.1	1794559	1796169	-	1611	protein_coding	DUF2088 domain-containing protein && PF09861:Domain of unknown function (DUF2088)	-
MXAN_RS32410	MXAN_6694	56.7569	43.8451	148.704	202.386	174.268	200.845	160.321	137.352	158.863	203.557	-	NC_008095.1	8234692	8235114	-	423	protein_coding	CheW domain-containing protein && PF01584:CheW-like domain	-
sRNA00200	#N/A	121.329	184.354	195.82	150.598	84.7059	105.711	166.363	212.259	151.168	113.509	-	NC_008095.1	7257150	7257208	+	59	-	-	-
MXAN_RS35555	MXAN_7347	117.297	89.9394	121.535	158.005	180.568	173.886	150.185	125.528	188.047	180.399	def	NC_008095.1	8968331	8968837	-	507	protein_coding	peptide deformylase && PF01327:Polypeptide deformylase	Pep_deformylase
MXAN_RS18245	MXAN_3761	136.514	147.679	145.876	136.466	179.445	199.197	116.703	115.956	154.842	150.373	-	NC_008095.1	4479148	4480011	+	864	protein_coding	hypothetical protein && -	-
MXAN_RS10925	MXAN_2261	157.382	135.828	134.671	148.885	158.093	160.109	150.691	134.617	155.725	146.377	-	NC_008095.1	2619429	2622896	-	3468	protein_coding	methylmalonyl-CoA mutase family protein && PF03308:ArgK protein|PF02310:B12 binding domain|PF01642:Methylmalonyl-CoA mutase	MM_CoA_mutase
MXAN_RS00040	///	119.56	124.545	174.184	180.563	181.347	167.135	131.563	123.645	149.747	129.323	-	NC_008095.1	5632	7044	+	1413	protein_coding	insulinase family protein && PF00675:Insulinase (Peptidase family M16)|PF05193:Peptidase M16 inactive domain	-
MXAN_RS34345	MXAN_7094	105.764	109.045	203.438	161.874	131.183	126.956	196.684	152.218	145.185	148.421	-	NC_008095.1	8666089	8667198	-	1110	protein_coding	S-(hydroxymethyl)glutathione dehydrogenase/class III alcohol dehydrogenase && PF08240:Alcohol dehydrogenase GroES-like domain|PF00107:Zinc-binding dehydrogenase	ADH_N
sRNA00079	#N/A	137.662	143.805	158.033	158.666	146.711	100.086	105.342	224.546	156.978	141.515	-	NC_008095.1	3531559	3531654	-	96	-	-	-
MXAN_RS21350	MXAN_4398	170.512	157.693	133.97	133.018	144.898	147.561	148.719	127.433	155.69	153.045	-	NC_008095.1	5403392	5404675	-	1284	protein_coding	Stp1/IreP family PP2C-type Ser/Thr phosphatase && PF00027:Cyclic nucleotide-binding domain|PF13672:Protein phosphatase 2C	cNMP_binding
MXAN_RS03090	MXAN_0636	103.694	130.495	195.75	167.851	150.883	155.663	146.638	132.135	157.191	131.342	-	NC_008095.1	735222	736436	+	1215	protein_coding	hypothetical protein && -	-
MXAN_RS07590	MXAN_1562	321.153	226.273	65.3232	108.512	142.157	148.423	96.0279	102.004	148.938	110.313	dps	NC_008095.1	1834989	1835465	-	477	protein_coding	DNA starvation/stationary phase protection protein Dps && PF00210:Ferritin-like domain	Ferritin
MXAN_RS25820	MXAN_5321	101.523	108.088	170.678	191.198	148.545	146.252	139.943	158.149	144.7	159.606	-	NC_008095.1	6624209	6624835	+	627	protein_coding	DUF2760 domain-containing protein && PF10816:Domain of unknown function (DUF2760)	-
MXAN_RS22950	MXAN_4724	91.1365	77.3511	132.772	99.4697	146.62	148.607	189.487	150.077	226.406	204.149	lpxA	NC_008095.1	5918397	5919173	-	777	protein_coding	acyl-ACP--UDP-N-acetylglucosamine O-acyltransferase && PF13720:Udp N-acetylglucosamine O-acyltransferase; Domain 2|PF00132:Bacterial transferase hexapeptide (six repeats)	Hexapep
MXAN_RS12175	MXAN_2521	159.241	228.957	163.224	112.024	130.296	128.829	122.592	133.63	153.428	133.452	-	NC_008095.1	2934496	2935827	+	1332	protein_coding	cyclic nucleotide-binding domain-containing protein && PF00027:Cyclic nucleotide-binding domain	cNMP_binding
MXAN_RS18010	MXAN_3713	161.676	185.736	131.451	128.892	164.143	152.178	118.562	132.304	153.026	137.661	-	NC_008095.1	4428765	4430204	+	1440	protein_coding	insulinase family protein && PF00675:Insulinase (Peptidase family M16)|PF05193:Peptidase M16 inactive domain	-
MXAN_RS24820	MXAN_5108	37.542	42.8528	141.785	74.4852	131.321	154.271	235.752	160.482	241.184	243.558	argG	NC_008095.1	6382219	6383409	+	1191	protein_coding	argininosuccinate synthase && PF00764:Arginosuccinate synthase	-
MXAN_RS33075	MXAN_6829	132.599	133.658	144.25	139.865	149.288	165.367	151.718	116.897	163.442	165.922	-	NC_008095.1	8381297	8382139	+	843	protein_coding	LEA type 2 family protein && PF03168:Late embryogenesis abundant protein	-
MXAN_RS01080	MXAN_0220	46.9737	55.1467	34.785	23.4469	33.5694	37.2232	308.176	300.279	346.669	273.922	-	NC_008095.1	267544	268734	+	1191	protein_coding	alpha/beta fold hydrolase && PF00561:alpha/beta hydrolase fold	Abhydrolase_1
MXAN_RS22515	MXAN_4638	74.4683	72.2138	161.853	171.93	162.937	171.978	166.069	147.376	147.001	184.054	-	NC_008095.1	5817792	5818631	-	840	protein_coding	alpha/beta hydrolase && PF12146:Serine aminopeptidase, S33	-
sRNA00005	#N/A	138.162	218.045	167.625	120.522	130.104	156.307	102.751	194.101	120.223	111.327	-	NC_008095.1	174785	174839	+	55	-	-	-
MXAN_RS11195	MXAN_2316	320.598	438.175	83.3332	110.74	88.6788	74.9183	76.6727	93.9816	93.4035	75.9705	-	NC_008095.1	2692253	2692927	+	675	protein_coding	EF-hand domain-containing protein && PF13499:EF-hand domain pair|PF07382:Histone H1-like nucleoprotein HC2	HC2
MXAN_RS07170	MXAN_1477	102.348	129.469	196.299	132.605	124.797	105.354	166.77	150.07	189.85	158.76	-	NC_008095.1	1737886	1738989	-	1104	protein_coding	hypothetical protein && -	-
MXAN_RS09360	MXAN_1930	93.2576	110.807	161.495	116.343	138.632	134.796	164.742	199.424	182.51	153.011	recR	NC_008095.1	2264989	2265582	-	594	protein_coding	recombination protein RecR && PF13662:Toprim domain|PF02132:RecR protein	-
MXAN_RS19200	MXAN_3950	171.562	126.799	133.373	210.115	183.381	172.006	97.1223	119.176	109.49	130.6	-	NC_008095.1	4808688	4809128	-	441	protein_coding	NusG-like protein && PF02357:Transcription termination factor nusG	-
MXAN_RS20725	MXAN_4269	74.0598	68.3724	161.934	163.449	121.727	119.891	216.737	197.342	152.88	172.803	-	NC_008095.1	5232112	5232627	+	516	protein_coding	SgcJ/EcaC family oxidoreductase && PF14534:Domain of unknown function (DUF4440)	-
MXAN_RS01260	MXAN_0257	319.411	301.68	90.0047	141.497	98.3643	98.8811	147.747	108.017	74.1231	66.9078	-	NC_008095.1	306199	306810	+	612	protein_coding	DUF2378 family protein && PF09536:Protein of unknown function (DUF2378)	-
MXAN_RS25720	MXAN_5302	178.52	182.109	191.837	168.085	161.298	137.008	184.71	107.806	60.3861	74.2658	-	NC_008095.1	6603818	6604036	+	219	protein_coding	hypothetical protein && -	-
MXAN_RS16845	MXAN_3475	117.368	106.059	118.893	128.456	129.581	139.285	193.404	136.384	185.9	189.547	-	NC_008095.1	4056538	4056963	+	426	protein_coding	hypothetical protein && -	-
MXAN_RS22150	MXAN_4566	139.32	121.526	126.543	135.372	139.356	192.937	155.288	130.683	159.95	141.01	-	NC_008095.1	5699127	5699624	+	498	protein_coding	GNAT family N-acetyltransferase && PF00583:Acetyltransferase (GNAT) family	Acetyltransf_1
MXAN_RS07945	MXAN_1634	303.307	238.508	77.163	137.954	150.823	115.141	113.774	116.673	78.9877	108.742	-	NC_008095.1	1939362	1939544	-	183	protein_coding	hypothetical protein && -	-
sRNA00034	#N/A	141.152	231.758	136.425	85.4164	110.383	113.96	184.327	173.493	134.282	129.359	-	NC_008095.1	1328716	1328786	+	71	-	-	-
MXAN_RS18360	MXAN_3784	132.964	155.209	175.178	137.99	127.076	122.814	153.323	138.492	158.424	138.721	miaB	NC_008095.1	4548998	4550386	-	1389	protein_coding	tRNA (N6-isopentenyl adenosine(37)-C2)-methylthiotransferase MiaB && PF01938:TRAM domain|PF04055:Radical SAM superfamily|PF00919:Uncharacterized protein family UPF0004	Radical_SAM
MXAN_RS27175	MXAN_5608	98.4953	106.203	181.257	151.808	146.661	159.663	147.551	116.058	159.372	172.633	-	NC_008095.1	6971358	6972758	-	1401	protein_coding	UDP-N-acetylmuramoyl-tripeptide--D-alanyl-D-alanine ligase && PF02875:Mur ligase family, glutamate ligase domain|PF08245:Mur ligase middle domain	-
MXAN_RS15980	MXAN_3297	86.0451	85.8448	153.746	145.248	133.553	144.45	172.932	155.557	176.366	184.523	fusA	NC_008095.1	3851014	3853089	+	2076	protein_coding	elongation factor G && PF00009:Elongation factor Tu GTP binding domain|PF03144:Elongation factor Tu domain 2|PF14492:Elongation Factor G, domain II|PF03764:Elongation factor G, domain IV|PF00679:Elongation factor G C-terminus	GTP_EFTU
MXAN_RS03625	MXAN_0751	135.704	139.19	150.429	150.152	157.107	164.597	123.726	125.303	146.249	143.022	-	NC_008095.1	857154	859319	+	2166	protein_coding	penicillin-binding protein activator && PF13458:Periplasmic binding protein	-
Novel01079	#N/A	90.5085	135.841	198.973	120.232	125.986	133.206	158.69	184.258	151.417	136.36	-	NC_008095.1	8661107	8662150	+	1044	-	-	-
MXAN_RS13135	MXAN_2711	79.8515	57.4078	111.049	114.919	131.381	210.107	216.511	168.159	164.069	180.168	-	NC_008095.1	3164307	3165008	+	702	protein_coding	TetR/AcrR family transcriptional regulator && PF00440:Bacterial regulatory proteins, tetR family	TetR_N
MXAN_RS07095	MXAN_1462	159.84	182.056	155.601	153.279	121.076	114.133	130.129	143.282	131.883	142.179	gatC	NC_008095.1	1722125	1722412	+	288	protein_coding	Asp-tRNA(Asn)/Glu-tRNA(Gln) amidotransferase subunit GatC && -	-
MXAN_RS28055	MXAN_5787	170.361	156.146	105.646	101.334	160.985	149.887	127.853	119.07	170.952	170.824	-	NC_008095.1	7163985	7165103	-	1119	protein_coding	PilT/PilU family type 4a pilus ATPase && PF00437:Type II/IV secretion system protein	-
MXAN_RS29170	MXAN_6012	82.2298	76.9749	124.17	127.497	198.392	223.406	143.563	99.6388	174.277	181.649	-	NC_008095.1	7442418	7442792	+	375	protein_coding	response regulator && PF00072:Response regulator receiver domain	Response_reg
MXAN_RS28870	MXAN_5952	151.545	118.292	142.385	119.339	146.347	146.955	148.083	132.48	176.117	149.232	-	NC_008095.1	7374100	7374567	+	468	protein_coding	GNAT family N-acetyltransferase && PF00583:Acetyltransferase (GNAT) family	Acetyltransf_1
MXAN_RS30765	MXAN_6351	154.705	128.38	113.922	145.887	132.213	107.026	173.112	148.272	150.113	176.664	-	NC_008095.1	7829924	7830301	+	378	protein_coding	STAS/SEC14 domain-containing protein && PF11964:SpoIIAA-like	-
MXAN_RS18445	MXAN_3802	130.859	131.245	129.058	146.014	149.662	153.362	177.296	111.908	154.98	144.821	-	NC_008095.1	4567682	4568191	-	510	protein_coding	hypothetical protein && -	-
MXAN_RS28740	MXAN_5927	96.2281	107.491	163.467	152.444	147.686	177.242	131.222	144.163	155.847	152.184	-	NC_008095.1	7349229	7350044	-	816	protein_coding	4-hydroxy-tetrahydrodipicolinate reductase && PF01113:Dihydrodipicolinate reductase, N-terminus|PF05173:Dihydrodipicolinate reductase, C-terminus	DapB_N
sRNA00063	#N/A	121.989	173.773	125.678	106.32	132.805	153.006	123.551	104.229	191.626	194.287	-	NC_008095.1	3098529	3098593	-	65	-	-	-
MXAN_RS01415	MXAN_0289	179.996	193.247	149.026	149.772	130.193	127.675	129.209	128.654	121.564	116.288	-	NC_008095.1	343105	345429	+	2325	protein_coding	thioredoxin family protein && PF13899:Thioredoxin-like|PF11412:Disulphide bond corrector protein DsbC	-
MXAN_RS07085	MXAN_1460	137.859	158.186	193.208	160.172	105.322	118.7	157.741	140.884	131.606	121.696	-	NC_008095.1	1718503	1721568	-	3066	protein_coding	DNA translocase FtsK 4TM domain-containing protein && PF01580:FtsK/SpoIIIE family|PF09397:Ftsk gamma domain|PF13491:4TM region of DNA translocase FtsK/SpoIIIE	-
MXAN_RS11420	MXAN_2363	132.299	136.227	131.902	117.99	132.144	122.158	162.895	151.088	166.156	172.198	-	NC_008095.1	2746958	2748646	+	1689	protein_coding	glutamine--tRNA ligase/YqeY domain fusion protein && PF00749:tRNA synthetases class I (E and Q), catalytic domain|PF03950:tRNA synthetases class I (E and Q), anti-codon binding domain	-
MXAN_RS28460	MXAN_5870	105.056	118.663	171.204	158.873	149.597	153.034	139.718	107.193	149.19	172.503	-	NC_008095.1	7281787	7282893	-	1107	protein_coding	RNA polymerase factor sigma-32 && PF00140:Sigma-70 factor, region 1.2|PF04545:Sigma-70, region 4|PF04542:Sigma-70 region 2	Sigma70_r2
MXAN_RS23245	MXAN_4783	220.853	292.632	126.308	94.0243	140.867	108.965	114.8	111.654	98.3656	114.393	-	NC_008095.1	5981141	5981881	-	741	protein_coding	carbonic anhydrase && PF00484:Carbonic anhydrase	-
MXAN_RS19375	MXAN_3985	92.2988	76.696	194.78	358.3	41.9175	35.3186	228.743	310.393	39.908	42.369	-	NC_008095.1	4853684	4854103	+	420	protein_coding	hypothetical protein && -	-
MXAN_RS31290	MXAN_6461	65.7194	60.3138	143.836	192.864	166.958	183.367	137.837	119.174	171.527	175.787	-	NC_008095.1	7965356	7965970	-	615	protein_coding	sigma-70 family RNA polymerase sigma factor && PF08281:Sigma-70, region 4|PF04542:Sigma-70 region 2	Sigma70_r2
MXAN_RS30165	MXAN_6223	44.4044	30.65	40.5991	50.0915	205.59	267.203	147.42	132.533	244.874	253.872	-	NC_008095.1	7690589	7691962	+	1374	protein_coding	HAMP domain-containing histidine kinase && PF02518:Histidine kinase-, DNA gyrase B-, and HSP90-like ATPase|PF00512:His Kinase A (phospho-acceptor) domain	HATPase_c
MXAN_RS13165	MXAN_2717	134.437	131.91	119.855	184.872	200.561	173.122	103.165	119.296	145.462	104.291	-	NC_008095.1	3168938	3169159	+	222	protein_coding	DUF3618 domain-containing protein && -	-
sRNA00233	#N/A	148.878	222.083	140.474	101.86	132.513	81.1614	170.751	140.668	136.688	141.736	-	NC_008095.1	8404568	8404621	+	54	-	-	-
MXAN_RS32075	MXAN_6627	125.147	104.269	116.347	147.768	166.588	203.301	135.199	118.047	140.028	158.728	-	NC_008095.1	8154441	8155760	-	1320	protein_coding	response regulator && PF00072:Response regulator receiver domain|PF14332:Domain of unknown function (DUF4388)	Response_reg
MXAN_RS23805	MXAN_4904	68.8308	59.2993	180.915	186.666	170.653	195.214	144.709	110.701	146.613	151.246	-	NC_008095.1	6137967	6138782	-	816	protein_coding	tetratricopeptide repeat protein && PF13414:TPR repeat	-
MXAN_RS10450	MXAN_2160	161.426	180.807	153.753	124.827	97.2748	91.0723	194.883	169.249	128.119	112.02	-	NC_008095.1	2497842	2500808	+	2967	protein_coding	carboxypeptidase regulatory-like domain-containing protein && PF13620:Carboxypeptidase regulatory-like domain	-
MXAN_RS04880	MXAN_1015	252.12	183.299	71.195	149.02	123.584	167.506	130.947	121.372	106.868	107.104	-	NC_008095.1	1184374	1184691	-	318	protein_coding	hypothetical protein && -	-
MXAN_RS30720	MXAN_6341	138.407	143.353	147.865	142.748	131.294	132.209	137.193	119.614	162.676	157.22	-	NC_008095.1	7821755	7822825	+	1071	protein_coding	aminomethyl transferase family protein && PF08669:Glycine cleavage T-protein C-terminal barrel domain|PF01571:Aminomethyltransferase folate-binding domain	GCV_T
MXAN_RS18255	MXAN_3763	44.1761	48.452	162.36	199.204	154.973	190.946	157.961	119.468	160.29	173.507	-	NC_008095.1	4480838	4481545	+	708	protein_coding	peptidylprolyl isomerase && PF00160:Cyclophilin type peptidyl-prolyl cis-trans isomerase/CLD	Pro_isomerase
MXAN_RS11820	MXAN_2443	130.173	153.421	146.055	154.592	170.491	178.908	93.6714	89.0052	150.315	143.606	-	NC_008095.1	2850802	2851290	+	489	protein_coding	flagellar assembly protein FliH && PF16789:YscO-like protein	-
MXAN_RS15750	MXAN_3252	140.455	122.016	114.375	106.799	143.831	145.358	135.787	119.758	206.982	172.972	-	NC_008095.1	3805781	3806332	-	552	protein_coding	thiol:disulfide interchange protein && PF00578:AhpC/TSA family	-
MXAN_RS04410	MXAN_0918	181.166	222.266	137.471	121.621	155.13	143.704	108.797	115.67	117.636	100.658	-	NC_008095.1	1048536	1049552	-	1017	protein_coding	amidohydrolase && PF04909:Amidohydrolase	Amidohydro_2
MXAN_RS30180	MXAN_6226	44.2341	34.3566	21.0207	30.3681	211.175	199.278	133.015	138.142	287.172	305.041	-	NC_008095.1	7693628	7694110	+	483	protein_coding	hypothetical protein && -	-
MXAN_RS12160	MXAN_2518	195.404	204.875	121.813	115.907	118.136	122.264	130.501	128.789	138.933	126.994	-	NC_008095.1	2929320	2930666	-	1347	protein_coding	TldD/PmbA family protein && PF01523:Putative modulator of DNA gyrase	-
MXAN_RS04770	MXAN_0992	121.758	134.828	163.454	152.716	130.279	149.546	136.402	129.428	146.611	137.07	-	NC_008095.1	1148048	1149013	-	966	protein_coding	cysteine synthase family protein && PF00291:Pyridoxal-phosphate dependent enzyme	PALP
MXAN_RS28350	MXAN_5849	153.571	192.042	140.93	119.238	138.081	139.014	124.533	139.234	133.377	119.838	-	NC_008095.1	7255542	7256408	-	867	protein_coding	WGR domain-containing protein && PF05406:WGR domain	WGR
MXAN_RS24400	MXAN_5023	179.384	162.201	51.5154	73.6195	64.9379	66.7197	213.817	203.696	201.682	181.906	-	NC_008095.1	6277745	6280177	-	2433	protein_coding	TonB-dependent receptor && PF07715:TonB-dependent Receptor Plug Domain|PF00593:TonB dependent receptor	TonB_dep_Rec
MXAN_RS24310	MXAN_5006	129.941	141.661	161.159	110.814	124.701	121.742	172.325	109.167	162.724	164.515	-	NC_008095.1	6256947	6257324	+	378	protein_coding	2Fe-2S iron-sulfur cluster binding domain-containing protein && PF00111:2Fe-2S iron-sulfur cluster binding domain	Fer2
MXAN_RS27790	MXAN_5734	129.076	122.704	159.993	146.85	126.407	140.774	162.045	120.31	143.578	146.423	-	NC_008095.1	7100822	7101379	-	558	protein_coding	hypothetical protein && -	-
MXAN_RS31160	MXAN_6434	199.219	260.706	156.985	136.763	118.072	99.4962	114.821	120.908	104.339	84.9576	-	NC_008095.1	7937658	7938416	-	759	protein_coding	hypothetical protein && -	-
MXAN_RS03185	MXAN_0658	274.357	228.009	95.8177	117.035	128.528	116.813	103.32	127.142	96.0413	108.428	-	NC_008095.1	757645	758214	-	570	protein_coding	hypothetical protein && -	-
MXAN_RS36450	#N/A	179.012	190.108	163.032	197.557	62.9598	70.7094	188.265	123.795	115.762	103.913	-	NC_008095.1	351819	352085	+	267	protein_coding	DUF3892 domain-containing protein && -	-
MXAN_RS21525	MXAN_4431	104.294	101.16	137.95	129.759	139.079	153.626	147.572	130.537	178.514	172.541	-	NC_008095.1	5479665	5480702	+	1038	protein_coding	agmatinase family protein && PF00491:Arginase family	-
MXAN_RS28170	MXAN_5811	100.34	82.119	124.913	174.467	144.292	122.366	138.804	140.668	158.9	206.935	-	NC_008095.1	7204840	7205109	+	270	protein_coding	twin-arginine translocase TatA/TatE family subunit && -	-
MXAN_RS12180	MXAN_2522	159.588	192.332	143.489	116.545	129.453	126.845	117.55	125.802	142.417	139.402	-	NC_008095.1	2935836	2936336	+	501	protein_coding	hypothetical protein && -	-
MXAN_RS27715	MXAN_5717	131.288	132.749	148.848	123.325	136.786	123.791	150.612	131.045	162.495	151.591	-	NC_008095.1	7084937	7086664	-	1728	protein_coding	phospho-sugar mutase && PF02880:Phosphoglucomutase/phosphomannomutase, alpha/beta/alpha domain III|PF02879:Phosphoglucomutase/phosphomannomutase, alpha/beta/alpha domain II|PF02878:Phosphoglucomutase/phosphomannomutase, alpha/beta/alpha domain I|PF00408:Phosphoglucomutase/phosphomannomutase, C-terminal domain	PGM_PMM_II
Novel01042	#N/A	109.862	108.557	145.268	122.715	138.083	149.691	133.364	132.256	170.545	181.605	-	NC_008095.1	8413394	8415456	+	2063	-	PF02472:Biopolymer transport protein ExbD/TolR|PF01618:MotA/TolQ/ExbB proton channel family	-
MXAN_RS25490	MXAN_5247	74.9281	81.6854	157.885	180.505	187.601	164.278	150.95	154.142	131.405	108.466	-	NC_008095.1	6543634	6545166	-	1533	protein_coding	family 43 glycosylhydrolase && PF04616:Glycosyl hydrolases family 43	-
MXAN_RS04580	MXAN_0952	154.214	204.606	154.733	171.468	140.627	136.458	99.5883	124.341	118.305	87.1297	pgl	NC_008095.1	1093919	1094590	-	672	protein_coding	6-phosphogluconolactonase && PF01182:Glucosamine-6-phosphate isomerases/6-phosphogluconolactonase	-
MXAN_RS19845	MXAN_4081	86.6555	108.613	181.251	155.833	100.988	99.8413	195.131	173.537	143.155	146.112	-	NC_008095.1	5026443	5027948	-	1506	protein_coding	DEAD/DEAH box helicase && PF00271:Helicase conserved C-terminal domain|PF00270:DEAD/DEAH box helicase	DEAD
MXAN_RS12070	MXAN_2499	194.612	180.411	152.759	131.591	114.793	109.555	143.512	134.367	117.261	112.127	-	NC_008095.1	2908951	2909607	+	657	protein_coding	hypothetical protein && -	-
Novel00421	#N/A	125.404	73.6232	95.0317	152.711	115.362	136.889	167.017	159.371	146.206	218.74	-	NC_008095.1	3890487	3890933	-	447	-	PF12390:Selenocysteine synthase N terminal	-
MXAN_RS26075	MXAN_5373	98.2433	86.3055	135.538	125.006	140.812	139.264	169.315	155.102	174.63	164.296	hemE	NC_008095.1	6689029	6690075	-	1047	protein_coding	uroporphyrinogen decarboxylase && PF01208:Uroporphyrinogen decarboxylase (URO-D)	-
MXAN_RS12245	MXAN_2534	126.605	162.628	176.736	125.366	118.651	97.6297	141.042	140.638	150.545	146.479	purK	NC_008095.1	2948080	2949222	-	1143	protein_coding	5-(carboxyamino)imidazole ribonucleotide synthase && PF02222:ATP-grasp domain	-
MXAN_RS07545	///	201.33	161.236	144.661	213.024	238.997	232.656	29.4339	65.2254	64.8734	34.8804	-	NC_008095.1	1825863	1826054	-	192	protein_coding	hypothetical protein && -	-
MXAN_RS04250	MXAN_0886	251.69	301.252	116.801	99.4802	88.0982	88.6484	132.45	124.865	99.3434	82.0808	-	NC_008095.1	1004071	1008723	+	4653	protein_coding	lamin tail domain-containing protein && PF01979:Amidohydrolase family|PF00932:Lamin Tail Domain	Amidohydro_1
MXAN_RS38235	#N/A	237.442	218.566	184.57	171.044	149.027	130.31	94.9268	106.29	47.9862	43.4255	-	NC_008095.1	6603641	6603781	+	141	protein_coding	hypothetical protein && -	-
Novel00915	#N/A	96.9367	106.946	113.472	103.298	83.2646	106.341	198.776	186.788	183.708	203.116	-	NC_008095.1	7341413	7344484	+	3072	-	PF02770:Acyl-CoA dehydrogenase, middle domain|PF00441:Acyl-CoA dehydrogenase, C-terminal domain|PF02771:Acyl-CoA dehydrogenase, N-terminal domain|PF01012:Electron transfer flavoprotein domain|PF00766:Electron transfer flavoprotein FAD-binding domain	-
MXAN_RS35750	MXAN_7388	38.404	21.2747	57.1536	65.6362	163.676	169.431	174.649	147.131	259.444	285.544	-	NC_008095.1	9013285	9014064	+	780	protein_coding	SCO family protein && PF02630:SCO1/SenC	-
sRNA00001	#N/A	174.075	263.151	143.053	90.9912	124.575	89.7207	139.124	109.272	126.492	120.361	-	NC_008095.1	18718	18779	+	62	-	-	-
MXAN_RS26955	MXAN_5562	204.186	167.462	98.092	117.53	119.723	127.108	129.425	115.227	147.263	152.558	-	NC_008095.1	6911647	6912756	-	1110	protein_coding	c-type cytochrome && PF00034:Cytochrome c|PF03150:Di-haem cytochrome c peroxidase	CCP_MauG
MXAN_RS27900	MXAN_5756	151.088	141.707	125.075	119.816	129.271	119.401	157.899	127.362	156.859	148.675	tolB	NC_008095.1	7123727	7125022	+	1296	protein_coding	Tol-Pal system beta propeller repeat protein TolB && PF07676:WD40-like Beta Propeller Repeat|PF04052:TolB amino-terminal domain	PD40
MXAN_RS15940	MXAN_3289	116.205	103.735	117.108	118.513	149.663	141.451	144.228	137.105	177.617	171.454	argS	NC_008095.1	3842759	3844480	-	1722	protein_coding	arginine--tRNA ligase && PF05746:DALR anticodon binding domain|PF00750:tRNA synthetases class I (R)|PF03485:Arginyl tRNA synthetase N terminal domain	-
MXAN_RS13255	MXAN_2736	137.545	110.616	135.413	125.564	120.292	122.335	207.077	154.191	134.309	129.177	-	NC_008095.1	3187032	3187268	-	237	protein_coding	amphi-Trp domain-containing protein && -	-
MXAN_RS19050	MXAN_3921	148.977	137.191	119.345	124.149	131.227	133.653	150.162	145.504	146.309	139.947	-	NC_008095.1	4718067	4718375	-	309	protein_coding	c-type cytochrome && PF00034:Cytochrome c	-
MXAN_RS36230	MXAN_7508	72.5788	79.8363	203.262	150.188	126.589	158.486	149.097	128.508	134.601	169.191	-	NC_008095.1	9131403	9132188	-	786	protein_coding	hypothetical protein && -	-
MXAN_RS27870	MXAN_5750	145.537	122.635	128.702	139.869	115.463	145.852	152.234	162.832	126.873	131.407	-	NC_008095.1	7118705	7119550	+	846	protein_coding	fatty acid desaturase family protein && PF10520:B domain of TMEM189, localisation domain	-
MXAN_RS11745	MXAN_2428	102.094	89.4305	80.5793	77.2342	89.5055	87.7787	404.35	305.584	69.4463	64.516	-	NC_008095.1	2836569	2837870	-	1302	protein_coding	ABC transporter permease && PF12704:MacB-like periplasmic core domain|PF02687:FtsX-like permease family	-
MXAN_RS11690	MXAN_2417	192.621	254.682	118.754	96.9717	110.458	99.6366	125.564	122.493	132.269	116.832	-	NC_008095.1	2814762	2820503	+	5742	protein_coding	hypothetical protein && PF07703:Alpha-2-macroglobulin family N-terminal region|PF00207:Alpha-2-macroglobulin family|PF10569:Alpha-macro-globulin thiol-ester bond-forming region|PF11974:Alpha-2-macroglobulin MG1 domain|PF01835:MG2 domain	A2M_N
MXAN_RS09170	MXAN_1892	183.736	214.223	195.298	166.767	69.6216	50.4405	167.356	150.343	88.8822	83.0298	-	NC_008095.1	2216216	2217388	+	1173	protein_coding	serine/threonine protein kinase && PF00069:Protein kinase domain	Pkinase
MXAN_RS12135	MXAN_2513	167.799	125.18	153.483	151.897	140.323	143.532	142.174	118.459	113.935	112.828	gspE	NC_008095.1	2921231	2923048	-	1818	protein_coding	type II secretion system ATPase GspE && PF00437:Type II/IV secretion system protein|PF05157:Type II secretion system (T2SS), protein E, N-terminal domain	-
MXAN_RS14415	MXAN_2976	115.099	141.766	151.628	119.931	117.18	111.443	132.351	124.675	186.404	168.619	-	NC_008095.1	3490257	3491519	-	1263	protein_coding	tyrosine--tRNA ligase && PF00579:tRNA synthetases class I (W and Y)|PF01479:S4 domain	S4
MXAN_RS29825	MXAN_6152	170.401	188.86	86.6062	87.9625	96.334	101.751	223.291	183.534	107.656	122.628	-	NC_008095.1	7611216	7612262	+	1047	protein_coding	hypothetical protein && -	-
MXAN_RS10130	MXAN_2088	127.058	185.448	137.26	116.434	136.535	122.276	111.988	114.528	159.086	157.966	-	NC_008095.1	2420024	2420602	+	579	protein_coding	TlpA family protein disulfide reductase && PF00578:AhpC/TSA family	-
MXAN_RS27705	MXAN_5715	236.91	268.712	90.5336	85.6639	82.8453	77.4767	145.652	143.921	115.595	120.33	-	NC_008095.1	7083066	7084229	+	1164	protein_coding	hybrid sensor histidine kinase/response regulator && PF02518:Histidine kinase-, DNA gyrase B-, and HSP90-like ATPase|PF00072:Response regulator receiver domain	HATPase_c
MXAN_RS34305	MXAN_7086	347.303	260.666	104.497	167.308	118.037	80.427	90.3976	99.2952	42.715	55.6523	-	NC_008095.1	8660055	8660360	-	306	protein_coding	TraR/DksA C4-type zinc finger protein && PF01258:Prokaryotic dksA/traR C4-type zinc finger	zf-dskA_traR
MXAN_RS14545	MXAN_3004	109.707	120.48	154.26	121.313	117.064	140.795	167.522	136.866	145.526	151.755	-	NC_008095.1	3528285	3528806	+	522	protein_coding	biopolymer transporter ExbD && PF02472:Biopolymer transport protein ExbD/TolR	-
MXAN_RS06575	MXAN_1358	147.592	114.418	131.663	163.217	129.504	142.921	154.566	143.183	104.093	126.908	-	NC_008095.1	1593862	1594446	-	585	protein_coding	hypothetical protein && -	-
MXAN_RS35950	MXAN_7437	564.317	782.03	1.32364	2.08844	0.536781	1.06217	1.68679	2.52259	0.532928	0.482278	-	NC_008095.1	9056069	9059242	-	3174	protein_coding	efflux RND transporter permease subunit && PF00873:AcrB/AcrD/AcrF family	ACR_tran
sRNA00038	#N/A	232.164	318.468	171.898	101.013	70.6056	59.2259	120.583	166.459	64.4188	51.7145	-	NC_008095.1	1509227	1509300	+	74	-	-	-
Novel00953	#N/A	70.7551	65.2254	135.21	482.254	118.468	127.784	70.3615	158.39	75.2335	52.4652	-	NC_008095.1	7758430	7758801	+	372	-	-	-
MXAN_RS11810	MXAN_2441	223.372	251.918	91.1727	113.333	118.992	124.669	123.932	107.538	94.2781	106.777	-	NC_008095.1	2848741	2849412	+	672	protein_coding	flagellar assembly protein FliH && PF02108:Flagellar assembly protein FliH	-
MXAN_RS27270	MXAN_5627	194.95	172.128	169.675	235.542	163.978	131.554	76.4742	118.182	64.7285	27.6458	-	NC_008095.1	6992116	6992994	+	879	protein_coding	hypothetical protein && -	-
MXAN_RS05135	MXAN_1070	119.294	140.875	148.798	154.155	147.097	143.285	120.59	125.902	129.753	124.582	dacB	NC_008095.1	1245306	1247552	+	2247	protein_coding	D-alanyl-D-alanine carboxypeptidase/D-alanyl-D-alanine-endopeptidase && PF02113:D-Ala-D-Ala carboxypeptidase 3 (S13) family	-
MXAN_RS15325	MXAN_3162	147.31	139.958	109.078	108.403	112.682	125.035	138.913	109.418	179.685	182.349	-	NC_008095.1	3704909	3706546	-	1638	protein_coding	fumarate hydratase && PF05683:Fumarase C-terminus|PF05681:Fumarate hydratase (Fumerase)	-
MXAN_RS15430	MXAN_3186	155.135	135.771	169.667	153.254	144.171	186.978	93.5443	105.936	98.1721	109.906	greB	NC_008095.1	3732642	3733172	+	531	protein_coding	transcription elongation factor GreB && PF01272:Transcription elongation factor, GreA/GreB, C-term|PF03449:Transcription elongation factor, N-terminal	-
MXAN_RS19165	MXAN_3943	139.563	132.328	170.671	159.672	129.955	121.616	124.602	123.765	115.215	134.889	-	NC_008095.1	4802585	4803916	-	1332	protein_coding	cytochrome P450 && PF00067:Cytochrome P450	p450
MXAN_RS24445	MXAN_5032	83.0431	79.0955	179.038	163.624	139.425	170.494	135.912	102.878	139.017	158.875	-	NC_008095.1	6290207	6293353	+	3147	protein_coding	multidrug efflux RND transporter permease subunit && PF00873:AcrB/AcrD/AcrF family	ACR_tran
MXAN_RS06790	MXAN_1400	108.818	132.656	190.713	146.379	157.221	137.37	114.597	100.206	132.971	125.285	-	NC_008095.1	1648210	1649133	+	924	protein_coding	3-dehydroquinate dehydratase && PF01220:Dehydroquinase class II	-
MXAN_RS22600	MXAN_4655	183.549	114.371	70.6349	92.7871	155.927	175.22	125.237	115.256	151.076	161.132	-	NC_008095.1	5838718	5838945	-	228	protein_coding	hypothetical protein && -	-
Novel00365	#N/A	210.588	257.095	69.414	89.6369	211.959	243.341	32.1506	33.8326	97.0965	99.6087	-	NC_008095.1	3473582	3478660	+	5079	-	PF00873:AcrB/AcrD/AcrF family|PF01047:MarR family|PF16576:Barrel-sandwich domain of CusB or HlyD membrane-fusion	ACR_tran
MXAN_RS09675	MXAN_1996	74.1656	92.587	179.479	171.231	119.893	102.327	174.11	142.708	141.689	144.675	-	NC_008095.1	2330215	2330952	-	738	protein_coding	hypothetical protein && -	-
MXAN_RS34660	MXAN_7158	187.668	239.349	105.26	121.269	146.783	122.905	92.6656	111.595	119.77	94.0739	-	NC_008095.1	8737660	8740413	-	2754	protein_coding	M1 family metallopeptidase && PF01433:Peptidase family M1|PF11838:ERAP1-like C-terminal domain	-
sRNA00020	#N/A	37.2745	36.4708	188.517	158.395	134.552	134.853	118.975	227.409	175.066	129.525	-	NC_008095.1	732462	732526	-	65	-	-	-
MXAN_RS25205	MXAN_5187	122.506	153.652	174.41	133.55	102.556	96.8187	170.98	165.928	117.886	101.666	-	NC_008095.1	6479953	6482043	-	2091	protein_coding	hypothetical protein && -	-
MXAN_RS19265	MXAN_3963	150.031	169.303	143.07	107.125	122.936	144.025	109.531	101.433	156.914	133.739	-	NC_008095.1	4826829	4828346	+	1518	protein_coding	FAD-dependent oxidoreductase && PF04324:BFD-like [2Fe-2S] binding domain|PF01266:FAD dependent oxidoreductase	DAO
MXAN_RS23815	MXAN_4907	66.9472	68.7633	164.389	136.374	122.344	133.429	155.41	137.809	167.895	182.558	prfA	NC_008095.1	6140349	6141437	+	1089	protein_coding	peptide chain release factor 1 && PF03462:PCRF domain|PF00472:RF-1 domain	-
MXAN_RS25910	MXAN_5339	72.758	54.4389	111.094	138.919	146.328	201.976	174.175	110.973	153.774	170.658	cyaY	NC_008095.1	6647877	6648209	+	333	protein_coding	iron donor protein CyaY && PF01491:Frataxin-like domain	Frataxin_Cyay
MXAN_RS18125	MXAN_3736	63.2059	46.6699	149.484	138.762	123.201	111.698	184.699	142.385	176.509	196.23	-	NC_008095.1	4453011	4453754	-	744	protein_coding	tetratricopeptide repeat protein && PF14559:Tetratricopeptide repeat	-
MXAN_RS20575	MXAN_4237	347.477	318.966	114.689	126.548	137.246	95.1817	52.778	59.1416	39.9901	39.176	-	NC_008095.1	5197129	5198520	+	1392	protein_coding	anion permease && PF03600:Citrate transporter	-
MXAN_RS07840	MXAN_1613	163.489	181.231	140.509	111.236	102.928	102.399	146.551	168.091	115.401	97.066	-	NC_008095.1	1914596	1915693	+	1098	protein_coding	hypothetical protein && -	-
MXAN_RS30515	MXAN_6299	110.59	103.759	140.546	150.872	154.058	146.819	133.577	143.023	126.429	118.489	pyk	NC_008095.1	7774932	7776365	-	1434	protein_coding	pyruvate kinase && PF02887:Pyruvate kinase, alpha/beta domain|PF00224:Pyruvate kinase, barrel domain	PK
MXAN_RS14475	MXAN_2989	129.012	114.795	113.594	117.605	144.065	187.056	122.586	108.006	138.053	150.181	-	NC_008095.1	3503166	3504104	-	939	protein_coding	MoxR family ATPase && PF07728:AAA domain (dynein-related subfamily)	AAA_5
MXAN_RS13480	MXAN_2782	212.545	222.284	131.989	117.805	101.797	113.471	113.034	92.1319	108.699	110.687	-	NC_008095.1	3234675	3235445	-	771	protein_coding	hypothetical protein && -	-
MXAN_RS30570	MXAN_6310	173.594	162.82	124.613	102.789	125.562	117.774	122.112	123.721	139.294	131.526	-	NC_008095.1	7788935	7789465	-	531	protein_coding	peroxiredoxin && PF00578:AhpC/TSA family	-
MXAN_RS06635	MXAN_1370	151.531	127.215	147.412	147.752	104.758	74.355	147.6	168.253	134.504	120.369	-	NC_008095.1	1610511	1610909	-	399	protein_coding	pilus assembly protein N-terminal domain-containing protein && PF13629:Pilus formation protein N terminal region	-
MXAN_RS12005	MXAN_2481	179.978	197.406	134.163	106.217	108.107	106.632	135.491	124.067	119.389	111.657	-	NC_008095.1	2890262	2891464	-	1203	protein_coding	PEGA domain-containing protein && PF08308:PEGA domain	-
MXAN_RS32300	MXAN_6670	191.336	173.722	100.591	94.974	130.792	140.756	124.183	128.571	114.942	122.408	-	NC_008095.1	8198603	8198899	-	297	protein_coding	hypothetical protein && -	-
MXAN_RS30940	MXAN_6389	318.151	266.27	81.1625	121.303	46.742	47.1708	165.243	206.144	42.3986	24.4101	-	NC_008095.1	7872372	7872614	+	243	protein_coding	mersacidin/lichenicidin family type 2 lantibiotic && -	-
MXAN_RS13530	MXAN_2792	121.245	137.082	182.03	180.752	109.151	107.087	131.437	165.598	94.1686	83.581	-	NC_008095.1	3249065	3250243	+	1179	protein_coding	hypothetical protein && -	-
Novel00919	#N/A	359.947	416.355	49.8959	57.9556	54.2284	47.2466	84.7802	150.195	52.5973	38.6323	-	NC_008095.1	7366021	7366441	-	421	-	-	-
MXAN_RS14405	MXAN_2974	204.983	254.369	164.315	108.931	67.8445	68.2991	149.187	147.426	75.1648	70.8927	-	NC_008095.1	3482995	3489021	+	6027	protein_coding	hypothetical protein && PF01835:MG2 domain|PF00207:Alpha-2-macroglobulin family	A2M_N
MXAN_RS29690	MXAN_6121	185.035	236.901	166.145	109.695	82.9167	72.1176	129.723	115.334	110.021	102.924	-	NC_008095.1	7566773	7567735	-	963	protein_coding	hypothetical protein && -	-
MXAN_RS33825	MXAN_6988	92.4104	96.8768	145.587	118.112	101.681	98.1911	178.168	160.75	158.088	160.4	-	NC_008095.1	8547941	8549152	-	1212	protein_coding	acetyl-CoA C-acetyltransferase && PF02803:Thiolase, C-terminal domain|PF00108:Thiolase, N-terminal domain	Thiolase_C
MXAN_RS10050	MXAN_2071	79.7487	79.9819	156.809	133.093	140.869	159.847	158.633	122.944	129.382	148.676	truB	NC_008095.1	2403047	2403916	+	870	protein_coding	tRNA pseudouridine(55) synthase TruB && PF16198:tRNA pseudouridylate synthase B C-terminal domain|PF01509:TruB family pseudouridylate synthase (N terminal domain)|PF09157:Pseudouridine synthase II TruB, C-terminal	-
MXAN_RS03245	MXAN_0670	318.066	325.377	72.9042	100.928	90.8134	77.7997	76.2659	119.638	72.4064	55.3068	-	NC_008095.1	770755	771183	-	429	protein_coding	hypothetical protein && -	-
MXAN_RS14560	MXAN_3007	115.179	128.791	151.609	139.702	129.703	120.843	128.803	143.291	125.123	125.891	trmFO	NC_008095.1	3530098	3531471	+	1374	protein_coding	methylenetetrahydrofolate--tRNA-(uracil(54)-C(5))-methyltransferase (FADH(2)-oxidizing) TrmFO && PF01134:Glucose inhibited division protein A	-
MXAN_RS32730	MXAN_6759	38.8586	36.9592	137.954	134.845	195.4	206.939	112.204	80.1169	160.775	204.1	-	NC_008095.1	8309027	8309641	-	615	protein_coding	sigma-70 family RNA polymerase sigma factor && PF08281:Sigma-70, region 4|PF04542:Sigma-70 region 2	Sigma70_r2
MXAN_RS33455	MXAN_6910	65.7125	51.3618	129.381	130.128	150.189	141.558	143.515	103.595	197.103	194.163	-	NC_008095.1	8462939	8463481	+	543	protein_coding	hypothetical protein && -	-
MXAN_RS34530	MXAN_7133	273.784	297.488	93.6118	87.0483	99.9041	104.765	108.101	82.5614	85.6505	73.657	-	NC_008095.1	8707558	8708022	+	465	protein_coding	DUF4150 domain-containing protein && PF13665:Domain of unknown function (DUF4150)	-
MXAN_RS14675	MXAN_3029	129.479	132.027	134.394	127.018	110.048	105.1	121.543	125.323	163.501	157.532	-	NC_008095.1	3556639	3557634	-	996	protein_coding	adenosine deaminase && PF00962:Adenosine/AMP deaminase	-
MXAN_RS18285	MXAN_3769	58.4254	68.4143	197.515	134.746	147.178	151.551	136.849	111.806	153.774	143.732	-	NC_008095.1	4486642	4487067	+	426	protein_coding	(deoxy)nucleoside triphosphate pyrophosphohydrolase && PF00293:NUDIX domain	NUDIX
MXAN_RS03070	MXAN_0632	500.843	374.029	79.8754	156.55	63.8589	57.1252	21.1511	25.3203	10.7642	14.0319	-	NC_008095.1	730342	731241	-	900	protein_coding	fatty acid desaturase && PF00487:Fatty acid desaturase	-
Novel00724	#N/A	131.526	141.356	137.174	123.828	132.352	132.776	110.862	110.788	133.24	148.546	-	NC_008095.1	5966107	5972097	+	5991	-	PF00464:Serine hydroxymethyltransferase|PF00698:Acyl transferase domain|PF02801:Beta-ketoacyl synthase, C-terminal domain|PF00109:Beta-ketoacyl synthase, N-terminal domain|PF13561:Enoyl-(Acyl carrier protein) reductase	SHMT
MXAN_RS24570	MXAN_5058	109.476	108.137	103.773	102.813	177.508	191.909	107.383	101.127	150.884	148.949	-	NC_008095.1	6333472	6334482	+	1011	protein_coding	ribonucleotide-diphosphate reductase subunit beta && PF00268:Ribonucleotide reductase, small chain	-
Novel00501	#N/A	140.844	180.928	137.397	127.462	107.428	98.623	104.593	160.568	130.583	113.11	-	NC_008095.1	4554383	4557021	+	2639	-	PF01144:Coenzyme A transferase|PF02803:Thiolase, C-terminal domain|PF00108:Thiolase, N-terminal domain	Thiolase_N
MXAN_RS22080	MXAN_4552	115.334	121.756	58.0602	62.0981	61.5947	60.3819	335.172	227.77	133.5	123.755	-	NC_008095.1	5676024	5676425	-	402	protein_coding	hypothetical protein && -	-
MXAN_RS34340	MXAN_7093	123.96	119.643	164.779	129.78	123.315	123.655	144.878	140.963	116.052	111.842	fghA	NC_008095.1	8665142	8665993	-	852	protein_coding	S-formylglutathione hydrolase && PF00756:Putative esterase	-
MXAN_RS24390	MXAN_5021	42.8454	44.3756	218.195	159.282	155.412	191.169	107.853	120.97	121.974	136.055	-	NC_008095.1	6276084	6277142	-	1059	protein_coding	type 2 isopentenyl-diphosphate Delta-isomerase && PF01070:FMN-dependent dehydrogenase	FMN_dh
MXAN_RS14945	MXAN_3083	126.602	110.247	102.737	125.064	138.096	135.069	156.981	134.234	129.131	136.557	-	NC_008095.1	3610480	3610947	+	468	protein_coding	hypothetical protein && -	-
sRNA00153	#N/A	228.014	168.908	60.816	117.199	167.975	128.205	46.0818	86.7463	125.618	164.394	-	NC_008095.1	5935985	5936055	+	71	-	-	-
MXAN_RS27325	MXAN_5638	83.3311	58.5679	124.092	160.311	177.189	205.089	109.06	115.652	115.843	144.783	-	NC_008095.1	7004307	7004606	+	300	protein_coding	acylphosphatase && PF00708:Acylphosphatase	-
MXAN_RS02250	MXAN_0460	90.197	91.5123	127.794	117.53	174.959	168.566	109.99	109.333	152.172	151.48	-	NC_008095.1	523979	524746	+	768	protein_coding	response regulator && PF00072:Response regulator receiver domain	Response_reg
MXAN_RS28875	MXAN_5953	111.377	120.297	146.188	129.565	120.625	128.56	124.329	114.831	149.878	147.08	-	NC_008095.1	7374631	7376130	+	1500	protein_coding	transglutaminase domain-containing protein && PF01841:Transglutaminase-like superfamily	Transglut_core
MXAN_RS29205	MXAN_6020	134.165	158.953	142.056	108.436	113.358	115.889	121.276	129.738	135.162	132.878	-	NC_008095.1	7451046	7452053	-	1008	protein_coding	SAM-dependent methyltransferase && PF13679:Methyltransferase domain	-
MXAN_RS05595	MXAN_1161	253.534	183.081	94.3647	139.672	102.591	133.222	84.114	80.1331	111.114	107.811	-	NC_008095.1	1351586	1352515	-	930	protein_coding	YXWGXW repeat-containing protein && PF12779:YXWGXW repeat (2 copies)	-
MXAN_RS33445	MXAN_6908	133.61	180.054	146.133	161.172	140.229	108.349	108.873	126.15	109.383	74.4917	-	NC_008095.1	8460391	8461980	+	1590	protein_coding	glucose-6-phosphate isomerase && PF00342:Phosphoglucose isomerase	-
MXAN_RS06365	MXAN_1316	258.334	307.946	33.3432	51.9792	20.17	26.5057	182.8	215.687	117.695	73.7471	-	NC_008095.1	1539305	1541320	+	2016	protein_coding	TonB-dependent receptor && PF00593:TonB dependent receptor|PF07715:TonB-dependent Receptor Plug Domain	TonB_dep_Rec
MXAN_RS31915	MXAN_6589	148.649	145.339	116.222	96.3418	125.315	118.214	134.056	128.192	147.547	127.899	-	NC_008095.1	8114600	8116303	+	1704	protein_coding	C69 family dipeptidase && PF03577:Peptidase family C69	-
Novel01031	#N/A	245.732	288.669	97.6144	203.646	106.152	72.0738	40.3069	132.869	57.1263	42.4712	-	NC_008095.1	8328485	8328912	+	428	-	-	-
MXAN_RS27545	MXAN_5683	147.452	178.053	109.181	104.908	138.161	130.883	107.664	101.588	144.11	124.061	-	NC_008095.1	7046242	7047498	-	1257	protein_coding	hypothetical protein && -	-
MXAN_RS20565	MXAN_4235	148.19	170.014	149.066	144.873	92.8654	76.1469	148.005	147.597	111.291	96.5393	thiC	NC_008095.1	5194388	5196262	-	1875	protein_coding	phosphomethylpyrimidine synthase ThiC && PF13667:ThiC-associated domain|PF01964:Radical SAM ThiC family	-
MXAN_RS12375	MXAN_2560	80.7614	105.36	178.603	124.548	112.047	105.7	131.907	119.808	165.066	160.47	-	NC_008095.1	2979577	2980611	+	1035	protein_coding	aspartate-semialdehyde dehydrogenase && PF02774:Semialdehyde dehydrogenase, dimerisation domain|PF01118:Semialdehyde dehydrogenase, NAD binding domain	-
MXAN_RS21320	MXAN_4392	139.628	155.218	140.088	107.316	114.484	97.6613	128.358	126.276	144.773	129.081	-	NC_008095.1	5395820	5396827	-	1008	protein_coding	esterase && PF00756:Putative esterase	-
Novel00463	#N/A	151.902	160.284	115.36	115.099	126.638	131.753	119.659	132.147	123.726	105.569	-	NC_008095.1	4134363	4134449	-	87	-	-	-
MXAN_RS09810	MXAN_2023	132.753	76.2096	82.7763	94.5709	136.035	103.23	174.081	176.653	143.046	161.678	-	NC_008095.1	2353748	2354005	+	258	protein_coding	BolA/IbaG family iron-sulfur metabolism protein && -	-
MXAN_RS37925	#N/A	286.598	330.357	88.0815	102.419	104.929	56.9914	56.6547	106.071	87.8709	60.5922	-	NC_008095.1	8437932	8438351	-	420	protein_coding	hypothetical protein && -	-
Novel00668	#N/A	111.313	160.439	156.856	94.0243	156.329	181.254	137.525	119.206	89.2881	72.0111	-	NC_008095.1	5691210	5691302	+	93	-	-	-
MXAN_RS28755	MXAN_5930	123.845	101.138	108.152	96.6074	129.809	159.922	137.279	133.858	139.129	147.187	-	NC_008095.1	7352226	7352498	-	273	protein_coding	hypothetical protein && -	-
Novel00844	#N/A	87.3404	107.965	163.828	132.465	124.662	128.563	114.962	120.086	144.008	152.854	-	NC_008095.1	6972032	6975322	+	3291	-	PF08245:Mur ligase middle domain|PF03793:PASTA domain|PF00905:Penicillin binding protein transpeptidase domain|PF01225:Mur ligase family, catalytic domain|PF02875:Mur ligase family, glutamate ligase domain	-
MXAN_RS27605	MXAN_5695	167.198	187.834	105.615	92.1791	111.063	110.843	124.017	119.233	136.892	121.141	-	NC_008095.1	7059246	7061003	-	1758	protein_coding	AAA family ATPase && PF00004:ATPase family associated with various cellular activities (AAA)	AAA
MXAN_RS10660	MXAN_2209	170.645	129.4	86.7596	101.907	155.88	165.728	100.147	101.06	125.815	137.355	-	NC_008095.1	2550088	2551572	-	1485	protein_coding	ammonia-forming cytochrome c nitrite reductase subunit c552 && PF02335:Cytochrome c552	-
Novel00186	#N/A	408.484	340.811	71.9431	103.917	99.6226	54.7786	44.7878	84.947	34.0401	31.1518	-	NC_008095.1	1852866	1854419	+	1554	-	-	-
MXAN_RS31485	MXAN_6498	102.348	146.773	148.625	114.975	109.673	83.0616	154.646	153.231	147.088	114.044	-	NC_008095.1	8011268	8011819	-	552	protein_coding	NAD(P)H-dependent oxidoreductase && PF03358:NADPH-dependent FMN reductase	FMN_red
MXAN_RS25165	MXAN_5178	121.699	119.733	145.309	128.597	107.396	111.284	131.166	135.269	143.004	130.789	xth	NC_008095.1	6469430	6470200	-	771	protein_coding	exodeoxyribonuclease III && PF03372:Endonuclease/Exonuclease/phosphatase family	Exo_endo_phos
MXAN_RS27950	MXAN_5766	72.8659	75.5723	138.333	136.517	137.706	179.158	141.196	104.424	131.261	156.177	-	NC_008095.1	7139056	7142238	-	3183	protein_coding	tetratricopeptide repeat protein && PF13414:TPR repeat	-
MXAN_RS02835	MXAN_0585	155.987	210.191	132.973	85.2375	94.7126	95.5172	133.308	122.379	123.762	117.993	-	NC_008095.1	668538	673256	+	4719	protein_coding	alpha-2-macroglobulin && PF10569:Alpha-macro-globulin thiol-ester bond-forming region|PF00207:Alpha-2-macroglobulin family|PF01835:MG2 domain|PF07703:Alpha-2-macroglobulin family N-terminal region	A2M_N
MXAN_RS07410	MXAN_1525	147.713	92.1744	98.0448	109.855	156.466	206.407	106.565	83.7958	110.013	159.019	-	NC_008095.1	1787909	1788790	+	882	protein_coding	GGDEF domain-containing protein && PF00498:FHA domain|PF00990:Diguanylate cyclase, GGDEF domain	GGDEF
MXAN_RS24495	MXAN_5042	139.05	174.98	215.924	150.204	51.8004	48.5625	190.558	184.481	59.1746	54.428	-	NC_008095.1	6304978	6306900	+	1923	protein_coding	OmpA family protein && PF02412:Thrombospondin type 3 repeat|PF00691:OmpA family	TSP_3
MXAN_RS22340	MXAN_4603	215.771	181.431	67.5638	82.6105	177.413	151.108	75.0747	76.3338	129.755	111.753	-	NC_008095.1	5776041	5777807	+	1767	protein_coding	B12-binding domain-containing radical SAM protein && PF02310:B12 binding domain|PF04055:Radical SAM superfamily	Radical_SAM
MXAN_RS07055	MXAN_1454	113.914	150.709	149.987	138.128	103.825	113.536	111.922	137.219	130.259	118.686	-	NC_008095.1	1714617	1715198	-	582	protein_coding	hypothetical protein && -	-
Novel00769	#N/A	122.366	167.853	146.957	137.119	141.979	181.052	74.3593	112.154	68.344	113.389	-	NC_008095.1	6316202	6316309	+	108	-	-	-
MXAN_RS29410	MXAN_6063	119.621	163.307	163.293	137.461	105.953	90.3719	135.713	135.565	106.219	107.919	-	NC_008095.1	7502754	7503542	+	789	protein_coding	indole-3-glycerol-phosphate synthase && PF00218:Indole-3-glycerol phosphate synthase	-
MXAN_RS03815	MXAN_0793	244.913	211.456	115.618	126.122	107.964	112.482	101.905	116.806	66.3786	61.7696	-	NC_008095.1	904238	905854	+	1617	protein_coding	hypothetical protein && -	-
MXAN_RS26605	MXAN_5487	296.897	295.586	86.2467	86.6633	60.9412	62.0539	118.188	116.722	75.1213	66.977	-	NC_008095.1	6829136	6830572	-	1437	protein_coding	DUF1552 domain-containing protein && PF07586:Protein of unknown function (DUF1552)	-
Novel00793	#N/A	106.191	129.411	166.887	109.639	93.7301	89.1434	138.946	139.589	141.401	148.405	-	NC_008095.1	6498064	6500300	-	2237	-	PF04542:Sigma-70 region 2|PF04545:Sigma-70, region 4|PF04539:Sigma-70 region 3|PF00140:Sigma-70 factor, region 1.2|PF03979:Sigma-70 factor, region 1.1|PF04546:Sigma-70, non-essential region|PF01035:6-O-methylguanine DNA methyltransferase, DNA binding domain	Sigma70_r3
MXAN_RS14615	MXAN_3018	152.804	128.408	111.595	118.412	110.033	124.317	148.099	148.415	106.36	112.016	-	NC_008095.1	3545936	3546415	-	480	protein_coding	MaoC family dehydratase N-terminal domain-containing protein && PF13452:N-terminal half of MaoC dehydratase	-
MXAN_RS27460	MXAN_5666	136.493	114.657	106.446	111.12	124.482	109.653	139.104	133.756	136.222	148.243	-	NC_008095.1	7029773	7030762	-	990	protein_coding	AAA family ATPase && PF07726:ATPase family associated with various cellular activities (AAA)	-
MXAN_RS31545	MXAN_6510	111.901	134.318	135.212	133.579	119.066	92.227	130.599	105.718	159.43	138.119	-	NC_008095.1	8031130	8031564	+	435	protein_coding	YciI family protein && PF03795:YCII-related domain	-
MXAN_RS13600	MXAN_2806	119.909	120.244	134.574	123.611	116.36	143.4	139.723	114.936	120.723	126.085	-	NC_008095.1	3275223	3275999	+	777	protein_coding	TatD family hydrolase && PF01026:TatD related DNase	-
MXAN_RS23795	MXAN_4901	112.819	137.125	109.543	95.6683	120.771	124.354	117.472	106.325	166.834	168.348	smc	NC_008095.1	6132368	6135970	-	3603	protein_coding	chromosome segregation protein SMC && PF02463:RecF/RecN/SMC N terminal domain|PF06470:SMC proteins Flexible Hinge Domain	SMC_N
MXAN_RS12505	MXAN_2586	81.0212	62.4437	133.577	141.098	160.326	185.43	115.259	100.901	132.747	146.204	-	NC_008095.1	3009253	3011541	+	2289	protein_coding	serine/threonine protein kinase && PF00069:Protein kinase domain	Pkinase
sRNA00120	#N/A	53.2291	113.882	149.766	119.881	128.727	160.138	133.847	184.77	74.3241	140.319	-	NC_008095.1	4860481	4860540	+	60	-	-	-
MXAN_RS12095	MXAN_2504	126.834	140.405	139.721	103.796	116.064	113.64	130.895	121.616	130.161	135.446	pilM	NC_008095.1	2913560	2915161	-	1602	protein_coding	pilus assembly protein PilM && PF11104:Type IV pilus assembly protein PilM;	-
MXAN_RS38145	#N/A	96.716	79.5565	145.128	162.734	133.242	119.941	146.812	103.966	131.102	138.602	-	NC_008095.1	2919767	2919922	-	156	protein_coding	hypothetical protein && -	-
MXAN_RS34335	MXAN_7092	148.608	143.368	162.866	154.63	108.337	123.886	143.94	103.887	83.989	84.1451	-	NC_008095.1	8664583	8665080	+	498	protein_coding	hypothetical protein && -	-
MXAN_RS31080	MXAN_6417	142.389	157.759	117.375	115.393	102.438	119.918	139.062	122.943	118.493	121.764	queC	NC_008095.1	7903327	7904019	-	693	protein_coding	7-cyano-7-deazaguanine synthase QueC && PF06508:Queuosine biosynthesis protein QueC	-
MXAN_RS05440	MXAN_1131	147.588	128.633	119.4	138.542	113.428	109.167	155.8	129.325	109.42	104.914	-	NC_008095.1	1318343	1319077	-	735	protein_coding	RDD family protein && PF06271:RDD family	-
MXAN_RS11395	MXAN_2359	154.078	149.922	127.796	133.918	91.5863	91.9991	139.293	129.156	128.325	110.045	-	NC_008095.1	2742438	2743289	-	852	protein_coding	glycosyltransferase family 2 protein && PF00535:Glycosyl transferase family 2	Glycos_transf_2
MXAN_RS21040	MXAN_4335	43.4579	55.3688	195.074	140.345	113.861	92.9592	185.169	105.669	147.367	176.805	-	NC_008095.1	5333882	5334289	-	408	protein_coding	(deoxy)nucleoside triphosphate pyrophosphohydrolase && PF00293:NUDIX domain	NUDIX
MXAN_RS17000	MXAN_3508	67.7064	67.5689	150.9	136.989	114.899	110.517	160.537	141.172	144.439	159.559	lepA	NC_008095.1	4086802	4088613	+	1812	protein_coding	elongation factor 4 && PF03144:Elongation factor Tu domain 2|PF06421:GTP-binding protein LepA C-terminus|PF00009:Elongation factor Tu GTP binding domain|PF00679:Elongation factor G C-terminus	GTP_EFTU
MXAN_RS18175	MXAN_3746	132.331	129.566	140.693	148.919	134.327	135.425	109.238	111.05	108.501	103.692	-	NC_008095.1	4460557	4461558	-	1002	protein_coding	NAD(P)-dependent oxidoreductase && PF01370:NAD dependent epimerase/dehydratase family	Epimerase
Novel00910	#N/A	158.423	151.016	122.579	91.9349	94.7366	101.14	137.923	118.618	133.499	142.87	-	NC_008095.1	7296649	7297323	+	675	-	PF04264:YceI-like domain	-
MXAN_RS27225	MXAN_5618	66.5781	80.0766	165.503	121.804	108.764	101.65	167.196	144.332	145.619	149.596	-	NC_008095.1	6982009	6982668	-	660	protein_coding	SRPBCC family protein && PF08327:Activator of Hsp90 ATPase homolog 1-like protein	-
MXAN_RS05545	MXAN_1151	122.861	128.15	133.148	132.586	117.225	128.452	127.258	116.77	128.859	115.291	-	NC_008095.1	1341877	1343061	-	1185	protein_coding	ABC transporter substrate-binding protein && PF13458:Periplasmic binding protein	-
MXAN_RS14005	MXAN_2891	209.735	211.96	93.0151	85.1442	130.41	114.875	102.23	88.9632	109.009	105.168	-	NC_008095.1	3376504	3377853	-	1350	protein_coding	WGR domain-containing protein && PF05406:WGR domain	WGR
MXAN_RS04585	MXAN_0953	177.347	171.308	103.105	139.119	136.373	121.324	88.7499	116.802	108.09	85.9499	zwf	NC_008095.1	1094587	1096131	-	1545	protein_coding	glucose-6-phosphate dehydrogenase && PF00479:Glucose-6-phosphate dehydrogenase, NAD binding domain|PF02781:Glucose-6-phosphate dehydrogenase, C-terminal domain	G6PD_C
MXAN_RS19010	MXAN_3913	81.2119	96.2025	147.215	116.088	123.629	115.266	121.507	104.409	174.26	168.285	-	NC_008095.1	4705471	4707279	+	1809	protein_coding	DEAD/DEAH box helicase && PF03880:DbpA RNA binding domain|PF00270:DEAD/DEAH box helicase|PF00271:Helicase conserved C-terminal domain	DEAD
MXAN_RS13005	MXAN_2685	136.673	198.087	118.895	98.1228	132.028	114.971	92.0276	100.72	141.682	113.171	-	NC_008095.1	3132559	3133143	+	585	protein_coding	chemotaxis protein CheW && PF01584:CheW-like domain	-
MXAN_RS13845	MXAN_2859	79.3512	91.4533	152.913	125.366	124.818	119.115	119.6	110.161	168.151	154.397	-	NC_008095.1	3331474	3334425	+	2952	protein_coding	SWIM zinc finger family protein && PF00176:SNF2 family N-terminal domain|PF00271:Helicase conserved C-terminal domain	SNF2_N
MXAN_RS12415	MXAN_2568	125.23	112.745	117.805	141.036	168.092	176.935	90.7078	86.3909	106.878	119.42	-	NC_008095.1	2988907	2989329	-	423	protein_coding	NUDIX hydrolase && PF00293:NUDIX domain	NUDIX
Novel01121	#N/A	163.624	197.585	122.783	105.535	108.557	100.609	116.109	118.295	105.54	106.49	-	NC_008095.1	9101693	9102709	+	1017	-	PF04519:Polymer-forming cytoskeletal	-
MXAN_RS17675	MXAN_3643	352.307	360.777	24.4908	39.3771	10.3352	10.8339	138.407	161.459	90.2948	56.4642	-	NC_008095.1	4341790	4346130	-	4341	protein_coding	non-ribosomal peptide synthetase && PF00501:AMP-binding enzyme|PF00668:Condensation domain|PF07993:Male sterility protein|PF00550:Phosphopantetheine attachment site|PF13193:AMP-binding enzyme C-terminal domain	AMP-binding
MXAN_RS09160	MXAN_1890	144.471	152.692	103.316	129.663	96.2809	83.0747	144.987	145.697	124.011	120.018	-	NC_008095.1	2214730	2215287	+	558	protein_coding	hypothetical protein && -	-
MXAN_RS29265	MXAN_6032	147.22	151.028	102.702	100.368	111.88	112.377	103.949	121.001	151.291	142.349	-	NC_008095.1	7464343	7465209	-	867	protein_coding	response regulator && PF01584:CheW-like domain|PF00072:Response regulator receiver domain	Response_reg
Novel00966	#N/A	67.1975	49.9974	174.671	231.69	9.18141	9.0107	266.026	414.347	10.4254	11.2262	-	NC_008095.1	7952896	7953662	+	767	-	-	-
MXAN_RS20265	MXAN_4174	136.162	165.929	135.609	118.186	95.0296	94.6925	133.906	148.59	107.826	107.234	-	NC_008095.1	5125671	5126423	-	753	protein_coding	ABC transporter ATP-binding protein && PF00005:ABC transporter	ABC_tran
MXAN_RS14570	MXAN_3009	99.126	134.639	164.836	94.336	64.2733	68.0375	170.546	148.393	151.463	147.187	-	NC_008095.1	3533171	3535432	+	2262	protein_coding	kinesin && -	-
MXAN_RS17940	MXAN_3698	145.07	130.3	119.357	107.996	117.536	101.546	124.231	123.949	141.629	130.636	-	NC_008095.1	4411928	4412674	-	747	protein_coding	hypothetical protein && -	-
MXAN_RS34920	MXAN_7213	151.664	164.246	122.416	99.5979	105.484	106.874	127.765	126.284	114.406	119.836	-	NC_008095.1	8805158	8806321	+	1164	protein_coding	cytochrome-c peroxidase && PF03150:Di-haem cytochrome c peroxidase	CCP_MauG
MXAN_RS20345	MXAN_4190	73.6483	78.3594	190.864	160.791	121.372	137.109	115.34	107.258	123.16	130.028	-	NC_008095.1	5144966	5147371	+	2406	protein_coding	Smr/MutS family protein && PF01713:Smr domain|PF00488:MutS domain V	Smr
MXAN_RS14425	MXAN_2978	144.368	113.971	83.9724	120.469	149.078	188.556	104.389	83.5675	111.634	137.068	-	NC_008095.1	3492361	3492984	-	624	protein_coding	5-formyltetrahydrofolate cyclo-ligase && PF01812:5-formyltetrahydrofolate cyclo-ligase family	-
MXAN_RS05620	MXAN_1165	77.1846	73.0013	126.925	135.913	174.258	131.827	118.212	135.989	126.502	136.966	-	NC_008095.1	1359870	1360337	+	468	protein_coding	hypothetical protein && -	-
MXAN_RS13050	MXAN_2694	47.9293	37.0115	163.215	135.491	108.711	134.07	163.471	137.967	143.467	164.668	-	NC_008095.1	3145264	3146382	-	1119	protein_coding	GTP-binding protein && -	-
MXAN_RS34330	MXAN_7091	96.8466	100.635	142.532	158.234	129.314	133.713	112.549	109.248	129.215	123.378	-	NC_008095.1	8662925	8664433	+	1509	protein_coding	HAD-IG family 5'-nucleotidase && PF05761:5' nucleotidase family	-
MXAN_RS04575	MXAN_0951	179.607	185.636	100.24	140.74	125.22	101.021	93.7188	125.917	101.545	81.2372	gndA	NC_008095.1	1092457	1093881	-	1425	protein_coding	NADP-dependent phosphogluconate dehydrogenase && PF00393:6-phosphogluconate dehydrogenase, C-terminal domain|PF03446:NAD binding domain of 6-phosphogluconate dehydrogenase	NAD_binding_2
MXAN_RS35380	MXAN_7311	83.6641	96.1247	133.124	109.919	131.396	130.068	119.72	127.685	165.053	137.033	-	NC_008095.1	8930572	8932248	-	1677	protein_coding	isovaleryl-CoA dehydrogenase && PF00441:Acyl-CoA dehydrogenase, C-terminal domain|PF02770:Acyl-CoA dehydrogenase, middle domain	-
Novel00286	#N/A	85.6561	95.782	119.059	92.5997	98.668	90.2425	123.181	244.701	144.454	139.159	-	NC_008095.1	2910435	2910533	+	99	-	-	-
Novel01105	#N/A	105.622	135.452	127.846	96.7822	130.318	109.464	94.9527	115.954	157.34	159.497	-	NC_008095.1	8975392	8976124	+	733	-	-	-
MXAN_RS21010	MXAN_4329	118.787	106.12	90.6452	115.756	130.013	151.073	139.365	143.645	113.638	122.749	-	NC_008095.1	5327479	5328114	+	636	protein_coding	hypothetical protein && -	-
Novel00806	#N/A	116.313	122.153	120.516	102.595	120.727	128.551	106.862	127.82	142.626	143.338	-	NC_008095.1	6653610	6656423	+	2814	-	PF07516:SecA Wing and Scaffold domain|PF01043:SecA preprotein cross-linking domain|PF07517:SecA DEAD-like domain	-
MXAN_RS27320	MXAN_5637	90.7652	97.7306	137.972	116.657	130.629	139.762	106.806	109.412	147.757	152.677	ligA	NC_008095.1	7002285	7004303	+	2019	protein_coding	NAD-dependent DNA ligase LigA && PF00533:BRCA1 C Terminus (BRCT) domain|PF03120:NAD-dependent DNA ligase OB-fold domain|PF01653:NAD-dependent DNA ligase adenylation domain|PF14520:Helix-hairpin-helix domain|PF12826:Helix-hairpin-helix motif|PF03119:NAD-dependent DNA ligase C4 zinc finger domain	BRCT
MXAN_RS07430	MXAN_1530	66.9705	61.3485	121.082	128.754	129.614	131.866	129.068	108.198	171.091	182.15	-	NC_008095.1	1796183	1796848	-	666	protein_coding	HAD-IB family hydrolase && PF12710:haloacid dehalogenase-like hydrolase	-
MXAN_RS29680	MXAN_6119	270.477	180.352	65.6638	180.151	154.473	166.319	42.831	77.1927	55.3586	36.2277	-	NC_008095.1	7565393	7565767	+	375	protein_coding	hypothetical protein && -	-
MXAN_RS29425	MXAN_6066	151.289	201.776	116.554	102.928	81.0282	72.7899	146.465	135.311	120.184	98.0878	-	NC_008095.1	7505385	7506176	+	792	protein_coding	tryptophan synthase subunit alpha && PF00290:Tryptophan synthase alpha chain	-
MXAN_RS17840	MXAN_3678	178.367	239.252	89.7161	89.789	119.723	141.062	90.5114	81.791	101.746	93.0861	-	NC_008095.1	4389209	4390207	+	999	protein_coding	polyprenyl synthetase family protein && PF00348:Polyprenyl synthetase	-
MXAN_RS09685	MXAN_1998	107.861	68.3777	100.48	138.495	137.264	158.587	124.793	108.859	131.213	146.771	-	NC_008095.1	2331505	2332281	+	777	protein_coding	outer membrane protein assembly factor BamD && PF13525:Outer membrane lipoprotein	-
MXAN_RS14780	MXAN_3050	101.736	126.002	122.059	101.018	97.2078	85.5988	140.661	111.793	166.2	170.083	asd	NC_008095.1	3578878	3579966	+	1089	protein_coding	aspartate-semialdehyde dehydrogenase && PF01118:Semialdehyde dehydrogenase, NAD binding domain|PF02774:Semialdehyde dehydrogenase, dimerisation domain	-
MXAN_RS30505	MXAN_6297	56.3995	73.7381	163.558	154.499	133.546	120.55	103.202	118.825	146.784	150.466	-	NC_008095.1	7772593	7773252	-	660	protein_coding	ribulose-phosphate 3-epimerase && PF00834:Ribulose-phosphate 3 epimerase family	-
MXAN_RS27140	MXAN_5601	102.419	99.9591	116.091	128.657	135.896	126.821	123.388	92.4599	149.918	144.757	-	NC_008095.1	6963169	6964125	-	957	protein_coding	D-alanine--D-alanine ligase && PF07478:D-ala D-ala ligase C-terminus|PF01820:D-ala D-ala ligase N-terminus	-
MXAN_RS28060	MXAN_5788	150.853	115.181	73.5471	81.4214	127.338	130.611	123.102	107.176	156.124	154.11	pilB	NC_008095.1	7165146	7166846	-	1701	protein_coding	type IV-A pilus assembly ATPase PilB && PF05157:Type II secretion system (T2SS), protein E, N-terminal domain|PF00437:Type II/IV secretion system protein	-
MXAN_RS20765	MXAN_4277	32.4875	28.5132	202.953	261.796	14.0315	9.6939	309.474	331.234	11.9547	17.117	-	NC_008095.1	5240206	5241144	+	939	protein_coding	serine protease && PF00089:Trypsin	Trypsin
MXAN_RS24640	MXAN_5072	37.0768	38.348	166.883	154.2	120.019	115.749	144.753	128.997	148.904	163.28	-	NC_008095.1	6347838	6348437	-	600	protein_coding	thymidine kinase && PF00265:Thymidine kinase	TK
MXAN_RS01775	MXAN_0361	373.319	247.644	60.4384	73.0415	51.123	62.2203	111.469	98.5902	70.3712	69.1864	-	NC_008095.1	425609	426139	-	531	protein_coding	prepilin-type N-terminal cleavage/methylation domain-containing protein && PF13544:Type IV pilin N-term methylation site GFxxxE	-
MXAN_RS29355	MXAN_6050	102.657	120.361	133.845	110.083	116.397	121.825	117.747	118.941	136.99	137.045	-	NC_008095.1	7487283	7488977	-	1695	protein_coding	DNA mismatch repair protein MutT && PF03571:Peptidase family M49	-
Novel00249	#N/A	122.702	166.931	113.056	91.8218	125.388	127.809	109.557	118.183	127.938	111.694	-	NC_008095.1	2661740	2663596	-	1857	-	PF13948:Domain of unknown function (DUF4215)|PF07691:PA14 domain	-
MXAN_RS06615	MXAN_1366	173.597	239.693	123.263	115.265	78.0028	84.96	109.299	110.483	97.5755	82.6082	-	NC_008095.1	1607569	1608066	-	498	protein_coding	hypothetical protein && -	-
sRNA00077	#N/A	134.18	181.121	105.97	103.751	100.527	94.9395	99.1457	179.342	111.354	103.37	-	NC_008095.1	3506757	3506843	+	87	-	-	-
MXAN_RS01385	MXAN_0282	206.284	155.558	68.0756	118.065	172.741	170.482	76.0493	74.6544	85.3329	85.8872	-	NC_008095.1	335489	336016	+	528	protein_coding	non-proteolytic archaemetzincin-like protein && PF07998:Peptidase family M54	-
sRNA00060	#N/A	121.266	104.977	152.105	120.436	121.24	145.838	93.5757	136.098	84.6621	131.146	-	NC_008095.1	2922413	2922501	+	89	-	-	-
MXAN_RS25265	MXAN_5199	118.341	90.2126	109.023	120.005	143.473	173.002	114.8	92.2948	124.941	124.415	-	NC_008095.1	6492142	6493053	+	912	protein_coding	GGDEF domain-containing protein && PF00498:FHA domain|PF00990:Diguanylate cyclase, GGDEF domain	GGDEF
MXAN_RS13745	MXAN_2838	126.679	130.684	102.99	92.0976	143.375	129.418	118.65	134.623	113.86	116.584	-	NC_008095.1	3305938	3306303	+	366	protein_coding	hypothetical protein && -	-
MXAN_RS29975	MXAN_6182	60.2169	68.2966	154.578	123.098	128.03	134.804	137.847	101.149	147.254	153.579	-	NC_008095.1	7644091	7644774	-	684	protein_coding	GNAT family N-acetyltransferase && PF00583:Acetyltransferase (GNAT) family	Acetyltransf_1
MXAN_RS27240	MXAN_5621	105.873	84.2073	115.574	162.839	92.1833	79.8042	159.495	194.39	98.0588	111.848	-	NC_008095.1	6986353	6986559	+	207	protein_coding	hypothetical protein && -	-
MXAN_RS15195	MXAN_3134	189.236	190.185	128.481	208.575	129.581	122.27	46.0818	93.9752	64.253	30.094	-	NC_008095.1	3671289	3671714	-	426	protein_coding	GAF domain-containing protein && PF13185:GAF domain	-
Novel00315	#N/A	86.1633	102.908	149.267	129.24	111.481	94.2024	117.126	149.986	133.172	129.026	-	NC_008095.1	3018376	3019726	-	1351	-	-	-
MXAN_RS18350	MXAN_3782	65.2358	79.0498	166.008	133.251	111.171	129.914	130.721	101.996	130.92	153.156	-	NC_008095.1	4547966	4548436	-	471	protein_coding	cyclic nucleotide-binding domain-containing protein && PF00027:Cyclic nucleotide-binding domain	cNMP_binding
MXAN_RS30875	MXAN_6374	239.752	312.145	83.2666	81.2418	105.914	85.2059	75.6258	84.4176	76.0452	56.7979	-	NC_008095.1	7854098	7855741	+	1644	protein_coding	long-chain fatty acid--CoA ligase && PF00501:AMP-binding enzyme|PF13193:AMP-binding enzyme C-terminal domain	AMP-binding
MXAN_RS22975	MXAN_4729	92.3454	95.444	133.99	107.606	133.102	129.359	118.094	93.9816	147.851	147.122	-	NC_008095.1	5923940	5924614	-	675	protein_coding	ABC transporter ATP-binding protein && PF00005:ABC transporter	ABC_tran
MXAN_RS12170	MXAN_2520	115.024	129.623	126.026	110.829	134.85	124.89	111.381	99.0098	123.019	124.034	-	NC_008095.1	2932341	2934455	+	2115	protein_coding	FHA domain-containing protein && PF00498:FHA domain	FHA
MXAN_RS03665	MXAN_0760	184.523	172.972	105.169	97.5606	115.258	112.626	96.5135	122.332	95.9386	95.3896	ung	NC_008095.1	869122	869799	+	678	protein_coding	uracil-DNA glycosylase && PF03167:Uracil DNA glycosylase superfamily	UDG
MXAN_RS00160	MXAN_0029	173.184	207.394	103.601	101.422	99.7192	124.689	106.144	106.273	88.1939	87.6054	-	NC_008095.1	36031	38070	+	2040	protein_coding	PilZ domain-containing protein && -	-
MXAN_RS14935	MXAN_3081	50.8289	63.7957	155.444	139.894	123.087	154.462	151.729	131.048	106.874	120.59	-	NC_008095.1	3608888	3609628	+	741	protein_coding	lytic transglycosylase domain-containing protein && PF01464:Transglycosylase SLT domain	-
MXAN_RS20305	MXAN_4182	133.369	192.302	121.25	79.9965	113.888	117.135	102.344	104.305	118.017	114.961	-	NC_008095.1	5138198	5138941	-	744	protein_coding	hypothetical protein && -	-
MXAN_RS21430	MXAN_4411	187.765	147.613	113.678	164.86	101.048	79.5374	122.927	145.421	79.6577	52.5764	-	NC_008095.1	5445841	5446728	-	888	protein_coding	cupin-like domain-containing protein && PF13621:Cupin-like domain	-
MXAN_RS24520	MXAN_5047	148.421	149.866	145.876	148.737	83.5553	62.0013	150.428	140.996	97.6553	67.0803	-	NC_008095.1	6315353	6315700	-	348	protein_coding	hypothetical protein && -	-
MXAN_RS12360	MXAN_2557	153.79	170.464	120.276	103.271	113.722	121.88	109.17	89.6928	110.242	100.127	rseP	NC_008095.1	2976633	2978264	+	1632	protein_coding	RIP metalloprotease RseP && PF02163:Peptidase family M50|PF00595:PDZ domain (Also known as DHR or GLGF)|PF13180:PDZ domain	Peptidase_M50
sRNA00204	#N/A	79.9568	74.4993	121.497	123.648	138.478	147.784	105.937	149.053	117.964	133.678	-	NC_008095.1	7351470	7351542	+	73	-	-	-
MXAN_RS36870	#N/A	77.4242	77.7525	111.75	170.098	84.6709	69.4697	219.923	174.194	94.1283	112.487	-	NC_008095.1	4977639	4977803	-	165	protein_coding	ribbon-helix-helix domain-containing protein && -	-
MXAN_RS23395	MXAN_4813	152.142	197.944	115.867	88.2406	105.507	90.181	109.776	112.923	114.376	104.814	tssH	NC_008095.1	6021917	6024574	+	2658	protein_coding	type VI secretion system ATPase TssH && PF00004:ATPase family associated with various cellular activities (AAA)|PF07724:AAA domain (Cdc48 subfamily)|PF10431:C-terminal, D2-small domain, of ClpB protein	AAA
MXAN_RS13370	MXAN_2759	108.247	149.876	125.678	106.681	88.3423	103.013	123.932	140.376	130.445	114.888	-	NC_008095.1	3213547	3214014	+	468	protein_coding	MogA/MoaB family molybdenum cofactor biosynthesis protein && PF00994:Probable molybdopterin binding domain	-
MXAN_RS24160	MXAN_4975	143.692	133.803	128.649	134.097	109.076	150.907	129.126	131.652	61.8757	66.3629	-	NC_008095.1	6221337	6222596	-	1260	protein_coding	response regulator && PF00072:Response regulator receiver domain	Response_reg
MXAN_RS27410	MXAN_5656	110.129	99.5557	128.313	160.683	100.021	93.5081	132.441	106.735	137.326	120.423	-	NC_008095.1	7020099	7020500	-	402	protein_coding	response regulator && PF00072:Response regulator receiver domain	Response_reg
MXAN_RS24285	MXAN_5001	61.6401	51.6926	123.883	108.386	126.314	125.221	157.979	119.871	149.268	164.429	-	NC_008095.1	6252149	6253513	+	1365	protein_coding	IscS subfamily cysteine desulfurase && PF00266:Aminotransferase class-V	Aminotran_5
MXAN_RS17330	MXAN_3573	176.96	161.298	91.1	95.8324	102.742	99.4108	128.805	117.565	110.402	104.394	-	NC_008095.1	4168046	4168747	-	702	protein_coding	hypothetical protein && PF03330:Rare lipoprotein A (RlpA)-like double-psi beta-barrel	-
MXAN_RS23020	MXAN_4738	186.388	183.105	82.4215	93.2451	120.8	113.93	96.9547	92.0635	114.127	103.072	-	NC_008095.1	5935853	5936938	-	1086	protein_coding	PhoH family protein && PF02562:PhoH-like protein	-
MXAN_RS12920	MXAN_2669	189.731	147.276	85.5808	91.0551	116.373	137.219	85.5784	95.8065	127.875	109.435	-	NC_008095.1	3117380	3117664	+	285	protein_coding	DUF2795 domain-containing protein && -	-
MXAN_RS05675	MXAN_1178	125.671	170.096	131.182	110.153	115.978	103.218	108.795	114.888	109.625	96.215	-	NC_008095.1	1370885	1372117	+	1233	protein_coding	peptidylprolyl isomerase && PF05698:Bacterial trigger factor protein (TF) C-terminus	-
Novel00218	#N/A	82.0594	86.2679	146.574	120.135	109.586	111.837	121.608	145.07	129.167	133.315	-	NC_008095.1	2340717	2344353	-	3637	-	PF00254:FKBP-type peptidyl-prolyl cis-trans isomerase|PF05697:Bacterial trigger factor protein (TF)|PF05698:Bacterial trigger factor protein (TF) C-terminus|PF02897:Prolyl oligopeptidase, N-terminal beta-propeller domain|PF07724:AAA domain (Cdc48 subfamily)|PF06689:ClpX C4-type zinc finger|PF10431:C-terminal, D2-small domain, of ClpB protein|PF00574:Clp protease	FKBP_C
MXAN_RS23775	MXAN_4897	157.444	173.534	67.1391	67.9064	142.469	117.372	66.8316	65.3917	177.315	149.768	-	NC_008095.1	6128005	6128409	+	405	protein_coding	hypothetical protein && -	-
Novel00729	#N/A	256.489	210.589	82.0626	89.3302	76.0437	66.8125	117.531	133.772	78.3571	73.3436	-	NC_008095.1	6016220	6019514	-	3295	-	PF05638:Type VI secretion system effector, Hcp|PF04965:Gene 25-like lysozyme|PF05943:Type VI secretion protein, EvpB/VC_A0108, tail sheath|PF05947:Type VI secretion system, TssF	-
MXAN_RS34300	MXAN_7085	70.443	50.8794	102.508	151.837	128.42	93.3947	192.932	170.158	91.4332	129.286	-	NC_008095.1	8659713	8659934	-	222	protein_coding	hypothetical protein && -	-
MXAN_RS21345	MXAN_4397	136.722	175.682	147.944	96.2453	112.092	103.529	108.514	70.5886	113.01	116.012	-	NC_008095.1	5402904	5403284	-	381	protein_coding	hypothetical protein && -	-
MXAN_RS24800	MXAN_5104	16.1698	20.3361	122.374	58.2055	85.1872	81.4402	229.57	165.584	193.133	208.048	-	NC_008095.1	6377816	6378823	+	1008	protein_coding	N-acetylornithine carbamoyltransferase && PF02729:Aspartate/ornithine carbamoyltransferase, carbamoyl-P binding domain|PF00185:Aspartate/ornithine carbamoyltransferase, Asp/Orn binding domain	-
sRNA00089	#N/A	132.986	97.35	83.6725	95.7983	122.155	139.942	101.016	185.932	130.563	90.2565	-	NC_008095.1	3842711	3842763	+	53	-	-	-
MXAN_RS05315	MXAN_1105	52.9831	26.8352	72.1862	112.441	132.318	110.06	144.119	147.449	181.781	199.234	yhbY	NC_008095.1	1287260	1287550	-	291	protein_coding	ribosome assembly RNA-binding protein YhbY && -	-
MXAN_RS05270	///	140.721	95.9445	104.732	104.271	78.6344	81.4016	155.074	161.432	139.317	117.75	-	NC_008095.1	1277010	1277243	-	234	protein_coding	hypothetical protein && -	-
Novel00977	#N/A	87.4499	87.4892	112.017	114.084	123.792	117.231	116.535	143.316	130.56	146.263	-	NC_008095.1	8037643	8038788	+	1146	-	PF00438:S-adenosylmethionine synthetase, N-terminal domain|PF02773:S-adenosylmethionine synthetase, C-terminal domain|PF02772:S-adenosylmethionine synthetase, central domain	-
MXAN_RS23140	MXAN_4762	51.3499	54.2295	129.899	150.831	108.625	103.682	143.997	106.723	154.994	173.88	-	NC_008095.1	5963897	5964400	-	504	protein_coding	6%2C7-dimethyl-8-ribityllumazine synthase && PF00885:6,7-dimethyl-8-ribityllumazine synthase	-
MXAN_RS14650	MXAN_3025	56.3482	81.9944	173.895	108.9	111.73	106.091	123.932	103.009	163.362	148.86	-	NC_008095.1	3550361	3552076	+	1716	protein_coding	hypothetical protein && -	-
MXAN_RS31795	MXAN_6563	307.322	257.71	54.0474	45.972	66.8431	65.3877	107.92	97.5022	88.0005	84.9476	-	NC_008095.1	8085141	8085818	-	678	protein_coding	hypothetical protein && -	-
MXAN_RS20030	MXAN_4123	204.99	158.507	62.9979	153.24	77.2855	59.5037	89.7868	256.17	75.4506	37.4409	-	NC_008095.1	5064218	5065234	+	1017	protein_coding	right-handed parallel beta-helix repeat-containing protein && PF05048:Periplasmic copper-binding protein (NosD)	-
MXAN_RS21475	MXAN_4420	82.6692	99.919	134.467	106.24	125.806	153.081	133.495	108.308	104.534	125.554	-	NC_008095.1	5472188	5472568	-	381	protein_coding	VOC family protein && PF12681:Glyoxalase-like domain	-
MXAN_RS02255	MXAN_0461	102.576	115.345	117.501	113.371	148.951	140.819	72.6253	96.8766	138.586	127.3	-	NC_008095.1	524750	525478	+	729	protein_coding	sensor histidine kinase && PF02518:Histidine kinase-, DNA gyrase B-, and HSP90-like ATPase	HATPase_c
MXAN_RS07175	MXAN_1478	49.3149	56.843	135.917	121.495	105.828	102.561	169.623	139.752	127.219	165.216	-	NC_008095.1	1738998	1739495	-	498	protein_coding	YajQ family cyclic di-GMP-binding protein && PF04461:Protein of unknown function (DUF520)	-
MXAN_RS19370	MXAN_3984	193.099	152.926	90.135	122.308	86.3928	83.2933	135.956	128.706	84.0409	96.7954	-	NC_008095.1	4852407	4853513	+	1107	protein_coding	SPFH/Band 7/PHB domain protein && PF01145:SPFH domain / Band 7 family	-
MXAN_RS27530	MXAN_5680	106.682	112.69	128.27	126.238	118.587	139.543	101.042	121.752	106.171	110.702	-	NC_008095.1	7042466	7044190	-	1725	protein_coding	sigma-54-dependent Fis family transcriptional regulator && PF00158:Sigma-54 interaction domain	Sigma54_activat
Novel00168	#N/A	122.415	150.559	128.945	101.329	87.7892	82.828	107.836	142.865	131.31	115.111	-	NC_008095.1	1713864	1714616	-	753	-	-	-
MXAN_RS33820	MXAN_6987	88.4371	103.721	144.296	107.752	88.2901	89.9329	155.547	130.362	135.982	125.015	-	NC_008095.1	8545723	8547900	-	2178	protein_coding	enoyl-CoA hydratase/isomerase family protein && PF02737:3-hydroxyacyl-CoA dehydrogenase, NAD binding domain|PF00378:Enoyl-CoA hydratase/isomerase|PF00725:3-hydroxyacyl-CoA dehydrogenase, C-terminal domain	3HCDH_N
MXAN_RS30575	MXAN_6311	168.132	175.037	98.5596	100.133	124.388	122.025	85.5736	97.0132	110.484	87.9027	-	NC_008095.1	7789514	7790806	-	1293	protein_coding	amidohydrolase family protein && PF01979:Amidohydrolase family	Amidohydro_1
MXAN_RS17695	MXAN_3647	85.0869	85.0377	34.5278	68.8783	16.876	11.9782	297.821	295.218	165.893	107.785	-	NC_008095.1	4350102	4350875	-	774	protein_coding	2%2C3-dihydro-2%2C3-dihydroxybenzoate dehydrogenase && PF00106:short chain dehydrogenase	adh_short
Novel00866	#N/A	131.074	137.37	125.293	112.483	102.334	106.813	108.183	120.373	111.321	113.196	-	NC_008095.1	7069849	7070989	+	1141	-	PF04012:PspA/IM30 family	-
sRNA00058	#N/A	122.898	107.112	140.38	81.7602	100.414	85.5045	112.078	154.719	135.945	127.562	-	NC_008095.1	2913791	2913859	+	69	-	-	-
MXAN_RS04170	MXAN_0870	138.099	183.783	121.529	99.5192	95.7724	80.4317	117.315	118.005	115.534	97.0064	-	NC_008095.1	986547	988625	+	2079	protein_coding	S46 family peptidase && PF10459:Peptidase S46	-
MXAN_RS12980	MXAN_2680	196.766	173.598	85.9097	88.5418	119.93	120.159	85.7047	87.4868	102.217	106.643	-	NC_008095.1	3126214	3128271	-	2058	protein_coding	TonB family protein && PF00069:Protein kinase domain|PF03544:Gram-negative bacterial TonB protein C-terminal	Pkinase
MXAN_RS07125	MXAN_1468	83.8676	41.1191	53.2636	92.9394	280.754	204.44	106.772	100.018	100.15	103.031	-	NC_008095.1	1729668	1730057	-	390	protein_coding	hypothetical protein && -	-
MXAN_RS22455	MXAN_4626	82.6767	82.2537	123.128	131.43	120.003	127.524	125.441	123.477	111.208	138.655	pgsA	NC_008095.1	5807724	5808413	-	690	protein_coding	CDP-diacylglycerol--glycerol-3-phosphate 3-phosphatidyltransferase && PF01066:CDP-alcohol phosphatidyltransferase	CDP-OH_P_transf
sRNA00176	#N/A	50.7174	66.054	144.341	98.3543	95.6488	97.5909	117.409	153.975	176.031	163.649	-	NC_008095.1	6664091	6664166	+	76	-	-	-
MXAN_RS15585	MXAN_3218	164.32	153.958	93.8548	101.487	108.976	133.485	105.441	97.7617	91.6677	111.702	-	NC_008095.1	3770149	3770715	+	567	protein_coding	tetratricopeptide repeat protein && PF13414:TPR repeat	-
MXAN_RS28735	MXAN_5926	110.129	100.019	106.106	121.097	119.034	137.083	110.719	96.6586	120.067	141.709	-	NC_008095.1	7348462	7349232	-	771	protein_coding	fumarylacetoacetate hydrolase family protein && PF10370:Domain of unknown function (DUF2437)|PF01557:Fumarylacetoacetate (FAA) hydrolase family	FAA_hydrolase
MXAN_RS36130	MXAN_7477	104.15	86.6264	120.532	145.666	93.2183	92.7965	160.736	140.755	100.186	117.657	-	NC_008095.1	9103439	9104230	-	792	protein_coding	ParA family protein && PF01656:CobQ/CobB/MinD/ParA nucleotide binding domain	CbiA
MXAN_RS09645	MXAN_1990	110.793	125.447	131.23	95.4403	111.074	125.24	113.48	136.042	109.618	103.741	-	NC_008095.1	2324350	2324847	-	498	protein_coding	caib/baif family protein && -	-
sRNA00182	#N/A	197.401	289.419	114.499	93.1373	77.1507	22.2634	67.3443	120.081	121.859	57.7641	-	NC_008095.1	6815783	6815835	+	53	-	-	-
MXAN_RS33270	MXAN_6868	48.8452	34.1896	95.8042	105.68	121.718	87.7658	169.613	141.956	172.413	182.91	queD	NC_008095.1	8423895	8424257	+	363	protein_coding	6-carboxytetrahydropterin synthase QueD && PF01242:6-pyruvoyl tetrahydropterin synthase	-
MXAN_RS15065	MXAN_3108	104.899	105.523	117.015	94.0875	124.27	121.591	128.996	114.147	121.807	127.134	-	NC_008095.1	3642849	3645080	+	2232	protein_coding	FHA domain-containing protein && PF00498:FHA domain	FHA
MXAN_RS15375	MXAN_3172	98.672	123.904	172.45	105.104	83.9212	96.9881	131.668	112.021	120.636	113.75	hflC	NC_008095.1	3716559	3717500	+	942	protein_coding	protease modulator HflC && PF01145:SPFH domain / Band 7 family	-
MXAN_RS28295	MXAN_5838	152.455	137.539	98.5572	118.758	108.356	88.0569	94.3364	110.31	132.735	117.329	-	NC_008095.1	7240910	7241713	-	804	protein_coding	SDR family oxidoreductase && PF00106:short chain dehydrogenase	adh_short
MXAN_RS01140	MXAN_0233	115.794	132.561	90.7675	107.954	114.985	87.0578	153.003	133.487	114.539	107.877	-	NC_008095.1	282484	282969	+	486	protein_coding	sigma-70 family RNA polymerase sigma factor && PF04542:Sigma-70 region 2	Sigma70_r2
MXAN_RS27425	MXAN_5659	111.523	138.467	137.218	104.538	124.286	113.563	110.859	94.998	109.653	112.492	-	NC_008095.1	7022239	7022949	-	711	protein_coding	aerotolerance regulator BatE && PF13432:Tetratricopeptide repeat	-
MXAN_RS24080	MXAN_4959	61.4762	64.9481	145.477	136.528	96.0787	102.756	135.816	109.681	151.843	152.9	-	NC_008095.1	6204271	6205146	+	876	protein_coding	tetratricopeptide repeat protein && PF13424:Tetratricopeptide repeat	-
Novel00414	#N/A	94.4495	91.9859	157.895	116.085	99.421	97.987	126.542	110.346	121.128	141.211	-	NC_008095.1	3820651	3821837	+	1187	-	PF05690:Thiazole biosynthesis protein ThiG|PF02597:ThiS family	ThiS
MXAN_RS01650	MXAN_0337	159.575	170.436	110.879	82.8309	94.5237	103.968	116.682	110.797	94.1473	111.509	-	NC_008095.1	394673	395113	+	441	protein_coding	group II truncated hemoglobin && PF01152:Bacterial-like globin	-
MXAN_RS16900	MXAN_3486	65.6982	67.0651	118.136	97.1469	99.0533	80.0326	171.95	119.948	157.557	178.635	-	NC_008095.1	4067161	4067973	-	813	protein_coding	thioesterase && PF00975:Thioesterase domain	-
Novel00995	#N/A	99.7641	90.2306	112.582	131.081	116.924	118.988	113.726	79.7046	151.06	140.694	-	NC_008095.1	8152058	8152227	-	170	-	-	-
Novel00845	#N/A	99.313	120.771	125.037	115.851	100.399	102.344	92.9491	135.644	115.331	146.925	-	NC_008095.1	6976394	6976505	+	112	-	-	-
MXAN_RS03020	MXAN_0622	72.2659	83.9434	127.343	105.234	104.695	91.813	133.05	117.26	160.312	158.333	-	NC_008095.1	719871	721493	+	1623	protein_coding	ABC-F family ATP-binding cassette domain-containing protein && PF12848:ABC transporter|PF00005:ABC transporter	ABC_tran
MXAN_RS31170	MXAN_6436	139.161	169.828	114.921	182.518	152.186	156.08	55.729	77.3787	70.3541	35.8509	-	NC_008095.1	7940101	7940559	+	459	protein_coding	DUF3293 domain-containing protein && PF11697:Protein of unknown function (DUF3293)	-
MXAN_RS21435	MXAN_4412	177.514	182.958	106.399	174.954	133.464	74.0203	85.1114	126.242	55.9391	36.4048	-	NC_008095.1	5446910	5448223	+	1314	protein_coding	50S ribosomal protein L11 methyltransferase && PF06325:Ribosomal protein L11 methyltransferase (PrmA)	-
MXAN_RS10090	MXAN_2079	94.4563	99.5446	124.694	86.0816	114.966	116.226	114.991	101.712	156.817	142.852	-	NC_008095.1	2413025	2414338	+	1314	protein_coding	adenylosuccinate lyase && PF00206:Lyase|PF10397:Adenylosuccinate lyase C-terminus	-
MXAN_RS00785	MXAN_0159	170.89	155.476	84.2394	110.235	95.0441	111.602	140.855	122.236	86.6083	74.778	-	NC_008095.1	194300	194734	+	435	protein_coding	hypothetical protein && -	-
MXAN_RS10875	MXAN_2251	4.26307	5.39796	160.872	96.6024	67.9055	86.6393	216.202	145.917	181.222	186.817	-	NC_008095.1	2600693	2601622	+	930	protein_coding	glycine betaine ABC transporter substrate-binding protein && PF04069:Substrate binding domain of ABC-type glycine betaine transport system	-
MXAN_RS27250	MXAN_5623	141.901	122.866	79.8481	100.348	129.524	113.363	87.5497	120.458	121.7	133.903	-	NC_008095.1	6987651	6988163	+	513	protein_coding	hypothetical protein && PF07998:Peptidase family M54	-
MXAN_RS24790	MXAN_5102	105.235	84.1849	129.236	123.625	112.882	94.2721	168.548	117.857	108.591	105.593	-	NC_008095.1	6376258	6377067	+	810	protein_coding	hypothetical protein && -	-
MXAN_RS28490	MXAN_5876	123.653	131.581	126.685	110.53	101.157	103.604	122.97	110.536	112.605	103.38	-	NC_008095.1	7290116	7296532	+	6417	protein_coding	hypothetical protein && -	-
MXAN_RS09695	MXAN_2000	108.149	66.1555	97.0088	120.554	126.151	143.153	125.063	98.2485	124.636	137.355	-	NC_008095.1	2333022	2333744	+	723	protein_coding	tetratricopeptide repeat protein && PF13414:TPR repeat	-
MXAN_RS31415	MXAN_6485	78.4688	71.7108	135.645	131.599	114.568	147.051	122.734	92.6011	111.091	140.603	-	NC_008095.1	7996565	7997371	+	807	protein_coding	energy transducer TonB && PF03544:Gram-negative bacterial TonB protein C-terminal	-
MXAN_RS10940	MXAN_2264	89.9301	106.309	134.941	110.97	101.023	103.954	130.929	109.69	131.129	126.24	-	NC_008095.1	2626145	2628025	-	1881	protein_coding	methylmalonyl-CoA mutase small subunit && PF01642:Methylmalonyl-CoA mutase	MM_CoA_mutase
MXAN_RS14595	MXAN_3014	127.025	120.182	111.452	102.067	114.678	118.199	95.8011	108.504	125.242	121.569	-	NC_008095.1	3540473	3541717	+	1245	protein_coding	acetylornithine transaminase && PF00202:Aminotransferase class-III	Aminotran_3
MXAN_RS11830	MXAN_2445	97.8142	124.847	127.257	104.572	115.444	102.412	111.009	104.258	126.502	128.789	sctQ	NC_008095.1	2852232	2853635	+	1404	protein_coding	type III secretion system cytoplasmic ring protein SctQ && PF02154:Flagellar motor switch protein FliM|PF01052:Type III flagellar switch regulator (C-ring) FliN C-term	-
MXAN_RS34185	MXAN_7062	92.0028	95.858	113.473	108.85	101.015	103.751	133.291	113.582	143.14	136.296	-	NC_008095.1	8638152	8638874	-	723	protein_coding	YebC/PmpR family DNA-binding transcriptional regulator && PF01709:Transcriptional regulator	-
MXAN_RS12260	MXAN_2537	200.865	169.364	123.878	173.856	73.817	70.7954	99.3536	124.098	54.5892	48.9391	-	NC_008095.1	2951885	2953315	-	1431	protein_coding	VWA domain-containing protein && PF00092:von Willebrand factor type A domain	VWA
sRNA00076	#N/A	126.343	139.06	112.811	118.314	117.685	107.695	76.0117	131.734	98.6717	110.554	-	NC_008095.1	3505127	3505486	+	360	-	-	-
MXAN_RS24810	MXAN_5106	25.0954	27.0491	124.723	64.2765	99.8931	127.139	191.29	142.473	154.643	181.074	-	NC_008095.1	6379790	6380851	+	1062	protein_coding	M20 family metallo-hydrolase && PF01546:Peptidase family M20/M25/M40|PF07687:Peptidase dimerisation domain	Peptidase_M20
MXAN_RS16980	MXAN_3504	86.0843	105.98	128.177	104.602	108.282	125.582	119.966	97.5173	142.241	117.676	-	NC_008095.1	4083685	4084284	-	600	protein_coding	hypothetical protein && -	-
MXAN_RS01075	MXAN_0219	32.7313	26.7141	18.9072	17.8322	28.4734	28.325	232.968	234.516	288.021	227.162	-	NC_008095.1	265715	267541	+	1827	protein_coding	hypothetical protein && -	-
MXAN_RS01785	MXAN_0363	367.097	255.38	53.0875	60.0096	40.5335	36.0269	99.1457	96.209	66.6354	61.155	-	NC_008095.1	430392	430901	-	510	protein_coding	c-type cytochrome && -	-
MXAN_RS32265	MXAN_6663	98.8578	91.6555	107.058	114.286	146.645	145.457	110.038	98.8908	117.244	105.104	-	NC_008095.1	8191294	8192358	-	1065	protein_coding	branched-chain amino acid ABC transporter permease && PF02653:Branched-chain amino acid transport system / permease component	BPD_transp_2
MXAN_RS11625	MXAN_2404	163.608	135.43	93.8891	98.6675	82.7333	91.9136	138.314	146.582	94.6058	89.3725	-	NC_008095.1	2796465	2796950	+	486	protein_coding	peptidylprolyl isomerase && PF00254:FKBP-type peptidyl-prolyl cis-trans isomerase	FKBP_C
MXAN_RS12925	MXAN_2670	205.232	203.993	96.6462	88.0564	92.985	119.656	84.7619	87.403	84.3234	71.7126	-	NC_008095.1	3117830	3118987	+	1158	protein_coding	hybrid sensor histidine kinase/response regulator && PF02518:Histidine kinase-, DNA gyrase B-, and HSP90-like ATPase|PF00072:Response regulator receiver domain	HATPase_c
MXAN_RS11520	MXAN_2382	124.377	115.888	109.951	108.085	114.188	94.5458	102.994	129.367	113.283	121.155	-	NC_008095.1	2768702	2770015	+	1314	protein_coding	M18 family aminopeptidase && PF02127:Aminopeptidase I zinc metalloprotease (M18)	Peptidase_M18
MXAN_RS28375	MXAN_5853	119.765	150.942	130.877	112.074	106.027	98.6045	109.684	130.483	85.6153	89.3767	-	NC_008095.1	7262067	7263449	+	1383	protein_coding	sigma-54-dependent Fis family transcriptional regulator && PF00158:Sigma-54 interaction domain|PF00072:Response regulator receiver domain	Sigma54_activat
MXAN_RS06475	MXAN_1338	112.141	85.0056	64.4787	83.7202	117.732	108.914	140.57	110.149	150.263	159.453	-	NC_008095.1	1571939	1572376	-	438	protein_coding	hypothetical protein && -	-
MXAN_RS27065	MXAN_5585	92.4435	98.5936	138.684	114.041	105.104	111.573	135.68	115.125	108.59	112.199	-	NC_008095.1	6938527	6940830	-	2304	protein_coding	glycosyltransferase family 39 protein && PF13231:Dolichyl-phosphate-mannose-protein mannosyltransferase	-
MXAN_RS11655	MXAN_2410	157.184	193.113	95.4827	89.3231	97.406	127.191	101.85	93.318	84.8087	92.1929	-	NC_008095.1	2804805	2805134	+	330	protein_coding	hypothetical protein && -	-
MXAN_RS20870	MXAN_4302	82.5536	77.4525	121.059	128.119	95.724	114.763	138.313	134.688	118.474	120.568	-	NC_008095.1	5294281	5296824	-	2544	protein_coding	FAD-dependent monooxygenase && -	-
MXAN_RS25970	MXAN_5351	47.5466	48.6265	124.811	102.698	119.136	130.312	134.542	108.9	156.8	158.217	-	NC_008095.1	6662637	6665888	-	3252	protein_coding	DEAD/DEAH box helicase && PF00271:Helicase conserved C-terminal domain|PF08455:Bacterial SNF2 helicase associated|PF00176:SNF2 family N-terminal domain	SNF2_N
MXAN_RS15060	MXAN_3107	78.5317	63.6404	99.9922	96.3118	113.837	136.324	139.237	120.103	136.573	146.932	tadA	NC_008095.1	3641054	3642841	+	1788	protein_coding	Flp pilus assembly complex ATPase component TadA && PF00498:FHA domain|PF00437:Type II/IV secretion system protein	FHA
Novel00295	#N/A	156.117	209.937	89.77	102.29	87.3715	79.6521	98.0562	128.594	108.149	71.4911	-	NC_008095.1	2929966	2930056	+	91	-	-	-
MXAN_RS15070	MXAN_3109	85.8984	104.061	137.628	111.35	100.171	107.741	123.141	121.584	119.207	120.055	polA	NC_008095.1	3645126	3647852	+	2727	protein_coding	DNA polymerase I && PF02739:5'-3' exonuclease, N-terminal resolvase-like domain|PF01367:5'-3' exonuclease, C-terminal SAM fold|PF00476:DNA polymerase family A	-
MXAN_RS06630	MXAN_1369	155.083	175.885	118.844	109.961	80.5348	60.2362	117.21	124.978	107.294	80.5373	-	NC_008095.1	1609807	1610514	-	708	protein_coding	GspH/FimT family pseudopilin && -	-
MXAN_RS29130	MXAN_6004	76.4861	94.5638	133.905	108.694	102.327	97.6054	130.57	102.398	146.721	136.808	-	NC_008095.1	7431329	7432549	+	1221	protein_coding	methyltransferase domain-containing protein && PF09243:Mitochondrial small ribosomal subunit Rsm22	-
Novel00059	#N/A	77.5266	89.1911	106.649	96.7705	104.811	94.6307	102.483	158.142	150.424	146.823	-	NC_008095.1	659953	660962	-	1010	-	-	-
MXAN_RS12585	MXAN_2603	121.107	121.512	115.2	114.431	103.966	105.873	124.649	106.281	112.57	101.312	nadA	NC_008095.1	3027844	3028776	-	933	protein_coding	quinolinate synthase NadA && PF02445:Quinolinate synthetase A protein	-
MXAN_RS17440	MXAN_3595	63.7974	90.02	140.09	112.304	99.05	90.1811	136.464	119.779	141.166	132.792	-	NC_008095.1	4190193	4192607	+	2415	protein_coding	phenylalanine--tRNA ligase subunit beta && PF03483:B3/4 domain|PF03484:tRNA synthetase B5 domain|PF03147:Ferredoxin-fold anticodon binding domain|PF01588:Putative tRNA binding domain	-
MXAN_RS05075	MXAN_1056	100.473	108.881	123.934	128.884	122.426	97.3428	104.317	116.693	118.323	104.133	astB	NC_008095.1	1234152	1235474	-	1323	protein_coding	N-succinylarginine dihydrolase && PF04996:Succinylarginine dihydrolase	-
MXAN_RS19330	MXAN_3976	146.527	133.123	101.948	110.415	100.512	103.108	108.251	112.193	108.008	101.204	-	NC_008095.1	4841119	4842882	-	1764	protein_coding	hypothetical protein && -	-
MXAN_RS19215	MXAN_3953	235.661	243.464	88.1832	130.461	103.963	81.3361	60.5505	75.771	56.9334	47.7244	-	NC_008095.1	4812313	4814886	+	2574	protein_coding	hypothetical protein && -	-
MXAN_RS34015	MXAN_7027	79.1531	84.1964	129.957	112.333	130.709	163.665	98.1402	113.13	100.437	111.908	-	NC_008095.1	8599992	8601470	+	1479	protein_coding	PAS domain-containing protein && PF08448:PAS fold|PF13426:PAS domain|PF02518:Histidine kinase-, DNA gyrase B-, and HSP90-like ATPase	HATPase_c
MXAN_RS24025	MXAN_4948	161.098	168.771	104.699	100.759	103.57	89.6233	108.705	99.1622	104.352	81.0004	serC	NC_008095.1	6190518	6191606	-	1089	protein_coding	3-phosphoserine/phosphohydroxythreonine transaminase && PF00266:Aminotransferase class-V	Aminotran_5
MXAN_RS00690	MXAN_0140	89.0551	102.529	103.494	103.214	101.82	110.181	133.214	128.277	124.137	125.725	-	NC_008095.1	163224	164681	-	1458	protein_coding	RNA-directed DNA polymerase && PF00078:Reverse transcriptase (RNA-dependent DNA polymerase)	RVT_1
MXAN_RS12770	MXAN_2640	149.815	166.457	95.1482	99.1067	79.3034	71.3748	144.699	112.822	94.2039	108.6	-	NC_008095.1	3084053	3084274	+	222	protein_coding	hypothetical protein && -	-
Novel00782	#N/A	85.6561	65.4197	126.786	118.401	143.03	118.621	132.194	134.332	66.4456	129.925	-	NC_008095.1	6426294	6426374	+	81	-	-	-
MXAN_RS27720	MXAN_5718	88.2715	106.448	125.906	89.359	87.8606	98.6519	101.416	135.822	141.253	145.577	-	NC_008095.1	7086729	7087121	-	393	protein_coding	TraR/DksA family transcriptional regulator && PF01258:Prokaryotic dksA/traR C4-type zinc finger	zf-dskA_traR
MXAN_RS25865	MXAN_5330	200.849	142.119	95.6859	117.26	88.1247	94.9395	141.881	102.257	65.6927	70.7459	-	NC_008095.1	6636351	6636872	+	522	protein_coding	NADAR family protein && PF08719:Domain of unknown function (DUF1768)	-
MXAN_RS02005	MXAN_0412	162.158	146.437	82.9192	77.9412	104.616	85.128	120.391	111.654	113.307	114.375	-	NC_008095.1	473242	474039	-	798	protein_coding	TIGR00266 family protein && PF01987:Mitochondrial biogenesis AIM24	-
MXAN_RS07345	MXAN_1512	137.826	132.909	109.836	106.889	90.5371	96.2824	109.035	129.165	104.614	98.0371	-	NC_008095.1	1774533	1775705	-	1173	protein_coding	hypothetical protein && -	-
MXAN_RS15040	MXAN_3103	75.6907	78.853	124.201	109.447	108.735	107.284	128.961	124.263	126.633	130.866	-	NC_008095.1	3635743	3637827	+	2085	protein_coding	hypothetical protein && -	-
MXAN_RS21535	MXAN_4433	93.5322	136.135	126.491	84.2868	122.521	121.513	88.9883	88.7041	136.193	116.198	-	NC_008095.1	5481985	5483331	+	1347	protein_coding	trypsin-like peptidase domain-containing protein && PF13180:PDZ domain|PF13365:Trypsin-like peptidase domain	-
MXAN_RS10140	MXAN_2090	57.1869	49.2423	113.662	116.061	159.726	185.686	92.3295	87.5731	122.459	129.556	-	NC_008095.1	2421541	2423460	-	1920	protein_coding	OmpA family protein && PF00691:OmpA family	-
MXAN_RS12425	MXAN_2570	220.427	207.745	93.1341	105.994	91.0522	85.9204	82.5707	92.4688	75.3933	58.4987	acs	NC_008095.1	2989941	2991896	+	1956	protein_coding	acetate--CoA ligase && PF00501:AMP-binding enzyme|PF13193:AMP-binding enzyme C-terminal domain|PF16177:Acetyl-coenzyme A synthetase N-terminus	AMP-binding
MXAN_RS20455	MXAN_4213	110.129	79.9498	86.0995	116.172	106.684	119.619	117.653	103.714	133.726	138.618	ribA	NC_008095.1	5172459	5173133	+	675	protein_coding	GTP cyclohydrolase II && PF00925:GTP cyclohydrolase II	GTP_cyclohydro2
MXAN_RS05660	MXAN_1175	113.126	148.364	130.038	116.091	120.692	111.689	95.9083	81.5612	101.051	93.7194	-	NC_008095.1	1368293	1369027	-	735	protein_coding	phospholipase && PF02230:Phospholipase/Carboxylesterase	Abhydrolase_2
MXAN_RS29110	MXAN_6000	121.522	151.542	47.5584	53.2018	58.7498	62.7059	106.294	101.899	222.386	185.945	-	NC_008095.1	7427562	7428518	+	957	protein_coding	ABC transporter substrate-binding protein && PF01497:Periplasmic binding protein	Peripla_BP_2
Novel00672	#N/A	150.176	180.014	85.9344	115.393	133.202	75.0885	83.8232	111.982	78.2849	95.6719	-	NC_008095.1	5703034	5703143	+	110	-	-	-
MXAN_RS32805	MXAN_6773	101.658	83.1321	102.113	131.996	117.587	132.368	87.7058	88.1736	124.202	140.441	-	NC_008095.1	8325082	8325393	+	312	protein_coding	4a-hydroxytetrahydrobiopterin dehydratase && PF01329:Pterin 4 alpha carbinolamine dehydratase	-
MXAN_RS09605	MXAN_1981	46.1452	60.2032	173.88	444.727	95.5648	68.7127	44.9938	125.873	31.9076	16.6497	-	NC_008095.1	2316567	2318060	+	1494	protein_coding	PD40 domain-containing protein && -	-
MXAN_RS22530	MXAN_4641	146.289	124.127	86.9794	89.2702	104.224	99.2246	106.387	113.543	130.353	107.855	-	NC_008095.1	5823559	5825160	+	1602	protein_coding	hypothetical protein && -	-
MXAN_RS04405	MXAN_0917	140.993	152.184	105.313	91.2718	119.524	112.114	91.019	105.775	103.236	86.6349	kynU	NC_008095.1	1047259	1048539	-	1281	protein_coding	kynureninase && PF00266:Aminotransferase class-V	Aminotran_5
MXAN_RS27795	MXAN_5735	76.9357	94.8349	148.894	107.173	104.227	86.7588	113.391	103.961	138.161	133.672	ftsY	NC_008095.1	7101449	7103014	+	1566	protein_coding	signal recognition particle-docking protein FtsY && PF00448:SRP54-type protein, GTPase domain|PF02881:SRP54-type protein, helical bundle domain	-
MXAN_RS27635	MXAN_5701	82.8709	63.1329	134.264	129.108	112.029	136.698	102.845	97.5429	118.582	130.18	-	NC_008095.1	7068221	7069024	-	804	protein_coding	hypothetical protein && -	-
MXAN_RS12960	MXAN_2676	207.956	178.643	75.4877	86.4007	97.2106	96.8875	90.035	87.6685	97.5287	89.2937	-	NC_008095.1	3123065	3123619	+	555	protein_coding	hypothetical protein && -	-
Novel00909	#N/A	71.9645	68.0231	139.591	119.967	116.238	121.457	106.4	121.219	115.487	125.812	-	NC_008095.1	7283336	7284319	-	984	-	PF00271:Helicase conserved C-terminal domain|PF00270:DEAD/DEAH box helicase	Helicase_C
MXAN_RS26245	MXAN_5411	117.36	141.912	119.059	117.53	110.715	93.2222	92.3858	125.461	99.0211	88.9072	-	NC_008095.1	6734734	6735129	-	396	protein_coding	hypothetical protein && PF03795:YCII-related domain	-
MXAN_RS21085	MXAN_4344	135.331	175.231	123.03	105.777	112.081	91.6411	86.1624	102.107	93.1594	79.2203	-	NC_008095.1	5349526	5350281	+	756	protein_coding	hypothetical protein && -	-
MXAN_RS19160	MXAN_3942	134.398	132.666	128.288	131.677	95.2854	84.5392	112.104	93.4977	93.0122	97.4166	fabD	NC_008095.1	4800583	4802556	-	1974	protein_coding	ACP S-malonyltransferase && PF00698:Acyl transferase domain	Acyl_transf_1
MXAN_RS01925	MXAN_0395	74.4392	68.8629	84.104	84.3389	150.743	155.69	75.2773	73.1855	174.538	158.42	hemL	NC_008095.1	455680	456975	+	1296	protein_coding	glutamate-1-semialdehyde 2%2C1-aminomutase && PF00202:Aminotransferase class-III	Aminotran_3
MXAN_RS15670	MXAN_3235	74.4683	99.3396	157.602	121.694	96.0587	108.524	108.21	101.281	106.324	124.647	-	NC_008095.1	3786829	3787353	-	525	protein_coding	cytochrome c-type biogenesis protein CcmH && PF03918:Cytochrome C biogenesis protein	-
MXAN_RS15445	MXAN_3189	142.52	103.446	62.927	94.4852	148.846	118.437	85.5375	85.2061	140.708	115.056	-	NC_008095.1	3735692	3735997	+	306	protein_coding	DUF493 domain-containing protein && PF04359:Protein of unknown function (DUF493)	-
sRNA00230	#N/A	88.1034	117.136	140.041	67.6975	84.0514	70.7978	142.77	172.452	79.9625	133.941	-	NC_008095.1	8331180	8331229	+	50	-	-	-
MXAN_RS18210	MXAN_3753	93.6887	110.645	147.129	108.301	93.7234	82.9042	114.656	104.539	132.862	108.389	-	NC_008095.1	4470126	4471103	+	978	protein_coding	hydroxymethylglutaryl-CoA lyase && PF00682:HMGL-like	HMGL-like
MXAN_RS09625	MXAN_1985	86.4566	81.8149	126.275	106.327	111.342	95.0482	117.987	102.97	134.931	133.325	-	NC_008095.1	2320235	2321197	+	963	protein_coding	hypothetical protein && -	-
MXAN_RS28245	MXAN_5826	260.917	215.725	66.8883	125.935	100.871	99.3919	58.2193	82.5575	51.854	34.1155	-	NC_008095.1	7221520	7223583	+	2064	protein_coding	PrkA protein && PF06798:PrkA serine protein kinase C-terminal domain|PF08298:PrkA AAA domain	-
MXAN_RS12290	MXAN_2543	165.141	168.083	90.5074	90.1178	129.747	123.486	61.6465	85.2964	92.0882	90.0979	plsX	NC_008095.1	2959199	2960245	+	1047	protein_coding	phosphate acyltransferase PlsX && PF02504:Fatty acid synthesis protein	-
MXAN_RS04400	MXAN_0916	125.366	158.34	120.298	95.6419	119.69	119.265	89.551	88.5953	101.634	77.4976	-	NC_008095.1	1045872	1047266	-	1395	protein_coding	FAD-dependent monooxygenase && PF01494:FAD binding domain	FAD_binding_3
MXAN_RS33485	MXAN_6916	43.5594	45.2628	139.383	112.116	130.14	133.346	116.489	109.334	123.438	142.81	-	NC_008095.1	8469438	8470466	-	1029	protein_coding	ADP-ribosylglycohydrolase family protein && PF03747:ADP-ribosylglycohydrolase	-
MXAN_RS10000	MXAN_2060	50.3541	42.369	100.177	102.761	106.882	110.886	151.789	118.698	142.887	168.766	-	NC_008095.1	2391455	2391793	-	339	protein_coding	DUF971 domain-containing protein && PF06155:Protein of unknown function (DUF971)	-
Novel01107	#N/A	30.0352	25.3541	44.5586	52.5681	119.778	127.191	135.199	139.977	198.508	220.915	-	NC_008095.1	9013784	9013893	-	110	-	-	-
MXAN_RS00710	MXAN_0144	125.966	122.303	101.115	93.7147	101.572	105.901	111.661	116.209	110.393	104.528	-	NC_008095.1	174457	177189	-	2733	protein_coding	hypothetical protein && -	-
MXAN_RS00700	MXAN_0142	121.602	144.588	111.095	88.7815	96.4508	108.638	101.694	110.36	108.961	101.16	-	NC_008095.1	166932	173468	-	6537	protein_coding	HEAT repeat domain-containing protein && PF13646:HEAT repeats	-
MXAN_RS30375	MXAN_6266	124.28	118.005	131.446	108.355	98.866	103.858	115.777	101.105	94.7446	93.4087	-	NC_008095.1	7740388	7742247	+	1860	protein_coding	5'-nucleotidase C-terminal domain-containing protein && PF00149:Calcineurin-like phosphoesterase|PF02872:5'-nucleotidase, C-terminal domain	Metallophos
MXAN_RS22120	MXAN_4560	113.716	145.504	117.461	75.1888	142.688	159.781	100.438	83.5911	84.8178	66.4821	-	NC_008095.1	5690213	5691133	-	921	protein_coding	PhnD/SsuA/transferrin family substrate-binding protein && PF12974:ABC transporter, phosphonate, periplasmic substrate-binding protein	-
MXAN_RS12145	MXAN_2515	116.749	85.9544	122.44	144.273	99.804	110.535	127.427	98.2746	89.4074	94.1035	-	NC_008095.1	2925671	2926585	-	915	protein_coding	general secretion pathway protein GspC && PF11356:Type IV pilus biogenesis	-
MXAN_RS33040	MXAN_6822	110.345	146.985	105.822	118.166	111.358	102.407	86.5632	113.626	107.576	82.6683	-	NC_008095.1	8371323	8373875	+	2553	protein_coding	M1 family metallopeptidase && PF01433:Peptidase family M1|PF11838:ERAP1-like C-terminal domain	-
MXAN_RS32065	MXAN_6625	137.387	150.859	90.8451	79.3858	100.66	98.2461	96.1773	109.411	119.704	101.974	-	NC_008095.1	8153174	8153674	-	501	protein_coding	hypothetical protein && -	-
MXAN_RS25740	MXAN_5306	217.45	254.764	99.908	81.1794	93.7215	73.3831	62.3047	82.2694	63.8624	55.4165	-	NC_008095.1	6610875	6611423	+	549	protein_coding	GNAT family N-acetyltransferase && PF13302:Acetyltransferase (GNAT) domain	-
MXAN_RS08195	MXAN_1690	298.614	319.518	19.2867	30.4196	14.9535	13.3783	131.083	132.458	74.9487	49.1312	-	NC_008095.1	2000631	2001701	+	1071	protein_coding	alpha/beta hydrolase && PF00756:Putative esterase	-
MXAN_RS15500	MXAN_3201	84.1743	64.6397	115.03	114.592	106.484	136.521	120.834	120.827	106.521	113.361	-	NC_008095.1	3748627	3749394	-	768	protein_coding	FHA domain-containing protein && PF00498:FHA domain	FHA
MXAN_RS18005	MXAN_3712	96.8869	95.618	81.4421	96.0636	135.971	138.034	85.1114	97.4939	136.454	119.699	-	NC_008095.1	4427422	4428735	+	1314	protein_coding	insulinase family protein && PF05193:Peptidase M16 inactive domain|PF00675:Insulinase (Peptidase family M16)	-
MXAN_RS35465	MXAN_7328	169.828	175.506	95.0539	94.4928	80.3131	87.2698	108.863	101.513	92.1282	76.4951	-	NC_008095.1	8948922	8950727	-	1806	protein_coding	S8 family serine peptidase && PF02225:PA domain|PF00082:Subtilase family	Peptidase_S8
MXAN_RS01150	///	80.8338	70.5251	128.199	128.531	97.5433	105.734	161.173	109.561	95.9509	101.799	-	NC_008095.1	283757	284365	+	609	protein_coding	hypothetical protein && -	-
MXAN_RS24380	MXAN_5019	54.4154	71.5919	127.708	111.862	107.983	124.482	104.246	98.1389	132.018	145.61	mvk	NC_008095.1	6273785	6274717	-	933	protein_coding	mevalonate kinase && PF00288:GHMP kinases N terminal domain|PF08544:GHMP kinases C terminal	GHMP_kinases
MXAN_RS00165	MXAN_0030	83.5976	87.8967	95.9784	105.301	102.142	108.877	119.222	110.431	130.301	133.722	-	NC_008095.1	38087	39049	-	963	protein_coding	NYN domain-containing protein && PF12872:OST-HTH/LOTUS domain|PF01936:NYN domain	DUF88
MXAN_RS35970	MXAN_7441	103.141	99.5748	107.065	116.344	95.6077	110.702	112.335	111.753	110.275	110.154	-	NC_008095.1	9063364	9064671	-	1308	protein_coding	glycosyltransferase && PF00534:Glycosyl transferases group 1	Glycos_transf_1
MXAN_RS25805	MXAN_5318	57.6156	45.537	123.426	122.55	105.754	110.663	128.721	109.493	122.498	149.832	cyoE	NC_008095.1	6620268	6621152	-	885	protein_coding	protoheme IX farnesyltransferase && PF01040:UbiA prenyltransferase family	UbiA
MXAN_RS26695	MXAN_5505	123.579	122.617	125.085	99.4955	89.5934	101.721	106.411	110.319	104.063	92.3728	-	NC_008095.1	6852295	6852990	+	696	protein_coding	response regulator && PF00072:Response regulator receiver domain	Response_reg
Novel00670	#N/A	71.2601	120.698	137.295	84.1478	149.853	150.151	62.4868	127.665	89.1631	82.0044	-	NC_008095.1	5694430	5694548	+	119	-	-	-
Novel00959	#N/A	80.6552	92.0403	126.76	125.224	106.394	99.8797	84.0856	125.358	118.922	115.337	-	NC_008095.1	7827504	7829162	+	1659	-	PF01557:Fumarylacetoacetate (FAA) hydrolase family|PF18288:Fumarylacetoacetase N-terminal domain 2|PF13417:Glutathione S-transferase, N-terminal domain	FAA_hydrolase
MXAN_RS26940	MXAN_5559	278.353	260.843	83.0881	73.485	83.8088	42.5507	62.0864	93.6804	51.258	44.2753	-	NC_008095.1	6909567	6910184	-	618	protein_coding	respiratory nitrate reductase subunit gamma && PF02665:Nitrate reductase gamma subunit	-
MXAN_RS13310	MXAN_2747	91.158	75.7941	102.621	102.181	113.23	127.578	116.348	105.969	120.303	118.162	dnaK	NC_008095.1	3200565	3202172	-	1608	protein_coding	molecular chaperone DnaK && PF00012:Hsp70 protein	HSP70
MXAN_RS17005	MXAN_3509	83.0569	90.968	120.6	114.557	108.161	102.722	125.884	111.714	104.473	109.752	lepB	NC_008095.1	4088617	4089873	+	1257	protein_coding	signal peptidase I && PF00717:Peptidase S24-like	Peptidase_S24
MXAN_RS00695	MXAN_0141	131.038	154.641	102.349	85.0479	84.2376	96.5573	106.686	103.203	106.829	100.935	-	NC_008095.1	165082	166935	-	1854	protein_coding	hypothetical protein && -	-
MXAN_RS23010	MXAN_4736	128.92	125.424	97.4487	89.4027	120	121.52	91.7518	100.214	100.605	96.2124	ybeY	NC_008095.1	5932337	5933221	-	885	protein_coding	rRNA maturation RNase YbeY && PF02130:Uncharacterized protein family UPF0054|PF07883:Cupin domain	Cupin_2
MXAN_RS18930	MXAN_3896	15.2411	16.9467	249.205	189.728	15.1557	20.3182	229.865	284.731	23.417	26.3857	-	NC_008095.1	4683209	4685224	-	2016	protein_coding	amidohydrolase family protein && PF07969:Amidohydrolase family	-
MXAN_RS16525	MXAN_3411	88.9745	37.4223	67.9108	117.53	121.925	155.233	117.631	121.788	113.376	128.103	-	NC_008095.1	3964637	3964990	+	354	protein_coding	hypothetical protein && -	-
MXAN_RS35955	MXAN_7438	424.007	640.917	1.13202	1.24371	0.500807	0.148647	0.524581	0.905201	0	0.337467	-	NC_008095.1	9059264	9060397	-	1134	protein_coding	efflux RND transporter periplasmic adaptor subunit && PF16576:Barrel-sandwich domain of CusB or HlyD membrane-fusion	-
MXAN_RS05305	MXAN_1103	77.9411	77.6325	131.969	120.622	91.1351	91.028	127.917	120.437	115.892	113.981	-	NC_008095.1	1284364	1285800	-	1437	protein_coding	amidophosphoribosyltransferase && PF00156:Phosphoribosyl transferase domain|PF13537:Glutamine amidotransferase domain	Pribosyltran
MXAN_RS35770	MXAN_7393	279.256	370.437	46.6407	53.968	57.9505	53.8953	50.0787	75.067	38.705	41.9785	-	NC_008095.1	9015832	9016419	-	588	protein_coding	Fis family transcriptional regulator && PF14532:Sigma-54 interaction domain	-
sRNA00210	#N/A	138.59	148.848	124.569	76.0646	84.2301	132.58	130.338	85.3493	76.0231	70.9477	-	NC_008095.1	7487177	7487265	+	89	-	-	-
MXAN_RS12855	MXAN_2657	96.2738	102.189	90.9693	80.8536	124.632	139.488	92.2017	69.4983	128.644	141.46	-	NC_008095.1	3099288	3100058	+	771	protein_coding	uroporphyrinogen-III synthase && PF02602:Uroporphyrinogen-III synthase HemD	HEM4
MXAN_RS11630	MXAN_2405	91.4839	103.924	144.645	111.059	101.422	97.1744	117.343	111.312	94.8111	92.0387	-	NC_008095.1	2797053	2798948	+	1896	protein_coding	OPT/YSL family transporter && PF03169:OPT oligopeptide transporter protein	OPT
Novel00878	#N/A	76.2532	84.0761	126.324	101.612	94.8849	95.6194	110.974	113.995	123.514	136.626	-	NC_008095.1	7141709	7145128	+	3420	-	PF02786:Carbamoyl-phosphate synthase L chain, ATP binding domain|PF00289:Biotin carboxylase, N-terminal domain|PF02785:Biotin carboxylase C-terminal domain|PF01132:Elongation factor P (EF-P) OB domain|PF09285:Elongation factor P, C-terminal|PF08207:Elongation factor P (EF-P) KOW-like domain|PF00364:Biotin-requiring enzyme|PF13414:TPR repeat	CPSase_L_D2
MXAN_RS18640	MXAN_3838	113.348	122.222	110.539	91.4975	101.48	101.41	103.633	91.9541	113.174	114.301	-	NC_008095.1	4614267	4616387	-	2121	protein_coding	HEAT repeat domain-containing protein && PF13646:HEAT repeats	-
MXAN_RS12025	MXAN_2486	73.9156	77.052	121.432	99.5302	88.8539	85.5486	142.02	139.949	119.14	115.783	-	NC_008095.1	2897735	2898400	-	666	protein_coding	hypothetical protein && -	-
sRNA00073	#N/A	119.059	167.714	75.698	60.9887	98.2339	77.4493	108.524	155.362	122.604	77.5718	-	NC_008095.1	3435684	3435757	+	74	-	-	-
MXAN_RS04145	MXAN_0865	155.331	146.56	108.395	108.747	84.7493	57.9883	93.1476	113	103.063	91.9267	-	NC_008095.1	981825	982667	-	843	protein_coding	SDR family oxidoreductase && PF00106:short chain dehydrogenase	adh_short
MXAN_RS00980	MXAN_0198	90.2804	77.2906	130.045	112.337	86.5079	109.111	117.591	100.263	118.013	120.146	-	NC_008095.1	243905	244420	-	516	protein_coding	GreA/GreB family elongation factor && PF01272:Transcription elongation factor, GreA/GreB, C-term	-
MXAN_RS24635	MXAN_5071	71.395	62.5462	97.966	105.777	114.418	99.1565	137.419	86.7995	144.163	141.632	-	NC_008095.1	6347007	6347822	-	816	protein_coding	uracil phosphoribosyltransferase && PF14681:Uracil phosphoribosyltransferase	-
MXAN_RS32125	MXAN_6637	131.999	168.128	111.735	128.033	128.083	96.8358	74.8867	86.6335	76.3417	57.6745	-	NC_008095.1	8166707	8166988	-	282	protein_coding	acyl carrier protein && -	-
sRNA00188	#N/A	34.178	67.3194	120.725	89.9715	95.958	122.065	148.719	113.269	172.333	95.6719	-	NC_008095.1	7002732	7002789	-	58	-	-	-
MXAN_RS30450	MXAN_6283	127.826	135.003	89.8893	86.9069	121.728	109.355	68.138	76.2035	125.082	119.939	-	NC_008095.1	7759732	7761237	-	1506	protein_coding	endo alpha-1%2C4 polygalactosaminidase && PF03537:Glycoside-hydrolase family GH114|PF14741:N-terminal glycosyl-hydrolase-114-associated domain	-
MXAN_RS13365	MXAN_2758	84.1554	68.4081	89.1772	115.756	92.1522	83.753	158.072	103.941	147.488	116.732	-	NC_008095.1	3213017	3213334	+	318	protein_coding	Rieske 2Fe-2S domain-containing protein && PF00355:Rieske [2Fe-2S] domain	-
MXAN_RS27890	MXAN_5754	73.8901	64.9562	107.225	122.051	96.3514	100.491	126.474	122.829	126.174	118.568	tolR	NC_008095.1	7122471	7122938	+	468	protein_coding	protein TolR && PF02472:Biopolymer transport protein ExbD/TolR	-
MXAN_RS07525	MXAN_1550	92.6625	113.957	136.988	103.25	94.2454	98.4813	111.406	94.0037	104.858	108.702	-	NC_008095.1	1821400	1822515	+	1116	protein_coding	hypothetical protein && -	-
MXAN_RS04415	MXAN_0919	180.822	118.198	70.6875	104.77	116.395	117.836	92.3472	97.3707	82.5986	75.8086	nbaC	NC_008095.1	1049549	1050073	-	525	protein_coding	3-hydroxyanthranilate 3%2C4-dioxygenase && PF06052:3-hydroxyanthranilic acid dioxygenase	-
MXAN_RS19170	MXAN_3944	93.2684	48.9147	99.5125	147.596	115.564	129.038	112.404	99.069	95.3637	116.067	lspA	NC_008095.1	4804061	4804576	-	516	protein_coding	signal peptidase II && PF01252:Signal peptidase (SPase) II	-
sRNA00146	#N/A	150.294	149.291	107.09	51.4368	73.4949	93.2071	69.9852	113.519	117.592	130.564	-	NC_008095.1	5849689	5849773	+	85	-	-	-
Novel00719	#N/A	153.317	128.51	100.683	92.6416	112.469	107.42	84.5655	86.5479	82.9174	106.927	-	NC_008095.1	5932595	5932696	+	102	-	PF02130:Uncharacterized protein family UPF0054	-
MXAN_RS24430	MXAN_5029	40.3324	38.2257	125.658	132.686	148.953	231.778	69.7934	74.7363	90.0387	103.645	-	NC_008095.1	6287072	6287527	-	456	protein_coding	MarR family transcriptional regulator && PF12802:MarR family	-
MXAN_RS26010	MXAN_5360	186.598	157.006	93.8974	125.489	90.083	88.5985	89.3555	82.3773	74.3161	67.7801	-	NC_008095.1	6672072	6673985	-	1914	protein_coding	alpha amylase C-terminal domain-containing protein && PF00128:Alpha amylase, catalytic domain|PF02806:Alpha amylase, C-terminal all-beta domain|PF02922:Carbohydrate-binding module 48 (Isoamylase N-terminal domain)	-
Novel00031	#N/A	149.69	157.047	94.0407	62.9871	72.7813	90.011	69.3057	137.531	120.929	100.316	-	NC_008095.1	345269	345371	-	103	-	-	-
Novel00861	#N/A	110.129	164.649	82.9562	79.864	83.4766	79.2058	103.924	121.201	109.309	119.878	-	NC_008095.1	7060439	7060521	+	83	-	-	-
MXAN_RS28445	MXAN_5867	68.7348	61.8469	127.037	128.349	107.009	104.972	120.095	101.648	110.022	124.36	-	NC_008095.1	7278102	7279535	+	1434	protein_coding	hypothetical protein && PF12248:Farnesoic acid 0-methyl transferase	-
MXAN_RS07350	MXAN_1513	152.593	151.005	84.3191	91.4831	89.6384	86.8647	105.577	96.1764	94.481	99.9814	-	NC_008095.1	1775717	1776271	-	555	protein_coding	zf-HC2 domain-containing protein && -	-
MXAN_RS35720	MXAN_7382	148.931	154.861	68.3276	66.7426	89.6501	83.5552	104.283	95.381	124.028	116.326	-	NC_008095.1	9007168	9007746	-	579	protein_coding	YceI family protein && PF04264:YceI-like domain	-
Novel00850	#N/A	132.155	142.665	106.627	100.051	92.1284	93.936	82.3672	94.7537	98.9674	107.774	-	NC_008095.1	6986882	6988051	-	1170	-	-	-
MXAN_RS19855	MXAN_4084	182.347	225.738	89.265	92.248	78.583	71.3328	79.9159	92.9106	71.787	66.9944	-	NC_008095.1	5030841	5032031	-	1191	protein_coding	cyclic nucleotide-binding domain-containing protein && PF00027:Cyclic nucleotide-binding domain	cNMP_binding
MXAN_RS12250	MXAN_2535	82.7075	104.446	105.218	111.866	95.3367	84.283	115.869	124.087	113.941	112.962	purE	NC_008095.1	2949219	2949716	-	498	protein_coding	5-(carboxyamino)imidazole ribonucleotide mutase && PF00731:AIR carboxylase	-
MXAN_RS21360	MXAN_4400	55.9733	53.6159	124.597	127.771	91.6536	112.656	131.54	110.103	119.01	123.773	-	NC_008095.1	5405297	5405902	-	606	protein_coding	hypothetical protein && -	-
MXAN_RS35575	MXAN_7351	50.2725	69.8382	116.701	165.353	124.773	92.1716	78.1444	112.595	135.846	103.998	-	NC_008095.1	8971810	8972418	-	609	protein_coding	hypothetical protein && -	-
Novel00802	#N/A	68.8663	91.7638	132.784	100.766	94.31	96.7694	94.9186	139.519	113.642	116.026	-	NC_008095.1	6621490	6623811	+	2322	-	PF13424:Tetratricopeptide repeat	-
MXAN_RS33320	MXAN_6880	243.23	191.348	65.3908	112.195	62.9468	127.89	69.9494	46.1819	68.5536	61.4335	-	NC_008095.1	8431349	8431837	-	489	protein_coding	hypothetical protein && -	-
[truncated: 6,814 more rows]

## Sheet: Table S1C
Table S1C. Transcripts differentially regulated at t2 in predatory conditions (Mx_Sm_t2 vs Mx_t2) and repressented in the volcano plot.
[truncated: 472 more rows]

## Sheet: Table S1D
Table S1D. Transcripts differentially regulated at t6 in predatory conditions (Mx_Sm_t6 vs Mx_t6) and repressented in the volcano plot.
[truncated: 1,337 more rows]

[truncated: 4 more sheets: Table S1E, Table S1F, Table S1G, Table S1H]
