# Supplementary material for: Development versus predation: Transcriptomic changes during the lifecycle of Myxococcus xanthus
Source: Front Microbiol. 2022 Sep 26;13:1004476. doi: 10.3389/fmicb.2022.1004476 (PMC9548883; doi:10.3389/fmicb.2022.1004476)
Supplement: Supplementary file 7 [file Table_2.XLSX]

## Sheet: Table S2A
Table S2A. Differential upregulated genes during predation. Highlighted in red: siderophores and iron uptake related proteins; orange: related to fatty acids metabolism; grey: secondary metabolites; hot pink: energy clusters; dark blue: geosmine cluster; brown: DK xanthene cluster; blue: lytic enzymes; pale pink: Lys peptidoglucan binding proteins; light green: ribosomal and translation related p…
MXAN_RS	MXAN_	OPERONs: highlighted in black	LogFC 2 hours	log2FC 6 hours	gene_name	gene_description	tf_family	Comment and references.
MXAN_RS00135	MXAN_0024		0	0.731453	-	VacB/RNase II family 3'-5' exoribonuclease && PF08206:Ribonuclease B OB domain|PF00575:S1 RNA binding domain|PF00773:RNB domain	RNB
MXAN_RS00475	MXAN_0094		0	0.489971	-	amidohydrolase family protein && PF04909:Amidohydrolase	Amidohydro_2
MXAN_RS00450	MXAN_0089		0	0.641979	-	glutathione S-transferase family protein && PF02798:Glutathione S-transferase, N-terminal domain	GST_N
MXAN_RS02635	MXAN_0543		0	0.387353	-	M20/M25/M40 family metallo-hydrolase && PF07687:Peptidase dimerisation domain|PF01546:Peptidase family M20/M25/M40	Peptidase_M20	Reduced in proteome iron limited (Altmeyer, 2010).
MXAN_RS00770	MXAN_0156		0	0.641823	-	hypothetical protein && -	-
MXAN_RS00880	MXAN_0178		1.39353	0		rhodanese-like domain-containing protein && PF00581:Rhodanese-like domain	Rhodanese
MXAN_RS06760	MXAN_1394		0	0.500823	-	metal-dependent hydrolase && PF13483:Beta-lactamase superfamily domain	-
MXAN_RS00895	MXAN_0181		0.807678	0		NAD(P)/FAD-dependent oxidoreductase && PF07992:Pyridine nucleotide-disulphide oxidoreductase	Pyr_redox_2
MXAN_RS01040	MXAN_0211		2.32226	2.02876	fabG	SDR family oxidoreductase && PF00106:short chain dehydrogenase	adh_short
MXAN_RS01055	MXAN_0214		1.80845	1.7173	-	TetR/AcrR family transcriptional regulator && PF00440:Bacterial regulatory proteins, tetR family	TetR_N
MXAN_RS01060	MXAN_0215		2.65666	3.25816	fabH	ketoacyl-ACP synthase III && PF08541:3-Oxoacyl-[acyl-carrier-protein (ACP)] synthase III C terminal|PF08545:3-Oxoacyl-[acyl-carrier-protein (ACP)] synthase III	-
MXAN_RS01065	MXAN_0216		2.96409	3.06702	-	long-chain fatty acid--CoA ligase && PF00501:AMP-binding enzyme|PF13193:AMP-binding enzyme C-terminal domain	AMP-binding
MXAN_RS01070	MXAN_0217		3.69727	3.23097	-	hypothetical protein && -	-
MXAN_RS01075	MXAN_0219		3.66652	3.16997	-	hypothetical protein && -	-	OM proteins identified by bothTMBETA-SVM and TMBETADISC-RBF and OM β-barrel proteins identified by LC-MS/MS (Bhat et al., 2011). Integral OM protein (Kahnt et al., 2010)
MXAN_RS10300	MXAN_2127		0	1.47404	-	hypothetical protein && PF01400:Astacin (Peptidase family M12A)	Astacin
MXAN_RS12875	MXAN_2661		0	0.561237	-	bifunctional metallophosphatase/5'-nucleotidase && PF00149:Calcineurin-like phosphoesterase|PF02872:5'-nucleotidase, C-terminal domain	Metallophos	OMV protein with hydrolytic function (Kahnt et el., 2010)
MXAN_RS01090	MXAN_0222		0	1.71036	-	zinc-binding dehydrogenase && PF08240:Alcohol dehydrogenase GroES-like domain|PF13602:Zinc-binding dehydrogenase	ADH_N
MXAN_RS01405	MXAN_0286		1.29298	0.647165	-	4Fe-4S dicluster domain-containing protein && PF13183:4Fe-4S dicluster domain|PF02754:Cysteine-rich domain	-	Iron-sulfur
MXAN_RS16910	MXAN_3488		0	0.623821	-	MBL fold metallo-hydrolase && PF12706:Beta-lactamase superfamily domain	-
MXAN_RS01715	MXAN_0350		0	1.12224	-	hypothetical protein && -	-	Reduced in proteome iron limited (Altmeyer, 2010).
MXAN_RS01760	MXAN_0358		0	0.43263	ileS	isoleucine--tRNA ligase && PF08264:Anticodon-binding domain of tRNA|PF00133:tRNA synthetases class I (I, L, M and V)	-	Gliding motility (Youderian and Hartzell, 2006)
MXAN_RS01770	MXAN_0360		0	0.410188	-	prepilin-type N-terminal cleavage/methylation domain-containing protein && -	-	Predicted to encode type IV pilin biogenesis proteins (Fremgen et al., 2013)
MXAN_RS01780	MXAN_0362		0	0.440548	-	DUF4114 domain-containing protein && PF13448:Domain of unknown function (DUF4114)	-	Predicted to encode type IV pilin biogenesis proteins (Fremgen et al., 2013)
MXAN_RS01785	MXAN_0363		0	0.724446	-	c-type cytochrome && -	-	Predicted to encode type IV pilin biogenesis proteins (Fremgen et al., 2013)
MXAN_RS17370	MXAN_3581		0	0.343081	-	M2 family metallopeptidase && PF01401:Angiotensin-converting enzyme	Peptidase_M2
MXAN_RS01810	MXAN_0368		0	0.660481	lspA	signal peptidase II && PF01252:Signal peptidase (SPase) II	-
MXAN_RS01855	MXAN_0378		0	0.573829	mgtE	magnesium transporter && PF00571:CBS domain|PF03448:MgtE intracellular N domain|PF01769:Divalent cation transporter	CBS
MXAN_RS01900	MXAN_0389		0	0.678447	-	hypothetical protein && -	-
MXAN_RS01955	MXAN_0402		0	0.515076	atpB	F0F1 ATP synthase subunit A && PF00119:ATP synthase A chain	-	Energy metabolism
MXAN_RS01965	MXAN_0404		0	0.324822	atpF	F0F1 ATP synthase subunit B && PF00430:ATP synthase B/B' CF(0)	-	Energy metabolism
MXAN_RS02020	MXAN_0415		0	0.737655	-	type IV pilus twitching motility protein PilT && PF00437:Type II/IV secretion system protein	-	S motility. PilT paralog (Clausen et al., 2009).
MXAN_RS02030	MXAN_0417		1.39471	0		hypothetical protein && -	-
MXAN_RS02035	MXAN_0418		3.21025	0		LysM peptidoglycan-binding domain-containing protein && PF01476:LysM domain	LysM	LysM domain
MXAN_RS02055	MXAN_0422		1.2843	0.510625	-	acyl-CoA dehydrogenase && PF00441:Acyl-CoA dehydrogenase, C-terminal domain|PF02771:Acyl-CoA dehydrogenase, N-terminal domain|PF12418:Acyl-CoA dehydrogenase N terminal|PF02770:Acyl-CoA dehydrogenase, middle domain|PF12806:Acetyl-CoA dehydrogenase C-terminal like	-	Fatty acids degradation. Beta oxidation is essential for development (Bullock et al., 2018; Muñoz-Dorado et al., 2019). Fur box (Altmeyer, 2010)
MXAN_RS02220	MXAN_0454		0	0.513327	-	hypothetical protein && -	-
MXAN_RS02225	MXAN_0455		0	0.64882	-	hypothetical protein && -	-
MXAN_RS02290	MXAN_0468		0	0.427248	-	peptidylprolyl isomerase && PF00639:PPIC-type PPIASE domain|PF09312:SurA N-terminal domain	-
MXAN_RS02335	MXAN_0478		0	1.04261	-	radical SAM protein && PF04055:Radical SAM superfamily|PF13394:4Fe-4S single cluster domain	Radical_SAM	Iron-sulfur
MXAN_RS02395	MXAN_0493		0	1.74232	-	hypothetical protein && -	-
MXAN_RS02525	MXAN_0522		0	0.727826	-	carboxypeptidase regulatory-like domain-containing protein && PF13620:Carboxypeptidase regulatory-like domain	-
MXAN_RS19300	MXAN_3970		0	0.828889	xth	exodeoxyribonuclease III && PF03372:Endonuclease/Exonuclease/phosphatase family	Exo_endo_phos
MXAN_RS02715	MXAN_0559		0	0.461202	ettA	energy-dependent translational throttle protein EttA && PF00005:ABC transporter|PF12848:ABC transporter	ABC_tran	Reduced in proteome iron limited (Altmeyer, 2010).
MXAN_RS02735	MXAN_0563		1.5321	0.554299	-	LysM peptidoglycan-binding domain-containing protein && PF01476:LysM domain	LysM	LysM domain
MXAN_RS02780	MXAN_0572		0	0.488238	-	hypothetical protein && -	-
MXAN_RS02790	MXAN_0575		0	0.695736	-	arsenate reductase && PF01451:Low molecular weight phosphotyrosine protein phosphatase	LMWPc
MXAN_RS02830	MXAN_0584		0	0.488806	-	hypothetical protein && -	-
MXAN_RS02835	MXAN_0585		0	0.334408	-	alpha-2-macroglobulin && PF10569:Alpha-macro-globulin thiol-ester bond-forming region|PF00207:Alpha-2-macroglobulin family|PF01835:MG2 domain|PF07703:Alpha-2-macroglobulin family N-terminal region	A2M_N
MXAN_RS02935	MXAN_0605		0	0.640025	-	hypothetical protein && -	-
MXAN_RS02940	MXAN_0606		0	0.685221	-	mechanosensitive ion channel && PF00924:Mechanosensitive ion channel	-
MXAN_RS03020	MXAN_0622		0	0.683595	-	ABC-F family ATP-binding cassette domain-containing protein && PF12848:ABC transporter|PF00005:ABC transporter	ABC_tran
MXAN_RS20175	MXAN_4155		0	0.469488	-	restriction endonuclease && PF04471:Restriction endonuclease|PF05066:HB1, ASXL, restriction endonuclease HTH domain	Mrr_cat
MXAN_RS03215	MXAN_0664		0	1.03426	-	DUF2293 domain-containing protein && PF10056:Uncharacterized conserved protein (DUF2293)	-
MXAN_RS03315	MXAN_0684		1.51587	0.892568	-	ABC transporter ATP-binding protein && PF00005:ABC transporter	ABC_tran
MXAN_RS03320	MXAN_0685		2.14399	1.03057	-	iron chelate uptake ABC transporter family permease subunit && PF01032:FecCD transport family	-
MXAN_RS03325	MXAN_0686		2.40382	1.44772	-	ABC transporter permease && PF01032:FecCD transport family	-
MXAN_RS03330	MXAN_0687		1.9878	1.64925	-	siderophore ABC transporter substrate-binding protein && PF01497:Periplasmic binding protein	Peripla_BP_2
MXAN_RS03550	MXAN_0735		1.51389	0		cytochrome c && -	-
MXAN_RS03560	MXAN_0737		0	0.519758	-	DEAD/DEAH box helicase family protein && PF12137:RNA polymerase recycling family C-terminal|PF00176:SNF2 family N-terminal domain|PF00271:Helicase conserved C-terminal domain	SNF2_N
MXAN_RS03780	MXAN_0785		1.29025	1.47186	sigF	sigma-70 family RNA polymerase sigma factor && PF04545:Sigma-70, region 4|PF04542:Sigma-70 region 2	Sigma70_r2	S motility (Youderian and Hartzel, 2006). Affect S motility and development (Ueki et al., 2005)
MXAN_RS23130	MXAN_4760		0	0.44896	-	peptidase M17 && PF02789:Cytosol aminopeptidase family, N-terminal domain	-
MXAN_RS03940	MXAN_0818		1.44167	0		MotA/TolQ/ExbB proton channel family protein && PF01618:MotA/TolQ/ExbB proton channel family	-
MXAN_RS03955	MXAN_0821		1.21321	0		TonB family protein && PF03544:Gram-negative bacterial TonB protein C-terminal|PF13715:CarboxypepD_reg-like domain|PF07715:TonB-dependent Receptor Plug Domain	-
MXAN_RS03960	MXAN_0822		1.063	0		hypothetical protein && -	-
MXAN_RS04020	MXAN_0838		1.11821	0		GNAT family N-acetyltransferase && PF13480:Acetyltransferase (GNAT) domain	-
MXAN_RS04035	MXAN_0841		1.05024	0		aminotransferase class I/II-fold pyridoxal phosphate-dependent enzyme && PF00155:Aminotransferase class I and II	Aminotran_1_2
MXAN_RS04110	MXAN_0858		0	0.931186	-	Hsp70 family protein && PF00012:Hsp70 protein	HSP70
MXAN_RS04645	MXAN_0966		1.70623	1.6635	-	ABC transporter substrate-binding protein && PF03180:NLPA lipoprotein	-
MXAN_RS04650	MXAN_0967		1.48378	0		ABC transporter permease && PF00528:Binding-protein-dependent transport system inner membrane component	BPD_transp_1
MXAN_RS04655	MXAN_0968		1.69139	1.80547	-	ATP-binding cassette domain-containing protein && PF09383:NIL domain|PF00005:ABC transporter	ABC_tran
MXAN_RS04660	MXAN_0969		0	1.2085	-	PLP-dependent transferase && PF01053:Cys/Met metabolism PLP-dependent enzyme	Cys_Met_Meta_PP	Catabolism of Cysteine (Curtis and Shimkets, 2008)
MXAN_RS04665	MXAN_0970		0	1.46517	-	aminotransferase class I/II-fold pyridoxal phosphate-dependent enzyme && PF01053:Cys/Met metabolism PLP-dependent enzyme	Cys_Met_Meta_PP	Catabolism of Cysteine (Curtis and Shimkets, 2008)
MXAN_RS04670	MXAN_0971		0	1.1237	thrA	bifunctional aspartate kinase/homoserine dehydrogenase I && PF00742:Homoserine dehydrogenase|PF00696:Amino acid kinase family|PF03447:Homoserine dehydrogenase, NAD binding domain	AA_kinase
MXAN_RS04690	MXAN_0976		1.49502	0		metallo-mystery pair system four-Cys motif protein && -	-	OMV (Zwarycz et al., 2020)
MXAN_RS04695	MXAN_0977		1.23806	0		di-heme enzyme && PF03150:Di-haem cytochrome c peroxidase	CCP_MauG	Reactive Oxygen Species (ROS)-detoxification (Thomas et al., 2008)
MXAN_RS04700	MXAN_0978		1.54162	0		chloride channel protein && PF00654:Voltage gated chloride channel	Voltage_CLC
MXAN_RS24335	MXAN_5011		0	1.78587	-	trypsin-like peptidase domain-containing protein && PF00089:Trypsin	Trypsin
MXAN_RS04810	MXAN_1001		1.77495	0		DUF1585 domain-containing protein && PF07624:Protein of unknown function (DUF1585)	-
MXAN_RS04815	MXAN_1002		1.63476	0		hypothetical protein && -	-
MXAN_RS04820	MXAN_1003		1.23626	0		DUF1501 domain-containing protein && PF07394:Protein of unknown function (DUF1501)	-
MXAN_RS04830	MXAN_1005		1.16519	0		VCBS repeat-containing protein && PF13517:Repeat domain in Vibrio, Colwellia, Bradyrhizobium and Shewanella|PF01839:FG-GAP repeat	FG-GAP
MXAN_RS05035	MXAN_1048		0	0.912268	-	UDP-glucose/GDP-mannose dehydrogenase family protein && PF03720:UDP-glucose/GDP-mannose dehydrogenase family, UDP binding domain|PF00984:UDP-glucose/GDP-mannose dehydrogenase family, central domain|PF03721:UDP-glucose/GDP-mannose dehydrogenase family, NAD binding domain	-
MXAN_RS05145	MXAN_1072		0	0.491169	-	succinate dehydrogenase && PF01127:Succinate dehydrogenase/Fumarate reductase transmembrane subunit	-
MXAN_RS05195	MXAN_1082		0	0.331219	nuoL	NADH-quinone oxidoreductase subunit L && PF00361:Proton-conducting membrane transporter|PF00662:NADH-Ubiquinone oxidoreductase (complex I), chain 5 N-terminus	-	Energy metabolism. Iron-sulfur. Antioxidant
MXAN_RS05200	MXAN_1083		0	0.4822	nuoK	NADH-quinone oxidoreductase subunit NuoK && PF00420:NADH-ubiquinone/plastoquinone oxidoreductase chain 4L	-	Energy metabolism. Iron-sulfur. Antioxidant
MXAN_RS05205	MXAN_1084		0	0.446254	-	NADH-quinone oxidoreductase subunit J && PF00499:NADH-ubiquinone/plastoquinone oxidoreductase chain 6	-	Energy metabolism. Iron-sulfur. Antioxidant
MXAN_RS05210	MXAN_1085		0	0.485113	nuoF	NADH-quinone oxidoreductase subunit NuoF && PF10531:SLBB domain|PF01512:Respiratory-chain NADH dehydrogenase 51 Kd subunit|PF10589:NADH-ubiquinone oxidoreductase-F iron-sulfur binding region	-	Energy metabolism. Iron-sulfur. Antioxidant
MXAN_RS05215	MXAN_1086		0	0.528602	-	NAD(P)H-dependent oxidoreductase subunit E && PF01257:Thioredoxin-like [2Fe-2S] ferredoxin	-	Energy metabolism. Iron-sulfur. Thioredoxin-like. Antioxidant
MXAN_RS05245	MXAN_1092		1.57457	0		Hsp20/alpha crystallin family protein && PF00011:Hsp20/alpha crystallin family	-
MXAN_RS05260	MXAN_1095		0	0.591489	kdsA	3-deoxy-8-phosphooctulonate synthase && PF00793:DAHP synthetase I family	-	Swarm expansion
MXAN_RS05265	MXAN_1096		0	0.630105	-	CTP synthase && PF06418:CTP synthase N-terminus|PF00117:Glutamine amidotransferase class-I	CTP_synth_N
MXAN_RS05315	MXAN_1105		0	0.634499	yhbY	ribosome assembly RNA-binding protein YhbY && -	-
MXAN_RS05485	MXAN_1139		0	0.431949	-	50S ribosomal protein L11 methyltransferase && PF06325:Ribosomal protein L11 methyltransferase (PrmA)	-
MXAN_RS05510	MXAN_1144		0	0.734877	-	tetratricopeptide repeat protein && -	-
MXAN_RS05670	MXAN_1177		0.951213	0		hypothetical protein && -	-
MXAN_RS06095	MXAN_1262		0.70423	0.487173	-	ABC transporter substrate-binding protein && PF13458:Periplasmic binding protein	-
MXAN_RS06260	MXAN_1295		0	0.719458	pdxH	pyridoxamine 5'-phosphate oxidase && PF01243:Pyridoxamine 5'-phosphate oxidase|PF10590:Pyridoxine 5'-phosphate oxidase C-terminal dimerisation region	Pyridox_oxidase
MXAN_RS06280	MXAN_1299		1.20138	1.47727	-	hypothetical protein && -	-
MXAN_RS06285	MXAN_1300		0	1.58433	-	hypothetical protein && -	-
MXAN_RS06340	MXAN_1310		0	0.812074	-	hypothetical protein && -	-
MXAN_RS06360	MXAN_1314		2.15308	1.64466	-	hypothetical protein && -	-	Putative Fur box (Altmeyer, 2010), Virtual footprint
MXAN_RS06365	MXAN_1316		2.22268	2.03207	Hem	TonB-dependent receptor && PF00593:TonB dependent receptor|PF07715:TonB-dependent Receptor Plug Domain	TonB_dep_Rec
MXAN_RS06370	MXAN_1317		2.37836	2.21232	Hem	HmuY family protein && PF14064:HmuY protein	-
MXAN_RS06375	MXAN_1318		2.34819	2.01599	HemS	hemin-degrading factor && PF05171:Haemin-degrading HemS.ChuX domain	-	Proteome iron limited (Altmeyer, 2010).
MXAN_RS06380	MXAN_1319		2.14937	2.04345	Hem	ABC transporter substrate-binding protein && PF01497:Periplasmic binding protein	Peripla_BP_2
MXAN_RS06385	MXAN_1320		2.01385	1.64122	HemU	iron ABC transporter permease && PF01032:FecCD transport family	-
MXAN_RS06390	MXAN_1321		1.95855	1.44219	HmuV	heme ABC transporter ATP-binding protein && PF00005:ABC transporter	ABC_tran
MXAN_RS06455	MXAN_1334		0	0.535945	-	thrombospondin type 3 repeat-containing protein && PF02412:Thrombospondin type 3 repeat	TSP_3
MXAN_RS06470	MXAN_1337		0	0.399761	-	hypothetical protein && -	-
MXAN_RS06580	MXAN_1359		0	0.452851	-	WYL domain-containing protein && PF13280:WYL domain	-	Bind to MXAN_3702 by pull down; iron-poor conditions (Altmeyer, 2010)
MXAN_RS06600	MXAN_1363		0	0.318169	acnA	aconitate hydratase AcnA && PF00330:Aconitase family (aconitate hydratase)|PF00694:Aconitase C-terminal domain	Aconitase
MXAN_RS24810	MXAN_5106		0	0.555283	-	M20 family metallo-hydrolase && PF01546:Peptidase family M20/M25/M40|PF07687:Peptidase dimerisation domain	Peptidase_M20	Arginine biosynthesis operon. Might be needed for homospermidine lipids biosynthesis (Hoffmann et al., 2018)
MXAN_RS07035	MXAN_1450		0.834415	0		TonB-dependent receptor && PF13620:Carboxypeptidase regulatory-like domain	-	Martinez-Canamero et al., 1993. OMV Enriched. Relative abundance o proteins detected in vesicles through semi-quantitative Ms analysis (Berleman et al., 2014).OMV (Evans et al., 2012; Zwarycz et al., 2020). Secreted protein (Arend et al., 2020)
MXAN_RS07040	MXAN_1451		0.843783	0		hypothetical protein && -	-	OMV (Evans et al., 2012). OM lipoproteins identified by LC-MS/MS (Bhat et al., 2011). Secreted protein (Arend et al., 2020)
MXAN_RS07050	MXAN_1453		0	0.458986	-	hypothetical protein && -	-
MXAN_RS07075	MXAN_1458		0	0.635513	-	RNA methyltransferase && PF02926:THUMP domain|PF01170:Putative RNA methylase family UPF0020	-
MXAN_RS07130	MXAN_1469		0	0.864146	rplU	50S ribosomal protein L21 && PF00829:Ribosomal prokaryotic L21 protein	-
MXAN_RS07135	MXAN_1470		0	0.764332	rpmA	50S ribosomal protein L27 && -	-
MXAN_RS07140	MXAN_1471		0	0.419941	obgE	GTPase ObgE && PF01926:50S ribosome-binding GTPase|PF01018:GTP1/OBG	-
MXAN_RS07165	MXAN_1476		0	0.441205	rimO	30S ribosomal protein S12 methylthiotransferase RimO && PF00919:Uncharacterized protein family UPF0004|PF01938:TRAM domain|PF04055:Radical SAM superfamily	Radical_SAM
MXAN_RS07170	MXAN_1477		0	0.585827	-	hypothetical protein && -	-
MXAN_RS07510	MXAN_1547		0	0.5308	-	ABC transporter ATP-binding protein && PF00005:ABC transporter	ABC_tran
MXAN_RS07610	MXAN_1566		1.36335	0		hypothetical protein && -	-
MXAN_RS07635	MXAN_1571		0	0.540214	cysK	cysteine synthase A && PF00291:Pyridoxal-phosphate dependent enzyme	PALP
MXAN_RS07695	MXAN_1583		0	0.964782	-	threonine/serine exporter family protein && PF12821:Threonine/Serine exporter, ThrE|PF06738:Putative threonine/serine exporter	-
MXAN_RS08050	MXAN_1658		0	0.483057	-	WD40 repeat domain-containing protein && PF00400:WD domain, G-beta repeat	WD40
MXAN_RS08095	MXAN_1668		0	0.492923	MkapC	DNRLRE domain-containing protein && -	-	pkn4 cascade (Nariya and Inouye, 2005)
MXAN_RS08105	MXAN_1671		0	0.737473	-	sodium-translocating pyrophosphatase && PF03030:Inorganic H+ pyrophosphatase	-
MXAN_RS08110	MXAN_1672		0.703185	0		hypothetical protein && -	-
MXAN_RS08120	MXAN_1674		0	0.622505	hslD	NAD-dependent epimerase/dehydratase family protein && PF01370:NAD dependent epimerase/dehydratase family	Epimerase	Homospermidine cluster (Hoffmann et al., 2018)
MXAN_RS08125	MXAN_1675		0.855848	0.780143	hslC (pslB2)	SDR family oxidoreductase && PF01553:Acyltransferase|PF07993:Male sterility protein	NAD_binding_4	Homospermidine cluster (Curtis et al., 2006; Hoffmann et al., 2018)
MXAN_RS08130	MXAN_1676		0.999578	1.14536	hslB	FAD-binding oxidoreductase && PF01565:FAD binding domain|PF02913:FAD linked oxidases, C-terminal domain	FAD_binding_4	Homospermidine cluster ( Lorenze et al., 2014; Hoffmann et al., 2018). Implicated in plasmologen synthesis along with carF (Gallego-García et al., 2019)
MXAN_RS08140	MXAN_1678		2.11578	0.765853	hslA	deoxyhypusine synthase family protein && PF01916:Deoxyhypusine synthase	-	Homospermidine cluster (Hoffmann et al., 2018)
MXAN_RS08185	MXAN_1688		2.24785	2.36746	hslO (mxcH)	TonB-dependent siderophore myxochelin receptor MxcH && PF07715:TonB-dependent Receptor Plug Domain|PF00593:TonB dependent receptor|PF03544:Gram-negative bacterial TonB protein C-terminal	TonB_dep_Rec	Homospermidine cluster (Hoffmann et al., 2018). Putative Fur box (Altmeyer, 2010), Virtual footprint. OM proteins identified by bothTMBETA-SVM and TMBETADISC-RBF (Bhat et al., 2011)
MXAN_RS08190	MXAN_1689		2.58347	2.36133	hslP	hypothetical protein && -	-	Homospermidine cluster (Hoffmann et al., 2018)
MXAN_RS08195	MXAN_1690		2.40732	2.11781	hslQ	alpha/beta hydrolase && PF00756:Putative esterase	-	Homospermidine cluster (Hoffmann et al., 2018)
MXAN_RS24925	MXAN_5129		0	0.697989	-	sulfatase-like hydrolase/transferase && PF00884:Sulfatase|PF11893:Domain of unknown function (DUF3413)	Sulfatase
MXAN_RS09415	MXAN_1941		0	0.579364	serS	serine--tRNA ligase && PF02403:Seryl-tRNA synthetase N-terminal domain|PF00587:tRNA synthetase class II core domain (G, H, P, S and T)	tRNA-synt_2b
MXAN_RS09425	MXAN_1943		0	0.500254	-	FAD-dependent oxidoreductase && PF01593:Flavin containing amine oxidoreductase	Amino_oxidase
MXAN_RS09545	MXAN_1969		0.952559	1.50955	-	patatin-like phospholipase family protein && PF01734:Patatin-like phospholipase	-
MXAN_RS09640	MXAN_1988		0	0.459747	-	class I SAM-dependent rRNA methyltransferase && PF03602:Conserved hypothetical protein 95	-	Proteome iron limited (Altmeyer, 2010). In mutant there was a drastic increase in production of specific compounds such as DKxanthenes and myxovirescin (Altmeyer, 2010). The mutant shows a drastics decrease of Myxocheline A and Myxlamide (Altmeyer, 2010).
MXAN_RS09660	MXAN_1993		0.735442	0.589083	rplM	50S ribosomal protein L13 && PF00572:Ribosomal protein L13	-
MXAN_RS09665	MXAN_1994		0	0.612899	rpsI	30S ribosomal protein S9 && PF00380:Ribosomal protein S9/S16	-
MXAN_RS09760	MXAN_2013		0	0.416129	tig	trigger factor && PF05697:Bacterial trigger factor protein (TF)|PF00254:FKBP-type peptidyl-prolyl cis-trans isomerase|PF05698:Bacterial trigger factor protein (TF) C-terminus	FKBP_C
MXAN_RS09810	MXAN_2023		0.982719	0		BolA/IbaG family iron-sulfur metabolism protein && -	-	Iron-sulfur
MXAN_RS09815	MXAN_2024		0	0.534752	grxD	Grx4 family monothiol glutaredoxin && PF00462:Glutaredoxin	-
MXAN_RS09835	MXAN_2028		0	0.72053	-	DTW domain-containing protein && PF03942:DTW domain	DTW
MXAN_RS09870	MXAN_2035		0	0.489899	-	cystathionine gamma-synthase && PF01053:Cys/Met metabolism PLP-dependent enzyme	Cys_Met_Meta_PP	Catabolism of Cysteine (Curtis and Shimkets, 2008)
MXAN_RS09880	MXAN_2037		1.09837	0		hypothetical protein && -	-
MXAN_RS09885	MXAN_2039		1.14365	0		hypothetical protein && -	-
MXAN_RS09970	MXAN_2054		0	0.580223	-	deoxynucleoside kinase && PF01712:Deoxynucleoside kinase	-
MXAN_RS10030	MXAN_2066		0	0.458141	nusA	transcription termination/antitermination protein NusA && PF13184:NusA-like KH domain|PF14520:Helix-hairpin-helix domain|PF00575:S1 RNA binding domain|PF08529:NusA N-terminal domain	S1
MXAN_RS10055	MXAN_2072		0	0.400949	rpsO	30S ribosomal protein S15 && -	-
MXAN_RS10060	MXAN_2073		0	0.510973	pnp	polyribonucleotide nucleotidyltransferase && PF00575:S1 RNA binding domain|PF01138:3' exoribonuclease family, domain 1|PF03726:Polyribonucleotide nucleotidyltransferase, RNA binding domain|PF00013:KH domain|PF03725:3' exoribonuclease family, domain 2	RNase_PH	Proteome iron limited (Altmeyer, 2010).
MXAN_RS25955	MXAN_5348		0	0.574767	-	M23 family metallopeptidase && PF01551:Peptidase family M23	Peptidase_M23	Putative Fur box (Altmeyer, 201)
MXAN_RS10670	MXAN_2212		1.84277	1.64691	-	MFS transporter && PF07690:Major Facilitator Superfamily	MFS_1
MXAN_RS10865	MXAN_2249		0	0.58013	-	glycine betaine/L-proline ABC transporter ATP-binding protein && PF00005:ABC transporter	ABC_tran
MXAN_RS10875	MXAN_2251		0	1.24527	-	glycine betaine ABC transporter substrate-binding protein && PF04069:Substrate binding domain of ABC-type glycine betaine transport system	-
MXAN_RS10920	MXAN_2260		0.790297	0.680901	-	Kef family K(+) transporter && PF02254:TrkA-N domain|PF00999:Sodium/hydrogen exchanger family	Na_H_Exchanger
MXAN_RS11005	MXAN_2277		0.728158	0		hypothetical protein && -	-
MXAN_RS11010	MXAN_2278		1.42427	1.46747	thrA	bifunctional aspartate kinase/homoserine dehydrogenase I && PF00742:Homoserine dehydrogenase|PF03447:Homoserine dehydrogenase, NAD binding domain|PF00696:Amino acid kinase family|PF13840:ACT domain	AA_kinase
MXAN_RS11040	MXAN_2285		0	0.700332	-	acetyl-CoA hydrolase && PF13336:Acetyl-CoA hydrolase/transferase C-terminal domain|PF02550:Acetyl-CoA hydrolase/transferase N-terminal domain	-
MXAN_RS11105	MXAN_2298		0	0.407068	asnS	asparagine--tRNA ligase && PF00152:tRNA synthetases class II (D, K and N)|PF01336:OB-fold nucleic acid binding domain	tRNA-synt_2
MXAN_RS11145	MXAN_2306		0	0.557306	deoD	purine-nucleoside phosphorylase && PF01048:Phosphorylase superfamily	-	Adenine and deoxyadenine salvage (Curtis and Shimkets, 2008)
MXAN_RS11150	MXAN_2307		0	0.697229	-	penicillin-insensitive murein endopeptidase && PF01476:LysM domain|PF03411:Penicillin-insensitive murein endopeptidase	LysM	LysM domain
MXAN_RS11190	MXAN_2315		0	0.438085	-	hypothetical protein && PF01163:RIO1 family	-
MXAN_RS11285	MXAN_2335		1.44282	0		assimilatory sulfite reductase (NADPH) flavoprotein subunit && PF00667:FAD binding domain|PF00258:Flavodoxin|PF00175:Oxidoreductase NAD-binding domain	NAD_binding_1
MXAN_RS11420	MXAN_2363		0	0.398916	-	glutamine--tRNA ligase/YqeY domain fusion protein && PF00749:tRNA synthetases class I (E and Q), catalytic domain|PF03950:tRNA synthetases class I (E and Q), anti-codon binding domain	-
MXAN_RS11495	MXAN_2378		0	0.650486	-	SET domain-containing protein-lysine N-methyltransferase && PF00856:SET domain	SET
MXAN_RS11510	MXAN_2380		2.40534	0		hypothetical protein && -	-	OM proteins identified by bothTMBETA-SVM and TMBETADISC-RBF (Bhat et al., 2011)
MXAN_RS11535	MXAN_2385		0.724564	0		glucan biosynthesis protein && PF04349:Periplasmic glucan biosynthesis protein, MdoG	-
MXAN_RS11550	MXAN_2388		0	0.936599	uvrA	excinuclease ABC subunit UvrA && PF00005:ABC transporter	ABC_tran	Upregulated in peripheral rods. SOS response (Whitfield et al., 2020)
MXAN_RS11640	MXAN_2407		0	0.549369	-	ABC-F family ATP-binding cassette domain-containing protein && PF16326:ABC transporter C-terminal domain|PF12848:ABC transporter|PF00005:ABC transporter	ABC_tran
MXAN_RS11645	MXAN_2408		0	0.493156	-	elongation factor G && PF00009:Elongation factor Tu GTP binding domain|PF14492:Elongation Factor G, domain II|PF03144:Elongation factor Tu domain 2|PF03764:Elongation factor G, domain IV|PF00679:Elongation factor G C-terminus	GTP_EFTU	Reduced in proteome iron limited (Altmeyer, 2010).
MXAN_RS11735	MXAN_2426		1.81681	-0.444691		hypothetical protein && -	-
MXAN_RS11740	MXAN_2427		1.7169	0		outer membrane lipoprotein-sorting protein && -	-
MXAN_RS11745	MXAN_2428		2.16511	0		ABC transporter permease && PF12704:MacB-like periplasmic core domain|PF02687:FtsX-like permease family	-
MXAN_RS11750	MXAN_2429		1.92901	-0.371394		FtsX-like permease family protein && PF02687:FtsX-like permease family	-
MXAN_RS11755	MXAN_2430		1.94907	0		ABC transporter ATP-binding protein && PF00005:ABC transporter	ABC_tran
MXAN_RS11760	MXAN_2431		2.31799	0		hypothetical protein && -	-
MXAN_RS11775	MXAN_2434		1.15974	0.437187	-	hypothetical protein && -	-
MXAN_RS11780	MXAN_2435		0.686569	0		tetratricopeptide repeat protein && PF13414:TPR repeat	-
MXAN_RS11795	MXAN_2438		0.673503	0		hypothetical protein && -	-
MXAN_RS11880	MXAN_2455		0.736879	0		hypothetical protein && -	-
MXAN_RS11890	MXAN_2458		2.02861	0		DUF1521 domain-containing protein && PF07481:Domain of Unknown Function (DUF1521)	-	Proteins encoded by the type III secretion system gene cluster I in Myxococcus xanthus (Konolova et al., 2010)
MXAN_RS12080	MXAN_2501		0	0.500969	-	sigma-54-dependent Fis family transcriptional regulator && PF00158:Sigma-54 interaction domain|PF00498:FHA domain|PF02954:Bacterial regulatory protein, Fis family	Sigma54_activat
MXAN_RS12245	MXAN_2534		0	0.442912	purK	5-(carboxyamino)imidazole ribonucleotide synthase && PF02222:ATP-grasp domain	-
MXAN_RS12300	MXAN_2545		0	0.398887	pcnB	polynucleotide adenylyltransferase PcnB && PF01743:Poly A polymerase head domain|PF12626:Polymerase A arginine-rich C-terminus|PF12627:Probable RNA and SrmB- binding site of polymerase A	-
MXAN_RS12370	MXAN_2559		0	0.504401	tsaB	tRNA (adenosine(37)-N6)-threonylcarbamoyltransferase complex dimerization subunit type 1 TsaB && PF00814:Glycoprotease family	Peptidase_M22
MXAN_RS12375	MXAN_2560		0	0.567471	-	aspartate-semialdehyde dehydrogenase && PF02774:Semialdehyde dehydrogenase, dimerisation domain|PF01118:Semialdehyde dehydrogenase, NAD binding domain	-
MXAN_RS12465	MXAN_2578		0	0.669078	-	RsmB/NOP family class I SAM-dependent RNA methyltransferase && PF01189:16S rRNA methyltransferase RsmF	-
MXAN_RS27655	MXAN_5705		0	0.466225	-	5'-deoxyadenosine deaminase && PF01979:Amidohydrolase family	Amidohydro_1
MXAN_RS12545	MXAN_2595		0	0.386742	-	hypothetical protein && -	-
MXAN_RS12660	MXAN_2618		0	0.351589	-	adenylosuccinate synthase && PF00709:Adenylosuccinate synthetase	-
MXAN_RS12705	MXAN_2627		0	0.446274	carD	CarD family transcriptional regulator && PF02559:CarD-like/TRCF domain	-
MXAN_RS12790	MXAN_2644		0	0.398863	-	peptidylprolyl isomerase && PF00639:PPIC-type PPIASE domain|PF13624:SurA N-terminal domain	-
MXAN_RS12820	MXAN_2650		0	1.00467	-	hypothetical protein && -	-
MXAN_RS12850	MXAN_2656		0	0.50533	hemC	hydroxymethylbilane synthase && PF03900:Porphobilinogen deaminase, C-terminal domain|PF01379:Porphobilinogen deaminase, dipyromethane cofactor binding domain	-
MXAN_RS12865	MXAN_2659		0	0.672178	-	hypothetical protein && -	-
MXAN_RS29570	MXAN_6097		0	0.808077	-	hydrolase && PF12697:Alpha/beta hydrolase family	-
MXAN_RS12955	MXAN_2675		0	0.520587	-	glutamate--tRNA ligase && PF00749:tRNA synthetases class I (E and Q), catalytic domain	-	Proteome iron limited (Altmeyer, 2010).
MXAN_RS13065	MXAN_2697		0	0.730087	-	HAD family phosphatase && PF13419:Haloacid dehalogenase-like hydrolase	-
MXAN_RS13125	MXAN_2709		0	0.594819	-	helix-turn-helix transcriptional regulator && PF12844:Helix-turn-helix domain	-
MXAN_RS13130	MXAN_2710		0	0.540666	-	hypothetical protein && -	-	Putative lipopoprotein. Secreted protein (Arend et al., 2020)
MXAN_RS13135	MXAN_2711		0.762149	0		TetR/AcrR family transcriptional regulator && PF00440:Bacterial regulatory proteins, tetR family	TetR_N
MXAN_RS13215	MXAN_2728		0	0.406729	-	(2Fe-2S)-binding protein && PF00384:Molybdopterin oxidoreductase|PF10588:NADH-ubiquinone oxidoreductase-G iron-sulfur binding region|PF13510:2Fe-2S iron-sulfur cluster binding domain	-	Iron-sulfur
MXAN_RS13220	MXAN_2729		0	0.651498	-	NADH-quinone oxidoreductase subunit D && PF00346:Respiratory-chain NADH dehydrogenase, 49 Kd subunit	-	Proteome iron limited (Altmeyer, 2010). Redox stress resistance
MXAN_RS13225	MXAN_2730		0	0.609089	-	NADH-quinone oxidoreductase subunit C && PF00329:Respiratory-chain NADH dehydrogenase, 30 Kd subunit	-	Energy metabolism
MXAN_RS13290	MXAN_2742		0	0.739452	speA	biosynthetic arginine decarboxylase && PF00278:Pyridoxal-dependent decarboxylase, C-terminal sheet domain|PF02784:Pyridoxal-dependent decarboxylase, pyridoxal binding domain	-	Arginine biosynthesis. Maybe needed for putrescine biosintesis. Homospermidine lipids
MXAN_RS29650	MXAN_6112		0	0.680777	-	HAD-IA family hydrolase && PF13419:Haloacid dehalogenase-like hydrolase	-
MXAN_RS32985	MXAN_6811		0	0.623913	-	S9 family peptidase && PF02897:Prolyl oligopeptidase, N-terminal beta-propeller domain|PF00326:Prolyl oligopeptidase family	-
MXAN_RS13610	MXAN_2808		0	0.423062	-	DNA-binding protein && PF01336:OB-fold nucleic acid binding domain	tRNA_anti
MXAN_RS13660	MXAN_2818		0	0.510525	secG	preprotein translocase subunit SecG && PF03840:Preprotein translocase SecG subunit	-
MXAN_RS13810	MXAN_2851		0	0.441458	-	proprotein convertase P-domain-containing protein && -	-	ClassII Lantipeptide (Korp et el., 2016)
MXAN_RS13845	MXAN_2859		0	0.391223	-	SWIM zinc finger family protein && PF00176:SNF2 family N-terminal domain|PF00271:Helicase conserved C-terminal domain	SNF2_N	ClassII Lantipeptide (Korp et el., 2016)
MXAN_RS13880	MXAN_2866		0	0.891421	-	hypothetical protein && -	-
MXAN_RS13965	MXAN_2883		1.30504	1.55846	-	heparin lyase I family protein && PF14099:Polysaccharide lyase|PF00754:F5/8 type C domain	F5_F8_type_C
MXAN_RS33290	MXAN_6874		0	1.04679	-	alpha/beta fold hydrolase && PF00561:alpha/beta hydrolase fold	Abhydrolase_1
MXAN_RS14240	MXAN_2939		0	0.645683	-	hypothetical protein && -	-
MXAN_RS14285	MXAN_2950		0	1.54441	-	hypothetical protein && -	-
MXAN_RS14290	MXAN_2951		0	1.77021	-	zinc ABC transporter substrate-binding protein && PF01297:Zinc-uptake complex component A periplasmic	-
MXAN_RS14350	MXAN_2963		0.998073	0.926992	-	SCP2 sterol-binding domain-containing protein && PF02036:SCP-2 sterol transfer family	-
MXAN_RS14380	MXAN_2969		0.961878	0		acyl-CoA dehydrogenase family protein && PF02771:Acyl-CoA dehydrogenase, N-terminal domain|PF02770:Acyl-CoA dehydrogenase, middle domain|PF00441:Acyl-CoA dehydrogenase, C-terminal domain	-	Fatty acids degradation (Bullock et al., 2018; Muñoz-Dorado et al., 2019).
MXAN_RS14415	MXAN_2976		0	0.623029	-	tyrosine--tRNA ligase && PF00579:tRNA synthetases class I (W and Y)|PF01479:S4 domain	S4
MXAN_RS14535	MXAN_3002		0	0.325462	topA	type I DNA topoisomerase && PF01396:Topoisomerase DNA binding C4 zinc finger|PF01751:Toprim domain|PF02481:DNA recombination-mediator protein A|PF01131:DNA topoisomerase	Topoisom_bac
MXAN_RS14570	MXAN_3009		0	1.16393	-	kinesin && -	-
MXAN_RS14650	MXAN_3025		0	0.507524	-	hypothetical protein && -	-
MXAN_RS14675	MXAN_3029		0	0.564995	-	adenosine deaminase && PF00962:Adenosine/AMP deaminase	-
MXAN_RS14720	MXAN_3038		0	0.627417	-	hypothetical protein && -	-
MXAN_RS14780	MXAN_3050		0	0.86479	asd	aspartate-semialdehyde dehydrogenase && PF01118:Semialdehyde dehydrogenase, NAD binding domain|PF02774:Semialdehyde dehydrogenase, dimerisation domain	-
MXAN_RS14785	MXAN_3051		0	0.421031	-	ferredoxin family protein && PF11953:Domain of unknown function (DUF3470)|PF00037:4Fe-4S binding domain	Fer4	Iron-sulfur ferredoxin
MXAN_RS14895	MXAN_3073		0	0.440189	rplK	50S ribosomal protein L11 && PF03946:Ribosomal protein L11, N-terminal domain|PF00298:Ribosomal protein L11, RNA binding domain	-
MXAN_RS14900	MXAN_3074		0	0.422991	-	50S ribosomal protein L1 && PF00687:Ribosomal protein L1p/L10e family	-
MXAN_RS14905	MXAN_3075		0	0.426424	-	50S ribosomal protein L10 && PF00466:Ribosomal protein L10	-
MXAN_RS14910	MXAN_3076		0	0.537256	rplL	50S ribosomal protein L7/L12 && PF00542:Ribosomal protein L7/L12 C-terminal domain|PF16320:Ribosomal protein L7/L12 dimerisation domain	-
MXAN_RS14915	MXAN_3077		0	0.399104	rpoB	DNA-directed RNA polymerase subunit beta && PF04561:RNA polymerase Rpb2, domain 2|PF04565:RNA polymerase Rpb2, domain 3|PF04560:RNA polymerase Rpb2, domain 7|PF00562:RNA polymerase Rpb2, domain 6|PF10385:RNA polymerase beta subunit external 1 domain|PF04563:RNA polymerase beta subunit	RNA_pol_Rpb2_6
MXAN_RS14920	MXAN_3078		0	0.378358	rpoC	DNA-directed RNA polymerase subunit beta' && PF00623:RNA polymerase Rpb1, domain 2|PF04998:RNA polymerase Rpb1, domain 5|PF04983:RNA polymerase Rpb1, domain 3|PF05000:RNA polymerase Rpb1, domain 4|PF04997:RNA polymerase Rpb1, domain 1	-
MXAN_RS14925	MXAN_3079		0.666492	0.619645	-	hypothetical protein && -	-	Reduced in proteome iron limited (Altmeyer, 2010).
MXAN_RS15025	MXAN_3100		0	0.425829	glyQ	glycine--tRNA ligase subunit alpha && PF02091:Glycyl-tRNA synthetase alpha subunit	-
MXAN_RS15055	MXAN_3106		0	0.628677	kilC	pilus assembly protein N-terminal domain-containing protein && PF00263:Bacterial type II and III secretion system protein|PF13629:Pilus formation protein N terminal region	-	Tad like aparatus for contact in predation (Seef et al., 2021)
MXAN_RS15135	MXAN_3122		0.957767	0	bcsA	monooxygenase && -	-	B signal (Cusick et al., 2015). Bypass of B- and C-signaling (Cusick et al., 2002)
MXAN_RS15180	MXAN_3131		0	0.446788	rdgC	recombination-associated protein RdgC && PF04381:Putative exonuclease, RdgC	-
MXAN_RS15215	MXAN_3140		0	1.92836	-	hypothetical protein && -	-
MXAN_RS15285	MXAN_3154		0	0.611325	-	1%2C4-dihydroxy-2-naphthoyl-CoA synthase && PF00378:Enoyl-CoA hydratase/isomerase	ECH
MXAN_RS15325	MXAN_3162		0	0.596589	-	fumarate hydratase && PF05683:Fumarase C-terminus|PF05681:Fumarate hydratase (Fumerase)	-
MXAN_RS15360	MXAN_3169		0	0.600773	-	DUF808 domain-containing protein && PF05661:Protein of unknown function (DUF808)	-
MXAN_RS15365	MXAN_3170		0	0.731319	-	NADP-dependent oxidoreductase && PF16884:N-terminal domain of oxidoreductase|PF00107:Zinc-binding dehydrogenase	ADH_zinc_N
MXAN_RS15525	MXAN_3206		0	0.376606	-	thioredoxin && PF13462:Thioredoxin	-
MXAN_RS15610	MXAN_3223		0	0.852106	-	EVE domain-containing protein && PF01878:EVE domain	-
MXAN_RS15770	MXAN_3256		0	0.419396	ccsA	cytochrome c biogenesis protein CcsA && PF01578:Cytochrome C assembly protein	-	Heme exporter (Altmeyer, 2010; KEGG)
MXAN_RS15835	MXAN_3269		0	0.515676	thiS	sulfur carrier protein ThiS && -	-
MXAN_RS15910	MXAN_3283		1.66494	0		hypothetical protein && -	-
MXAN_RS15950	MXAN_3291		0	0.379721	-	HEAT repeat domain-containing protein && -	-
MXAN_RS15970	MXAN_3295		0	0.418186	-	30S ribosomal protein S12 && PF00164:Ribosomal protein S12/S23	Ribosomal_S12
MXAN_RS15980	MXAN_3297		0	0.36544	fusA	elongation factor G && PF00009:Elongation factor Tu GTP binding domain|PF03144:Elongation factor Tu domain 2|PF14492:Elongation Factor G, domain II|PF03764:Elongation factor G, domain IV|PF00679:Elongation factor G C-terminus	GTP_EFTU	Reduced in proteome iron limited (Altmeyer, 2010).
MXAN_RS15990	MXAN_3299		0	0.415721	rpsJ	30S ribosomal protein S10 && PF00338:Ribosomal protein S10p/S20e	Ribosomal_S10
MXAN_RS15995	MXAN_3300		0	0.510795	rplD	50S ribosomal protein L4 && PF00573:Ribosomal protein L4/L1 family	-
MXAN_RS16000	MXAN_3301		0	0.459799	-	50S ribosomal protein L23 && -	-
MXAN_RS16005	MXAN_3302		0	0.448221	rplB	50S ribosomal protein L2 && PF00181:Ribosomal Proteins L2, RNA binding domain|PF03947:Ribosomal Proteins L2, C-terminal domain	Ribosomal_L2_C
MXAN_RS16010	MXAN_3303		0	0.438298	rpsS	30S ribosomal protein S19 && -	-
MXAN_RS16015	MXAN_3304		0	0.411089	rplV	50S ribosomal protein L22 && PF00237:Ribosomal protein L22p/L17e	-
MXAN_RS16020	MXAN_3305		0	0.405362	rpsC	30S ribosomal protein S3 && PF00189:Ribosomal protein S3, C-terminal domain|PF07650:KH domain	-
MXAN_RS16025	MXAN_3306		0	0.461836	rplP	50S ribosomal protein L16 && PF00252:Ribosomal protein L16p/L10e	-
MXAN_RS16030	MXAN_3307		0	0.54452	-	50S ribosomal protein L29 && -	-	Reduced in proteome iron limited (Altmeyer, 2010).
MXAN_RS16035	MXAN_3308		0	0.429818	rpsQ	30S ribosomal protein S17 && PF00366:Ribosomal protein S17	-
MXAN_RS16040	MXAN_3309		0	0.431462	rplN	50S ribosomal protein L14 && PF00238:Ribosomal protein L14p/L23e	-
MXAN_RS16045	MXAN_3310		0	0.47578	rplX	50S ribosomal protein L24 && -	-
MXAN_RS16050	MXAN_3311		0	0.435989	rplE	50S ribosomal protein L5 && PF00673:ribosomal L5P family C-terminus|PF00281:Ribosomal protein L5	-
MXAN_RS16055	MXAN_3312		0	0.421154	-	type Z 30S ribosomal protein S14 && -	-
MXAN_RS16060	MXAN_3313		0	0.363024	rpsH	30S ribosomal protein S8 && PF00410:Ribosomal protein S8	-
MXAN_RS16065	MXAN_3314		0	0.369835	rplF	50S ribosomal protein L6 && PF00347:Ribosomal protein L6	-
MXAN_RS16085	MXAN_3318		0	0.327341	rplO	50S ribosomal protein L15 && PF00828:Ribosomal protein L18e/L15	-
MXAN_RS16095	MXAN_3320		0	0.452834	-	adenylate kinase && PF05191:Adenylate kinase, active site lid|PF00406:Adenylate kinase	ADK
MXAN_RS16115	MXAN_3324		0	0.347375	rpsK	30S ribosomal protein S11 && PF00411:Ribosomal protein S11	-
MXAN_RS16125	MXAN_3326		0	0.419254	-	DNA-directed RNA polymerase subunit alpha && PF03118:Bacterial RNA polymerase, alpha chain C terminal domain|PF01000:RNA polymerase Rpb3/RpoA insert domain|PF01193:RNA polymerase Rpb3/Rpb11 dimerisation domain	RNA_pol_A_bac	Reduced in proteome iron limited (Altmeyer, 2010).
MXAN_RS16130	MXAN_3327		0	0.513913	rplQ	50S ribosomal protein L17 && PF01196:Ribosomal protein L17	-
MXAN_RS16190	MXAN_3339		0	0.429066	-	ABC-F family ATP-binding cassette domain-containing protein && PF00005:ABC transporter|PF12848:ABC transporter|PF16326:ABC transporter C-terminal domain	ABC_tran
MXAN_RS16210	MXAN_3345		0	0.515206	-	cold-shock protein && -	-
MXAN_RS16260	MXAN_3356		0.686869	0.440491	-	oligopeptide transporter%2C OPT family && PF03169:OPT oligopeptide transporter protein	OPT
MXAN_RS16315	MXAN_3370		0	0.63494	rplC	50S ribosomal protein L3 && PF00297:Ribosomal protein L3	-
MXAN_RS16360	MXAN_3379		0	0.411719	typA	translational GTPase TypA && PF03144:Elongation factor Tu domain 2|PF00679:Elongation factor G C-terminus|PF00009:Elongation factor Tu GTP binding domain	GTP_EFTU	Proteome iron limited (Altmeyer, 2010). Translation
MXAN_RS16405	MXAN_3388		0	0.47958	carB	carbamoyl-phosphate synthase large subunit && PF02142:MGS-like domain|PF02786:Carbamoyl-phosphate synthase L chain, ATP binding domain|PF02787:Carbamoyl-phosphate synthetase large chain, oligomerisation domain	CPSase_L_D2	Proteome iron limited (Altmeyer, 2010). Amino acid biosynthesis
MXAN_RS16460	MXAN_3398		0	0.670619	-	FAD-dependent monooxygenase && PF01494:FAD binding domain	FAD_binding_3
MXAN_RS16495	MXAN_3405		0	1.06929	greA	transcription elongation factor GreA && PF03449:Transcription elongation factor, N-terminal|PF01272:Transcription elongation factor, GreA/GreB, C-term	-
MXAN_RS16635	///		0.741416	0		hypothetical protein && -	-
MXAN_RS16795	MXAN_3465		0	0.407481	hutH	histidine ammonia-lyase && PF00221:Aromatic amino acid lyase	-	PKS (type I) cluster (Korp et al., 2016)
MXAN_RS16800	MXAN_3466		0	0.488117	-	aspartate kinase && PF00696:Amino acid kinase family|PF01842:ACT domain|PF13840:ACT domain	AA_kinase	PKS (type I) cluster (Korp et al., 2016)
MXAN_RS16860	MXAN_3478		1.04229	0.695289	-	TerC family protein && PF03741:Integral membrane protein TerC family	-	PKS (type I) cluster (Korp et al., 2016)
MXAN_RS16900	MXAN_3486		0	0.891369	-	thioesterase && PF00975:Thioesterase domain	-
MXAN_RS33295	MXAN_6875		0	1.01233	-	alpha/beta hydrolase && PF00561:alpha/beta hydrolase fold	Abhydrolase_1
MXAN_RS16940	MXAN_3496		0	0.759541	-	hypothetical protein && -	-
MXAN_RS17000	MXAN_3508		0	0.418517	lepA	elongation factor 4 && PF03144:Elongation factor Tu domain 2|PF06421:GTP-binding protein LepA C-terminus|PF00009:Elongation factor Tu GTP binding domain|PF00679:Elongation factor G C-terminus	GTP_EFTU
MXAN_RS17010	MXAN_3510		0	0.480899	pyrB	aspartate carbamoyltransferase catalytic subunit && PF02729:Aspartate/ornithine carbamoyltransferase, carbamoyl-P binding domain|PF00185:Aspartate/ornithine carbamoyltransferase, Asp/Orn binding domain	-
MXAN_RS17020	MXAN_3512		0	0.368903	carA	glutamine-hydrolyzing carbamoyl-phosphate synthase small subunit && PF00117:Glutamine amidotransferase class-I|PF00988:Carbamoyl-phosphate synthase small chain, CPSase domain	CPSase_sm_chain
MXAN_RS17040	MXAN_3517		0	0.698302	-	hypothetical protein && -	-
MXAN_RS17050	MXAN_3519		0	0.326687	-	citrate synthase && PF00285:Citrate synthase	Citrate_synt
MXAN_RS17130	MXAN_3534		1.48051	0.983251	-	hypothetical protein && -	-
MXAN_RS17135	MXAN_3535		1.12689	0		hypothetical protein && -	-
MXAN_RS17145	MXAN_3537		0	0.347013	agmL, idh	NADP-dependent isocitrate dehydrogenase && PF00180:Isocitrate/isopropylmalate dehydrogenase	-	Stringent response. Reduced in proteome iron limited (Altmeyer, 2010). Gliding motility (Youderian and Hartzell, 2006). A motility.
MXAN_RS17150	MXAN_3538		0	0.339787	mdh	malate dehydrogenase && PF02866:lactate/malate dehydrogenase, alpha/beta C-terminal domain|PF00056:lactate/malate dehydrogenase, NAD binding domain	-
MXAN_RS17160	MXAN_3540		0	0.377834	sdhB	succinate dehydrogenase iron-sulfur subunit && PF13085:2Fe-2S iron-sulfur cluster binding domain|PF13183:4Fe-4S dicluster domain	-	Reduced in proteome iron limited (Altmeyer, 2010). Iron-sulfur
MXAN_RS17165	MXAN_3541		0	0.603146	sucC	ADP-forming succinate--CoA ligase subunit beta && PF08442:ATP-grasp domain|PF00549:CoA-ligase	-
MXAN_RS17170	MXAN_3542		0	0.477795	sucD	succinate--CoA ligase subunit alpha && PF00549:CoA-ligase|PF02629:CoA binding domain	CoA_binding
MXAN_RS17175	MXAN_3543		0	0.488668	ndk	nucleoside-diphosphate kinase && PF00334:Nucleoside diphosphate kinase	NDK	Stringent respond
MXAN_RS17190	MXAN_3546		0	0.566122	-	KH domain-containing protein && -	-
MXAN_RS17205	MXAN_3549		0	0.687899	rplS	50S ribosomal protein L19 && PF01245:Ribosomal protein L19	-
MXAN_RS17255	MXAN_3559		0	0.604328	-	S1 RNA-binding domain-containing protein && PF00575:S1 RNA binding domain	S1
MXAN_RS38150	NO		0	0.617093	-	NUDIX hydrolase && -
MXAN_RS17320	MXAN_3571		0	0.560162	-	hypothetical protein && -	-	Reduced in proteome iron limited (Altmeyer, 2010).
MXAN_RS17325	MXAN_3572		0	0.454092	-	DNA repair ATPase && PF12458:ATPase involved in DNA repair	-
MXAN_RS12525	MXAN_2590		0.781004	1.17878	-	acyl-CoA thioesterase && PF03061:Thioesterase superfamily	4HBT
MXAN_RS17380	MXAN_3583		0	0.541986	-	hypothetical protein && -	-
MXAN_RS17420	MXAN_3591		0	0.37146	thrS	threonine--tRNA ligase && PF00587:tRNA synthetase class II core domain (G, H, P, S and T)|PF07973:Threonyl and Alanyl tRNA synthetase second additional domain|PF03129:Anticodon binding domain|PF02824:TGS domain	tRNA-synt_2b
MXAN_RS17425	MXAN_3592		0	0.627617	rpmI	50S ribosomal protein L35 && -	-
MXAN_RS17430	MXAN_3593		0	0.554749	rplT	50S ribosomal protein L20 && PF00453:Ribosomal protein L20	-
MXAN_RS17435	MXAN_3594		0	0.453009	pheS	phenylalanine--tRNA ligase subunit alpha && PF02912:Aminoacyl tRNA synthetase class II, N-terminal domain|PF01409:tRNA synthetases class II core domain (F)	tRNA-synt_2d
MXAN_RS17440	MXAN_3595		0	0.521168	-	phenylalanine--tRNA ligase subunit beta && PF03483:B3/4 domain|PF03484:tRNA synthetase B5 domain|PF03147:Ferredoxin-fold anticodon binding domain|PF01588:Putative tRNA binding domain	-	Ferredoxin
MXAN_RS17545	MXAN_3618		0.88612	0.746201	-	non-ribosomal peptide synthetase && PF13193:AMP-binding enzyme C-terminal domain|PF00975:Thioesterase domain|PF00668:Condensation domain|PF00501:AMP-binding enzyme|PF13745:HxxPF-repeated domain|PF00550:Phosphopantetheine attachment site	AMP-binding	Myxocheline (Korp et al., 2018)
MXAN_RS17550	MXAN_3619		0	0.477516	-	type I polyketide synthase && PF00109:Beta-ketoacyl synthase, N-terminal domain|PF00550:Phosphopantetheine attachment site|PF08659:KR domain|PF00698:Acyl transferase domain|PF02801:Beta-ketoacyl synthase, C-terminal domain|PF16197:Ketoacyl-synthetase C-terminal extension	ketoacyl-synt	Myxocheline (Korp et al., 2018)
MXAN_RS17555	MXAN_3620		0	0.986126	-	type I polyketide synthase && PF00109:Beta-ketoacyl synthase, N-terminal domain|PF00550:Phosphopantetheine attachment site|PF02801:Beta-ketoacyl synthase, C-terminal domain|PF16197:Ketoacyl-synthetase C-terminal extension|PF08659:KR domain|PF00698:Acyl transferase domain	ketoacyl-synt	Myxocheline (Korp et al., 2018)
MXAN_RS17560	MXAN_3621		0.877765	1.05819	-	type I polyketide synthase && PF02801:Beta-ketoacyl synthase, C-terminal domain|PF00698:Acyl transferase domain|PF00550:Phosphopantetheine attachment site|PF16197:Ketoacyl-synthetase C-terminal extension|PF00109:Beta-ketoacyl synthase, N-terminal domain	ketoacyl-synt	Myxocheline (Korp et al., 2018)
MXAN_RS17655	MXAN_3639		1.55609	1.27082	-	siderophore-interacting protein && PF08021:Siderophore-interacting FAD-binding domain|PF04954:Siderophore-interacting protein	-	Myxocheline (Korp et al., 2018). Putative Fur box (Altmeyer, 2010) Virtual footprint
MXAN_RS17660	MXAN_3640		2.19004	2.55224	mxcL	myxochelin B biosynthesis transaminase MxcL && PF00202:Aminotransferase class-III	Aminotran_3	Myxocheline (Korp et al., 2018). Proteome iron limited (Altmeyer, 2010).
MXAN_RS17665	MXAN_3641		2.19299	2.81926	mxcK	myxochelin export MFS transporter MxcK && PF07690:Major Facilitator Superfamily	MFS_1	Myxocheline (Korp et al., 2018; Silakowski et al., 2000)
MXAN_RS17670	MXAN_3642		2.41552	2.70942	AroAA5	3-deoxy-7-phosphoheptulonate synthase class II && PF01474:Class-II DAHP synthetase family	-	Myxocheline (Korp et al., 2018)
MXAN_RS17675	MXAN_3643		2.22957	2.78436	mxcG	non-ribosomal peptide synthetase && PF00501:AMP-binding enzyme|PF00668:Condensation domain|PF07993:Male sterility protein|PF00550:Phosphopantetheine attachment site|PF13193:AMP-binding enzyme C-terminal domain	AMP-binding	Myxocheline (Korp et al., 2018)
MXAN_RS17680	MXAN_3644		2.53846	3.05995	mxcF	isochorismatase family protein && PF00857:Isochorismatase family|PF00550:Phosphopantetheine attachment site	Isochorismatase	Myxocheline (Korp et al., 2018). Proteome iron limited (Altmeyer, 2010)
MXAN_RS17685	MXAN_3645		2.20091	2.81282	mxcE	(2%2C3-dihydroxybenzoyl)adenylate synthase && PF13193:AMP-binding enzyme C-terminal domain|PF00501:AMP-binding enzyme	AMP-binding	Myxocheline (Korp et al., 2018)
MXAN_RS17690	MXAN_3646		2.44012	3.21672	dhbC (mxcD)	isochorismate synthase DhbC && PF00425:chorismate binding enzyme	-	Myxocheline (Korp et al., 2018). Putative fur box (Li et al., 2020)
MXAN_RS17695	MXAN_3647		2.51953	3.21974	mxcD	2%2C3-dihydro-2%2C3-dihydroxybenzoate dehydrogenase && PF00106:short chain dehydrogenase	adh_short	Myxocheline (Korp et al., 2018). Putative Fur Box. Proteome iron limited (Altmeyer, 2010) Virtual footprint.
MXAN_RS17735	MXAN_3656		0.823782	0		DUF4082 domain-containing protein && PF13313:Domain of unknown function (DUF4082)	-
MXAN_RS17935	MXAN_3697		0	0.629753	-	PHP domain-containing protein && PF13263:PHP-associated	-
MXAN_RS18025	MXAN_3716		0	0.382272	-	hypothetical protein && -	-
MXAN_RS18045	MXAN_3720		0	0.75009	-	sugar kinase && PF00294:pfkB family carbohydrate kinase	PfkB
MXAN_RS18065	MXAN_3724		0	0.440219	psd	phosphatidylserine decarboxylase && PF02666:Phosphatidylserine decarboxylase	-
MXAN_RS18125	MXAN_3736		0	0.651334	-	tetratricopeptide repeat protein && PF14559:Tetratricopeptide repeat	-
MXAN_RS18190	MXAN_3749		0	0.75461	-	MMPL family transporter && PF03176:MMPL family	-
MXAN_RS18275	MXAN_3767		0	0.479182	-	tetratricopeptide repeat protein && -	-	Myxoprincomide cluster (Korp et al., 2106)
MXAN_RS18405	MXAN_3793		0	0.460812	-	30S ribosomal protein S1 && PF00575:S1 RNA binding domain	S1	Reduced in proteome iron limited (Altmeyer, 2010). Myxoprincomide cluster (Korp et el., 2016). Reduced in proteome iron limited (Altmeyer, 2010).
MXAN_RS18450	MXAN_3803		0	0.586619	apbC	iron-sulfur cluster carrier protein ApbC && PF01883:Domain of unknown function DUF59|PF10609:NUBPL iron-transfer P-loop NTPase	-	Iron-sulfur
MXAN_RS18605	MXAN_3831		0	0.457016	-	peptidylprolyl isomerase && PF00254:FKBP-type peptidyl-prolyl cis-trans isomerase	FKBP_C
MXAN_RS18645	MXAN_3839		0	0.532744	-	pseudouridine synthase && PF01479:S4 domain|PF00849:RNA pseudouridylate synthase	S4
MXAN_RS18660	MXAN_3842		0	0.548299	agmD, trpS	tryptophan--tRNA ligase && PF00579:tRNA synthetases class I (W and Y)	-	Stringent response. Gliding motility (Younderian and Hartzell, 2006). A motility
MXAN_RS18695	MXAN_3849		0	0.58376	-	hypothetical protein && -	-
MXAN_RS18850	MXAN_3880		2.40791	1.46897	-	MFS transporter && PF07690:Major Facilitator Superfamily	MFS_1	Major difussion facilitator
MXAN_RS18935	MXAN_3897		0	0.563075	mutS	DNA mismatch repair protein MutS && PF01624:MutS domain I|PF05192:MutS domain III|PF05190:MutS family domain IV|PF05188:MutS domain II|PF00488:MutS domain V	-	Bind to MXAN_ 6967 by pull down; iron-poor conditions (Altmeyer, 2010)
MXAN_RS19010	MXAN_3913		0	0.5074	-	DEAD/DEAH box helicase && PF03880:DbpA RNA binding domain|PF00270:DEAD/DEAH box helicase|PF00271:Helicase conserved C-terminal domain	DEAD
MXAN_RS19015	MXAN_3914		2.27588	1.5101	-	PepSY domain-containing protein && PF03929:PepSY-associated TM region	-
MXAN_RS19020	MXAN_3915		2.12199	2.36738	-	TonB family protein && PF03544:Gram-negative bacterial TonB protein C-terminal	-	Putative Fur box (Altmeyer 2010)
MXAN_RS19030	MXAN_3917		2.8955	2.40418	gltB	glutamate synthase large subunit && PF00310:Glutamine amidotransferases class-II|PF01645:Conserved region in glutamate synthase|PF04898:Glutamate synthase central domain|PF01493:GXGXG motif	GATase_2	Myxovirescine cluster (Korp et al., 2016). Catabolism of glutamine (Curtis and Shimkets, 2008)
MXAN_RS19035	MXAN_3918		2.52287	1.7233	-	glutamate synthase subunit beta && PF14691:Dihydroprymidine dehydrogenase domain II, 4Fe-4S cluster|PF07992:Pyridine nucleotide-disulphide oxidoreductase	Pyr_redox_2	Myxovirescine cluster (Korp et al., 2016). Catabolism of glutamine (Curtis and Shimkets, 2008)
MXAN_RS19040	MXAN_3919		0.842726	0.51873	rnk	nucleoside diphosphate kinase regulator && PF01272:Transcription elongation factor, GreA/GreB, C-term|PF14760:Rnk N-terminus	-	Myxovirescine cluster (Bode et al., 2007; Xiao et al., 2012; Korp et al., 2016).
MXAN_RS19080	MXAN_3927		0	0.788559	-	NUDIX domain-containing protein && PF00293:NUDIX domain	NUDIX	Myxovirescine cluster (Korp et al., 2016)
MXAN_RS19085	MXAN_3928		0	0.523857	-	radical SAM protein && PF04055:Radical SAM superfamily	Radical_SAM	Myxovirescine cluster (Korp et al., 2016)
MXAN_RS19270	MXAN_3944		1.38744	0	taG	trypsin-like peptidase domain-containing protein && PF13365:Trypsin-like peptidase domain	-	Myxovirescine cluster (Korp et al., 2016)
MXAN_RS19240	MXAN_3958		0	0.62638	truD	tRNA pseudouridine(13) synthase TruD && PF01142:tRNA pseudouridine synthase D (TruD)	-
MXAN_RS14160	MXAN_2923		0.895469	0		trypsin-like peptidase domain-containing protein && PF13365:Trypsin-like peptidase domain|PF04151:Bacterial pre-peptidase C-terminal domain	PPC	Gliding motility protein (Younderian and Hartzell, 2006)
MXAN_RS19305	MXAN_3971		1.02626	0.8911	-	lamin tail domain-containing protein && PF00932:Lamin Tail Domain	-	Putative lipoprotein. Secreted protein (Arend et al., 2020)
MXAN_RS19565	MXAN_4024		0	0.505915	-	tetratricopeptide repeat protein && -	-
MXAN_RS19640	MXAN_4039		0	0.588782	accA	acetyl-CoA carboxylase carboxyltransferase subunit alpha && PF03255:Acetyl co-enzyme A carboxylase carboxyltransferase alpha subunit	-	Straight chain fatty acids primer synthesis (Bhat et al., 2014)
MXAN_RS19715	MXAN_4055		0	0.533525	-	hypothetical protein && -	-
MXAN_RS19845	MXAN_4081		0	0.5143	-	DEAD/DEAH box helicase && PF00271:Helicase conserved C-terminal domain|PF00270:DEAD/DEAH box helicase	DEAD	Myxochromide cluster (Krops et el., 2016)
MXAN_RS19970	MXAN_4107		0.684259	0.505273	-	Ig-like domain-containing protein && PF13754:Bacterial Ig-like domain (group 3)	-
MXAN_RS31465	MXAN_6494		0.906395	0		peptidase M23 && -	-	Hydrolytic enzyme. Secreted protein (Arend et al., 2020)
MXAN_RS20195	MXAN_4159		0	1.26532	udk	uridine kinase && PF00485:Phosphoribulokinase / Uridine kinase family	-	Bacteriocin cluster (Korp et al., 2016). Adenine and deoxyadenine salvage (Curtis and Shimkets, 2008)
MXAN_RS20275	MXAN_4176		0	0.430101	-	TolC family protein && PF02321:Outer membrane efflux protein	OEP	Outer membrane efflux protein
MXAN_RS20295	MXAN_4180		0	0.532979	-	hypothetical protein && -	-
MXAN_RS20485	MXAN_4219		0	0.384369	ipdA	dihydrolipoyl dehydrogenase && PF02852:Pyridine nucleotide-disulphide oxidoreductase, dimerisation domain|PF07992:Pyridine nucleotide-disulphide oxidoreductase	Pyr_redox_2	Branched chain fatty acids and primer synthesis. Via Leucine degradation pathway
MXAN_RS20710	MXAN_4266		0	0.903349	aibC	zinc-binding dehydrogenase && PF08240:Alcohol dehydrogenase GroES-like domain|PF00107:Zinc-binding dehydrogenase	ADH_zinc_N	Branched fatty acid primer synthesis. Alternative IV-CoA biosynthesis pathway (Bode et al., 2009; Li et al., 2013; Okoth et al., 2020). Induced during development (Muñoz-Dorado et al., 2019)
MXAN_RS20715	MXAN_4267		0	0.877914	mvaS	hydroxymethylglutaryl-CoA synthase && PF01154:Hydroxymethylglutaryl-coenzyme A synthase N terminal|PF08540:Hydroxymethylglutaryl-coenzyme A synthase C terminal	-	Branched fatty acid primer synthesis. Alternative IV-CoA biosynthesis pathway (Bode et al., 2009; Li et al., 2013). Induced during development (Muñoz-Dorado et al., 2019)
MXAN_RS20820	MXAN_4292		0	0.35379	dkxN	type I polyketide synthase && PF02801:Beta-ketoacyl synthase, C-terminal domain|PF14765:Polyketide synthase dehydratase|PF00550:Phosphopantetheine attachment site|PF00698:Acyl transferase domain|PF16197:Ketoacyl-synthetase C-terminal extension|PF00109:Beta-ketoacyl synthase, N-terminal domain|PF08659:KR domain	ketoacyl-synt	DK Xanthene (Meiser et al., 2006)
MXAN_RS20825	MXAN_4293		0.753919	0.636721	dkxM	hypothetical protein && -	-	DK Xanthene (Meiser et al., 2006)
MXAN_RS20830	MXAN_4294		0	0.429574	dkxL	ArsA family ATPase && PF02374:Anion-transporting ATPase	-	DK Xanthene (Meiser et al., 2006)
MXAN_RS20835	MXAN_4295		0.969613	0.469772	dkxK	patatin-like phospholipase family protein && PF01734:Patatin-like phospholipase	-	DK Xanthene (Meiser et al., 2006)
MXAN_RS20845	MXAN_4297		0	0.479664	dkxI	type I polyketide synthase && PF16197:Ketoacyl-synthetase C-terminal extension|PF14765:Polyketide synthase dehydratase|PF00109:Beta-ketoacyl synthase, N-terminal domain|PF02801:Beta-ketoacyl synthase, C-terminal domain|PF00550:Phosphopantetheine attachment site|PF08659:KR domain|PF00698:Acyl transferase domain	ketoacyl-synt	DK Xanthene (Meiser et al., 2006)
MXAN_RS20850	MXAN_4298		0	0.369057	dkxH	type I polyketide synthase && PF00109:Beta-ketoacyl synthase, N-terminal domain|PF02801:Beta-ketoacyl synthase, C-terminal domain|PF16197:Ketoacyl-synthetase C-terminal extension|PF00550:Phosphopantetheine attachment site|PF08659:KR domain|PF00698:Acyl transferase domain|PF14765:Polyketide synthase dehydratase	ketoacyl-synt	DK Xanthene (Meiser et al., 2006)
MXAN_RS20855	MXAN_4299		0	0.464263	dkxG	hybrid non-ribosomal peptide synthetase/type I polyketide synthase && PF00698:Acyl transferase domain|PF14765:Polyketide synthase dehydratase|PF02801:Beta-ketoacyl synthase, C-terminal domain|PF00501:AMP-binding enzyme|PF16197:Ketoacyl-synthetase C-terminal extension|PF13193:AMP-binding enzyme C-terminal domain|PF00550:Phosphopantetheine attachment site|PF08415:Nonribosomal peptide synthase|PF001…	AMP-binding	DK Xanthene (Meiser et al., 2006)
MXAN_RS20860	MXAN_4300		0	0.491693	dkxF	SDR family NAD(P)-dependent oxidoreductase && PF02801:Beta-ketoacyl synthase, C-terminal domain|PF08659:KR domain|PF00550:Phosphopantetheine attachment site|PF00698:Acyl transferase domain|PF00109:Beta-ketoacyl synthase, N-terminal domain	ketoacyl-synt	DK Xanthene (Meiser et al., 2006)
MXAN_RS20865	MXAN_4301		0	0.699844	dkxD	polyketide synthase && PF00550:Phosphopantetheine attachment site|PF00109:Beta-ketoacyl synthase, N-terminal domain|PF02801:Beta-ketoacyl synthase, C-terminal domain	ketoacyl-synt	DK Xanthene (Meiser et al., 2006)
MXAN_RS20880	MXAN_4304		0	0.687215	dkxA	acyl-CoA dehydrogenase family protein && PF02771:Acyl-CoA dehydrogenase, N-terminal domain|PF00441:Acyl-CoA dehydrogenase, C-terminal domain|PF02770:Acyl-CoA dehydrogenase, middle domain	-	DK Xanthene (Meiser et al., 2006)
MXAN_RS20885	MXAN_4305		0.755092	0.571791	-	amino acid adenylation domain-containing protein && PF13193:AMP-binding enzyme C-terminal domain|PF00501:AMP-binding enzyme	AMP-binding	DK Xanthene (Meiser et al., 2006)
MXAN_RS21005	MXAN_4328		0	1.31401	-	PilZ domain-containing protein && PF07238:PilZ domain	-	PilZ domain proteins can act at different levels to affect T4P-dependent motility (Kuzmich et al., 2021)
MXAN_RS21040	MXAN_4335		0	0.62954	-	(deoxy)nucleoside triphosphate pyrophosphohydrolase && PF00293:NUDIX domain	NUDIX
MXAN_RS21120	MXAN_4351		0	0.775125	-	pyridoxine 5'-phosphate synthase && PF03740:Pyridoxal phosphate biosynthesis protein PdxJ	-
MXAN_RS21125	MXAN_4352		0	0.504933	-	phosphoglucosamine mutase && PF00408:Phosphoglucomutase/phosphomannomutase, C-terminal domain|PF02878:Phosphoglucomutase/phosphomannomutase, alpha/beta/alpha domain I|PF02880:Phosphoglucomutase/phosphomannomutase, alpha/beta/alpha domain III|PF02879:Phosphoglucomutase/phosphomannomutase, alpha/beta/alpha domain II	PGM_PMM_III
MXAN_RS21375	MXAN_4402		1.40046	0.742196	-	hybrid non-ribosomal peptide synthetase/type I polyketide synthase && PF00550:Phosphopantetheine attachment site|PF00109:Beta-ketoacyl synthase, N-terminal domain|PF02801:Beta-ketoacyl synthase, C-terminal domain|PF00668:Condensation domain|PF13745:HxxPF-repeated domain|PF00698:Acyl transferase domain|PF16197:Ketoacyl-synthetase C-terminal extension|PF13193:AMP-binding enzyme C-terminal domain|PF…	ketoacyl-synt	NRPS/PKS (type I) cluster (Korp et al., 2016). Putative Fur Box Virtual footprint.
MXAN_RS21380	///		1.60904	1.07854	-	non-ribosomal peptide synthetase && PF00550:Phosphopantetheine attachment site|PF13193:AMP-binding enzyme C-terminal domain|PF13745:HxxPF-repeated domain|PF00668:Condensation domain|PF00501:AMP-binding enzyme	AMP-binding	NRPS/PKS (type I) cluster (Korp et al., 2016)
MXAN_RS21385	///		1.95812	1.06848	-	non-ribosomal peptide synthetase && PF13745:HxxPF-repeated domain|PF00550:Phosphopantetheine attachment site|PF00501:AMP-binding enzyme|PF00668:Condensation domain|PF13193:AMP-binding enzyme C-terminal domain	AMP-binding	NRPS/PKS (type I) cluster (Korp et al., 2016)
MXAN_RS21390	///		2.61162	0		non-ribosomal peptide synthetase && PF00501:AMP-binding enzyme|PF00975:Thioesterase domain|PF00668:Condensation domain|PF13193:AMP-binding enzyme C-terminal domain|PF13745:HxxPF-repeated domain|PF00550:Phosphopantetheine attachment site	AMP-binding	NRPS/PKS (type I) cluster (Korp et al., 2016)
MXAN_RS21400	MXAN_4405		2.164	1.06017	-	fatty acyl-AMP ligase && PF00501:AMP-binding enzyme	AMP-binding	Lipopeptde cluster (Korp et al., 2016)
MXAN_RS21480	MXAN_4421		0.644867	0		hypothetical protein && -		Lipopeptide cluster (Korp et al., 2106)
MXAN_RS21695	MXAN_4467		0	0.425153	groEL2	chaperonin GroEL && PF00118:TCP-1/cpn60 chaperonin family	-	Reduced in proteome iron limited (Altmeyer, 2010). Is required for the biosynthesis of the secondary metabolite myxovirescin (TA) (Wang et al., 2014). Deletion of groEL2 led to a deficiency in cell predation and macromolecular feeding (Li et al., 2010)
MXAN_RS21740	MXAN_4475		0	0.612063	-	DEAD/DEAH box helicase && PF00270:DEAD/DEAH box helicase	DEAD
MXAN_RS21915	MXAN_4513		0	1.12511	-	AAA family ATPase && -	-	Myxalamide cluster (Korp et al., 2016)
MXAN_RS21940	MXAN_4523		0	0.676383	-	extracellular solute-binding protein && -	-	Myxalamide cluster (Korp et al., 2016)
MXAN_RS21950	MXAN_4525		0	0.426124	-	amino acid adenylation domain-containing protein && PF00668:Condensation domain|PF13745:HxxPF-repeated domain|PF13193:AMP-binding enzyme C-terminal domain|PF07993:Male sterility protein|PF00501:AMP-binding enzyme|PF00550:Phosphopantetheine attachment site	AMP-binding	Myxalamide cluster (Korp et al., 2016)
MXAN_RS21955	MXAN_4526		-0.950886	0.523019	-	type I polyketide synthase && PF00109:Beta-ketoacyl synthase, N-terminal domain|PF14765:Polyketide synthase dehydratase|PF00698:Acyl transferase domain|PF00550:Phosphopantetheine attachment site|PF16197:Ketoacyl-synthetase C-terminal extension|PF08659:KR domain|PF00107:Zinc-binding dehydrogenase|PF02801:Beta-ketoacyl synthase, C-terminal domain	ketoacyl-synt	Myxalamide cluster (Korp et al., 2016)
MXAN_RS21960	MXAN_4527		-1.00035	0.487715	-	type I polyketide synthase && PF08659:KR domain|PF00698:Acyl transferase domain|PF02801:Beta-ketoacyl synthase, C-terminal domain|PF00550:Phosphopantetheine attachment site|PF14765:Polyketide synthase dehydratase|PF00109:Beta-ketoacyl synthase, N-terminal domain|PF16197:Ketoacyl-synthetase C-terminal extension	ketoacyl-synt	Myxalamide cluster (Korp et al., 2016)
MXAN_RS21965	MXAN_4528		-1.04638	0.560445	-	type I polyketide synthase && PF02801:Beta-ketoacyl synthase, C-terminal domain|PF00550:Phosphopantetheine attachment site|PF00109:Beta-ketoacyl synthase, N-terminal domain|PF00698:Acyl transferase domain|PF16197:Ketoacyl-synthetase C-terminal extension|PF08659:KR domain|PF14765:Polyketide synthase dehydratase	Acyl_transf_1	Myxalamide cluster (Korp et al., 2016)
MXAN_RS21970	MXAN_4529		-0.875484	0.588279	-	type I polyketide synthase && PF00698:Acyl transferase domain|PF08659:KR domain|PF16197:Ketoacyl-synthetase C-terminal extension|PF00550:Phosphopantetheine attachment site|PF02801:Beta-ketoacyl synthase, C-terminal domain|PF14765:Polyketide synthase dehydratase|PF00109:Beta-ketoacyl synthase, N-terminal domain	ketoacyl-synt	Myxalamide cluster (Korp et al., 2016)
MXAN_RS21975	MXAN_4530		-0.888626	0.68741	-	type I polyketide synthase && PF08659:KR domain|PF16197:Ketoacyl-synthetase C-terminal extension|PF00698:Acyl transferase domain|PF00550:Phosphopantetheine attachment site|PF14765:Polyketide synthase dehydratase|PF00109:Beta-ketoacyl synthase, N-terminal domain|PF02801:Beta-ketoacyl synthase, C-terminal domain	Acyl_transf_1	Myxalamide cluster (Korp et al., 2016)
MXAN_RS22075	MXAN_4551		2.02996	0		hypothetical protein && -	-	Lantipeptide cluster (Korp et al., 2016)
MXAN_RS22080	MXAN_4552		2.22181	1.06486	-	hypothetical protein && -	-	Lantipeptide cluster (Korp et al., 2016)
MXAN_RS22255	MXAN_4586		0	0.644909	-	ATP-binding cassette domain-containing protein && PF00005:ABC transporter|PF12848:ABC transporter	ABC_tran	Lipopeptide cluster (Korp et al., 2106)
MXAN_RS22260	MXAN_4587		1.17444	1.59282	-	chitobiase/beta-hexosaminidase C-terminal domain-containing protein && PF03174:Chitobiase/beta-hexosaminidase C-terminal domain|PF13290:Chitobiase/beta-hexosaminidase C-terminal domain	-	Lipopeptide cluster (Korp et al., 2106)
MXAN_RS22270	MXAN_4589		0	0.683718	-	PEGA domain-containing protein && PF08308:PEGA domain	-	Lipopeptide cluster (Korp et al., 2106)
MXAN_RS22275	MXAN_4590		0	0.728205	-	tetratricopeptide repeat protein && PF13432:Tetratricopeptide repeat	-	Lipopeptide cluster (Korp et al., 2106)
MXAN_RS22425	MXAN_4620		0	0.466831	-	methyltransferase domain-containing protein && PF08242:Methyltransferase domain	Methyltransf_12
MXAN_RS22615	MXAN_4658		0	0.468712	kilL	pilus assembly protein && PF07811:TadE-like protein	-	Tad like aparatus for contact in predation (Seef et al., 2021)
MXAN_RS22620	MXAN_4659		0.826546	0.403436	kilH	Tad domain-containing protein && PF13400:Putative Flp pilus-assembly TadE/G-like	-	Tad like aparatus for contact in predation (Seef et al., 2021). Implicated in Bacillus predation (Müller et al., 2016)
MXAN_RS22625	MXAN_4660		0.929909	0	kilM	pilus assembly protein && PF07811:TadE-like protein	-	Tad like aparatus for contact in predation (Seef et al., 2021)
MXAN_RS22680	MXAN_4671		2.66633	1.77994	-	acyl-CoA dehydrogenase C-terminal domain-containing protein && PF00441:Acyl-CoA dehydrogenase, C-terminal domain|PF02771:Acyl-CoA dehydrogenase, N-terminal domain|PF12806:Acetyl-CoA dehydrogenase C-terminal like|PF02770:Acyl-CoA dehydrogenase, middle domain	-	Fatty acids degradation. Beta oxidation is essential for development (Bullock et al., 2018; Muñoz-Dorado et al., 2019)
MXAN_RS22750	MXAN_4684		0	0.508826	aspS	aspartate--tRNA ligase && PF02938:GAD domain|PF00152:tRNA synthetases class II (D, K and N)|PF01336:OB-fold nucleic acid binding domain	tRNA-synt_2
MXAN_RS22760	MXAN_4686		0	0.518102	-	hypothetical protein && -	-
MXAN_RS22785	MXAN_4691		0	0.357178	secD	protein translocase subunit SecD && PF02355:Protein export membrane protein|PF07549:SecD/SecF GG Motif	-
MXAN_RS22790	MXAN_4692		0	0.554927	yajC	preprotein translocase subunit YajC && PF02699:Preprotein translocase subunit	-
MXAN_RS22795	MXAN_4693		0	0.600481	tgt	tRNA guanosine(34) transglycosylase Tgt && PF01702:Queuine tRNA-ribosyltransferase	TGT
MXAN_RS22800	MXAN_4694		0	1.02213	queA	tRNA preQ1(34) S-adenosylmethionine ribosyltransferase-isomerase QueA && PF02547:Queuosine biosynthesis protein	-
MXAN_RS22830	MXAN_4699		0	0.386441	-	lysine 2%2C3-aminomutase && -	-
MXAN_RS22865	MXAN_4706		0	0.82759	-	YicC family protein && PF03755:YicC-like family, N-terminal region|PF08340:Domain of unknown function (DUF1732)	-
MXAN_RS22880	MXAN_4710		0	0.506994	pglN, sgnG	bifunctional hydroxymethylpyrimidine kinase/phosphomethylpyrimidine kinase && PF00294:pfkB family carbohydrate kinase	PfkB	Gliding motility (Harzell et al., 2008; Yu and Kaiser, 2007)
MXAN_RS22925	MXAN_4719		0	0.524275	-	polyprenol monophosphomannose synthase && PF00535:Glycosyl transferase family 2	Glycos_transf_2
MXAN_RS22945	MXAN_4723		0	0.449681	lpxI	UDP-2%2C3-diacylglucosamine diphosphatase LpxI && PF06230:Protein of unknown function (DUF1009)	-
MXAN_RS22950	MXAN_4724		0	0.533703	lpxA	acyl-ACP--UDP-N-acetylglucosamine O-acyltransferase && PF13720:Udp N-acetylglucosamine O-acyltransferase; Domain 2|PF00132:Bacterial transferase hexapeptide (six repeats)	Hexapep
MXAN_RS22955	MXAN_4725		0	0.547387	fabZ	3-hydroxyacyl-ACP dehydratase FabZ && PF07977:FabA-like domain	-	Fatty acids elongation
MXAN_RS22960	MXAN_4726		0	0.573466	lpxD	UDP-3-O-(3-hydroxymyristoyl)glucosamine N-acyltransferase && PF00132:Bacterial transferase hexapeptide (six repeats)|PF04613:UDP-3-O-[3-hydroxymyristoyl] glucosamine N-acyltransferase, LpxD	Hexapep
MXAN_RS22965	MXAN_4727		0	0.552997	-	OmpH family outer membrane protein && PF03938:Outer membrane protein (OmpH-like)	-	Outer membrane protein
MXAN_RS22985	MXAN_4731		0	0.539662	lysS	lysine--tRNA ligase && PF01336:OB-fold nucleic acid binding domain|PF00152:tRNA synthetases class II (D, K and N)	tRNA-synt_2
MXAN_RS23040	MXAN_4742		0	0.759165	rpsT	30S ribosomal protein S20 && -	-
MXAN_RS01690	MXAN_0345		0.925474	0.501946	-	N-acetylmuramoyl-L-alanine amidase && PF01510:N-acetylmuramoyl-L-alanine amidase	-
MXAN_RS23135	MXAN_4761		0	0.504056	nusB (Che8)	transcription antitermination factor NusB && PF01029:NusB family	-	Chemosensory signal transduction systems che8 (Kirby et al., 2008)
MXAN_RS23140	MXAN_4762		0	0.617041	ribH (Che8)	6%2C7-dimethyl-8-ribityllumazine synthase && PF00885:6,7-dimethyl-8-ribityllumazine synthase	-	Chemosensory signal transduction systems che8 (Kirby et al., 2008). Secreted protein (Arend et el., 2020)
MXAN_RS23175	MXAN_4769		0	0.385256	acpP	acyl carrier protein && -	-	Fatty acid biosynthesis
MXAN_RS23200	MXAN_4774		0	0.53568	-	DUF177 domain-containing protein && PF02620:Uncharacterized ACR, COG1399	-
MXAN_RS23490	MXAN_4835		1.59078	0		hypothetical protein && -	-
MXAN_RS23585	MXAN_4854		0	0.365518	ffh	signal recognition particle protein && PF02881:SRP54-type protein, helical bundle domain|PF02978:Signal peptide binding domain|PF00448:SRP54-type protein, GTPase domain	-
MXAN_RS23600	MXAN_4859		0	0.384885	-	hypothetical protein && -	-
MXAN_RS23675	MXAN_4877		0	0.630194	-	aspartate kinase && PF00696:Amino acid kinase family	AA_kinase
MXAN_RS23795	MXAN_4901		0	0.439988	smc	chromosome segregation protein SMC && PF02463:RecF/RecN/SMC N terminal domain|PF06470:SMC proteins Flexible Hinge Domain	SMC_N
MXAN_RS23815	MXAN_4907		0	0.443404	prfA	peptide chain release factor 1 && PF03462:PCRF domain|PF00472:RF-1 domain	-
MXAN_RS23825	MXAN_4909		0	0.610955	murA	UDP-N-acetylglucosamine 1-carboxyvinyltransferase && PF00275:EPSP synthase (3-phosphoshikimate 1-carboxyvinyltransferase)	EPSP_synthase
MXAN_RS23900	MXAN_4924		0	0.668445	-	hypothetical protein && -	-
MXAN_RS24065	MXAN_4956		0	0.536508	-	hypothetical protein && -	-	Bacteriocin cluster (Korp et al., 2016)
MXAN_RS24080	MXAN_4959		0	0.605605	-	tetratricopeptide repeat protein && PF13424:Tetratricopeptide repeat	-	Bacteriocin cluster (Korp et al., 2016)
MXAN_RS24120	MXAN_4967		0	0.928871	-	UDP-3-O-acyl-N-acetylglucosamine deacetylase && PF03331:UDP-3-O-acyl N-acetylglycosamine deacetylase	-
MXAN_RS24155	MXAN_4974		0	0.449935	-	YebC/PmpR family DNA-binding transcriptional regulator && PF01709:Transcriptional regulator	-
MXAN_RS24300	MXAN_5004		0	0.653273	hscB	Fe-S protein assembly co-chaperone HscB && PF07743:HSCB C-terminal oligomerisation domain|PF00226:DnaJ domain	DnaJ	Iron-sulfur
MXAN_RS24305	MXAN_5005		0	0.547697	hscA	Fe-S protein assembly chaperone HscA && PF00012:Hsp70 protein	HSP70	Up-regulated under iron-limiting conditions. Mutant strain shows decrease in myxochelin A and B (Altmeyer, 2010). Iron-sulfur
MXAN_RS24330	MXAN_5010		0	0.995583	-	VCBS repeat-containing protein && PF13517:Repeat domain in Vibrio, Colwellia, Bradyrhizobium and Shewanella	-
MXAN_RS17280	MXAN_3564		1.02754	0.424916	mepA	myxosortase-dependent M36 family metallopeptidase MepA && PF02128:Fungalysin metallopeptidase (M36)|PF05547:Immune inhibitor A peptidase M6|PF07504:Fungalysin/Thermolysin Propeptide Motif|PF02225:PA domain	-	Hydrolytic enzyme. OMV ENRICHED. High abundance in OMV fractions (Berleman et al., 2014). OMV protein (Kahnt et al., 2010)
MXAN_RS24375	MXAN_5018		0	0.462568	mvaD	diphosphomevalonate decarboxylase && -	-	Mevalonate pathway for isoprenoids biosynthesis (Bode et al., 2009; Li et al., 2013)
MXAN_RS24385	MXAN_5020		0	0.436355	mvaA	hydroxymethylglutaryl-CoA reductase%2C degradative && PF00368:Hydroxymethylglutaryl-coenzyme A reductase	-	Mevalonate pathway for isoprenoids biosynthesis (Bode et al., 2009; Li et al., 201)
MXAN_RS24400	MXAN_5023		1.73573	1.53193	-	TonB-dependent receptor && PF07715:TonB-dependent Receptor Plug Domain|PF00593:TonB dependent receptor	TonB_dep_Rec	Proteome iron limited conditions (Altmeyer, 2010). Fur regulated protein. OMV (Zwarycz et al., 2020).
MXAN_RS24405	MXAN_5024		1.74817	1.88414	-	hypothetical protein && -	-	OMV, LipP (Evans et al., 2012; Zwarycz et al., 2020). Putative Fur box (Altmeyer, 2010)
MXAN_RS24410	MXAN_5025		0.908603	1.09538	-	imelysin family protein && PF09375:Imelysin	-	Implicated in iron uptake (Xu et al., 2011). Putative Fur Box (Altmeyer, 2010). Virtual footprint.
MXAN_RS24415	MXAN_5026		0.955639	0.627594	-	HTTM domain-containing protein && PF05090:Vitamin K-dependent gamma-carboxylase	VKG_Carbox
MXAN_RS24425	MXAN_5028		0	0.649513	-	hypothetical protein && -	-
MXAN_RS24450	MXAN_5033		0.694304	0.54762	-	hypothetical protein && -	-	Secreted protein (Arend et al., 2020)
MXAN_RS24655	MXAN_5034		0	0.666941	-	ribose-phosphate pyrophosphokinase && PF14572:Phosphoribosyl synthetase-associated domain|PF13793:N-terminal domain of ribose phosphate pyrophosphokinase	-
MXAN_RS24660	MXAN_5035		0	0.590931	-	50S ribosomal protein L25/general stress protein Ctc && PF01386:Ribosomal L25p family|PF14693:Ribosomal protein TL5, C-terminal domain	-
MXAN_RS24670	MXAN_5078		0	0.518407	rpsF	30S ribosomal protein S6 && PF01250:Ribosomal protein S6	-
MXAN_RS24675			0	0.491527	-	30S ribosomal protein S18 && PF01084:Ribosomal protein S18	-
MXAN_RS24680	MXAN_5080		0	0.438188	-	50S ribosomal protein L9 && PF03948:Ribosomal protein L9, C-terminal domain|PF01281:Ribosomal protein L9, N-terminal domain	-
MXAN_RS24720	MXAN_5088		0	0.387799	-	hypothetical protein && -	-
MXAN_RS24770	MXAN_5098		0	0.687778	-	putative Ig domain-containing protein && PF05345:Putative Ig domain	-	Putative Fur box (Altmeyer, 2010)
MXAN_RS24800	MXAN_5104		1.12472	1.25415	-	N-acetylornithine carbamoyltransferase && PF02729:Aspartate/ornithine carbamoyltransferase, carbamoyl-P binding domain|PF00185:Aspartate/ornithine carbamoyltransferase, Asp/Orn binding domain	-
MXAN_RS24805	MXAN_5105		0	0.920689	argB	acetylglutamate kinase && PF00696:Amino acid kinase family	AA_kinase	Arginine biosynthesis. Might be needed for homospermidine lipids biosynthesis (Hoffmann et al., 2018)
MXAN_RS30770	MXAN_6352		1.13175	0.361607	-	trypsin-like peptidase domain-containing protein && PF13365:Trypsin-like peptidase domain	-	Hydrolytic enzyme Protease/Peptidase. Secreted protein (Arend et al., 2020)
MXAN_RS24815	MXAN_5107		0	0.688627	argH	argininosuccinate lyase && PF00206:Lyase	-	Arginine biosynthesis. Might be needed for homospermidine lipids biosynthesis (Hoffmann et al., 2018)
MXAN_RS24820	MXAN_5108		0	0.753916	argG	argininosuccinate synthase && PF00764:Arginosuccinate synthase	-	Proteome iron limited (Altmeyer, 2010). Arginine biosynthesis biosynthesis. Might be needed for homospermidine lipids biosynthesis (Hoffmann et al., 2018)
MXAN_RS24825	MXAN_5109		0	0.638606	-	hypothetical protein && -	-	Arginine biosynthesis operon. Might be needed for homospermidine lipids biosynthesis (Hoffmann et al., 2018)
MXAN_RS24830	MXAN_5110		1.06855	0.626771	argC	N-acetyl-gamma-glutamyl-phosphate reductase && PF01118:Semialdehyde dehydrogenase, NAD binding domain	-	Arginine biosynthesis operon. Might be needed for homospermidine lipids biosynthesis (Hoffmann et al., 2018)
MXAN_RS24840	MXAN_5112		0	0.436086	-	Na+/H+ antiporter && PF00999:Sodium/hydrogen exchanger family	Na_H_Exchanger
MXAN_RS24885	MXAN_5121		0	0.417405	-	hypothetical protein && -	-
MXAN_RS03160	MXAN_0653		1.1388	0		S8 family serine peptidase && PF00082:Subtilase family|PF01483:Proprotein convertase P-domain	Peptidase_S8	Hydrolytic enzyme
MXAN_RS24955	MXAN_5135		1.68543	1.97147	-	thiolase family protein && PF02803:Thiolase, C-terminal domain|PF00108:Thiolase, N-terminal domain	Thiolase_N	Fatty acids degradation. Beta oxidation is essential for development (Bullock et al., 2018; Muñoz-Dorado et al., 2019). Leucine degradation. Benzoate degradation
MXAN_RS24960	MXAN_5136		1.5435	1.61142	-	3-hydroxyacyl-CoA dehydrogenase/enoyl-CoA hydratase family protein && PF16113:Enoyl-CoA hydratase/isomerase|PF02737:3-hydroxyacyl-CoA dehydrogenase, NAD binding domain|PF00725:3-hydroxyacyl-CoA dehydrogenase, C-terminal domain	3HCDH_N	Fatty acids degradation. Beta oxidation is essential for development (Bullock et al., 2018; Muñoz-Dorado et al., 2019). Leucine degradation. Benzoate degradation
MXAN_RS25035	MXAN_5152		0	0.344353	ompA	OmpA family protein && PF00691:OmpA family	-
MXAN_RS25135	MXAN_5172		0	0.419234	-	radical SAM protein && PF13353:4Fe-4S single cluster domain|PF04055:Radical SAM superfamily	Radical_SAM
MXAN_RS25235	MXAN_5193		0	0.442983	-	DUF4398 domain-containing protein && -	-
MXAN_RS25240	MXAN_5194		0	0.370473	-	OmpA family protein && PF00691:OmpA family	-
MXAN_RS25260	MXAN_5198		0	0.725194	-	asparaginase && PF00710:Asparaginase	-
MXAN_RS25290	MXAN_5204		0	0.690097	rpoD	RNA polymerase sigma factor RpoD && PF04539:Sigma-70 region 3|PF04545:Sigma-70, region 4|PF03979:Sigma-70 factor, region 1.1|PF04542:Sigma-70 region 2|PF04546:Sigma-70, non-essential region|PF00140:Sigma-70 factor, region 1.2	Sigma70_r3	A signal regulator (Biran and Kroos, 1997; Hao et al., 2002; Inouye, 1990; Kaplan and Plamann, 1996)
MXAN_RS25405	MXAN_5228		1.11101	0.50844	-	hypothetical protein && -	-
MXAN_RS25410	MXAN_5229		0	0.682829	hflX	GTPase HflX && PF01926:50S ribosome-binding GTPase|PF16360:GTP-binding GTPase Middle Region|PF13167:GTP-binding GTPase N-terminal	-
MXAN_RS25460	MXAN_5241		1.7007	0		LysM peptidoglycan-binding domain-containing protein && PF01476:LysM domain	LysM	LysM domain
MXAN_RS25600	MXAN_5270		1.29453	1.36126	-	hypothetical protein && -	-
MXAN_RS25695	MXAN_5295		0	0.939984	-	collagen-like protein && -	-
MXAN_RS25790	MXAN_5315		0	0.571228	-	carboxypeptidase regulatory-like domain-containing protein && PF13620:Carboxypeptidase regulatory-like domain	-
MXAN_RS25850	MXAN_5327		0	0.556088	gmd	GDP-mannose 4%2C6-dehydratase && PF16363:GDP-mannose 4,6 dehydratase	-	Gliding motility (Youderian and Hartzell, 2006)
MXAN_RS25900	MXAN_5337		0	0.612061	-	hypothetical protein && -	-
MXAN_RS25935	MXAN_5344		0	0.327293	rpsB	30S ribosomal protein S2 && PF00318:Ribosomal protein S2	-
MXAN_RS04745	MXAN_0987		1.15661	0		N-acetylmuramoyl-L-alanine amidase && PF01510:N-acetylmuramoyl-L-alanine amidase|PF01471:Putative peptidoglycan binding domain	PG_binding_1
MXAN_RS26030	MXAN_5364		2.15	0	hsfA	sigma-54-dependent Fis family transcriptional regulator && PF02954:Bacterial regulatory protein, Fis family|PF00072:Response regulator receiver domain|PF00158:Sigma-54 interaction domain	Sigma54_activat	B signal dependent (Ueki and Inouye, 2002). Implicated in Bacillus predation. HsfBA system appears to be a critical regulator for the production of specialized metabolites by M. xanthus and for the regulation of predation (Müller et al., 2016). Affect Secondary Metabolite (Volt et al., 2012). Heat-shock gene expression (Ueki and Inouye, 2002; Müller et al., 2016).
MXAN_RS26035	MXAN_5365		1.21971	-0.679782	hsfB	response regulator && PF02518:Histidine kinase-, DNA gyrase B-, and HSP90-like ATPase|PF00072:Response regulator receiver domain|PF00512:His Kinase A (phospho-acceptor) domain	Response_reg	B signal dependent (Ueki and Inouye, 2003). Implicated in Bacillus predation. HsfBA system appears to be a critical regulator for the production of specialized metabolites by M. xanthus and for the regulation of predation (Müller et al., 2016), Affect Secondary Metabolite (Volt et al., 2012). Heat-shock gene expression (Ueki and Inouye, 2002 (Müller et al., 2016).
MXAN_RS26065	MXAN_5371		2.65912	2.40237	fadJ	fatty acid oxidation complex subunit alpha FadJ && PF00378:Enoyl-CoA hydratase/isomerase|PF00725:3-hydroxyacyl-CoA dehydrogenase, C-terminal domain|PF02737:3-hydroxyacyl-CoA dehydrogenase, NAD binding domain	3HCDH_N	Fatty acids degradation. Beta oxidation is essential for development (Bullock et al., 2018; Muñoz-Dorado et al., 2019)
MXAN_RS26070	MXAN_5372		2.42732	1.60627	fadI	acetyl-CoA C-acyltransferase FadI && PF00108:Thiolase, N-terminal domain|PF02803:Thiolase, C-terminal domain	Thiolase_N	Fatty acids degradation. Beta oxidation is essential for development (Bullock et al., 2018; Muñoz-Dorado et al., 2019)
MXAN_RS26155	MXAN_5390		1.12852	0.854123	-	hypothetical protein && -	-
MXAN_RS26415	MXAN_5448		0	0.549869	-	hypothetical protein && PF13540:Regulator of chromosome condensation (RCC1) repeat|PF00415:Regulator of chromosome condensation (RCC1) repeat	-
MXAN_RS26425	MXAN_5450		0.661688	0		hypothetical protein && -	-	Putative lipoprotein. Secreted protein (Arend et al., 2020)
MXAN_RS26465	MXAN_5461		1.51483	0		fatty acid desaturase && PF00487:Fatty acid desaturase	-	Lipid biosynthesis (Ring et al., 2009). Biosynthesis of unsaturated fatty acids
MXAN_RS26470	MXAN_5462		2.07983	0		hypothetical protein && -	-
MXAN_RS13525	MXAN_2791		1.24354	0.538061	-	zinc-dependent metalloprotease && PF12388:Dual-action HEIGH metallo-peptidase	-
MXAN_RS01800	MXAN_0366		1.29945	0		endonuclease && PF03372:Endonuclease/Exonuclease/phosphatase family	Exo_endo_phos	Hydrolytic enzyme. OMV SPECIFIC (Berleman et al., 2014)
MXAN_RS26660	MXAN_5498		1.41381	0		hypothetical protein && -	-
MXAN_RS26725	MXAN_5511		0	0.949002	-	hypothetical protein && -	-
MXAN_RS26730	MXAN_5512		0	0.637196	-	hypothetical protein && -	-
MXAN_RS26835	MXAN_5538		0	3.97175	ccoG	cytochrome c oxidase accessory protein CcoG && PF13746:4Fe-4S dicluster domain|PF12801:4Fe-4S binding domain|PF11614:IG-like fold at C-terminal of FixG, putative oxidoreductase	-	Iron-sulfur. Energy metabolism
MXAN_RS26840	MXAN_5539		2.43453	3.72527	-	c-type cytochrome && PF13442:Cytochrome C oxidase, cbb3-type, subunit III|PF14715:N-terminal domain of cytochrome oxidase-cbb3, FixP	-	Energy metabolism
MXAN_RS26845	MXAN_5540		2.59242	4.33943	-	CcoQ/FixQ family Cbb3-type cytochrome c oxidase assembly chaperone && -	-	Energy metabolism
MXAN_RS26850	MXAN_5541		0	3.54667	ccoN	cytochrome-c oxidase%2C cbb3-type subunit I && PF02433:Cytochrome C oxidase, mono-heme subunit/FixO|PF00115:Cytochrome C and Quinol oxidase polypeptide I	-	Energy metabolism
MXAN_RS26900	MXAN_5551		0	0.561899	-	SEC-C domain-containing protein && PF02810:SEC-C motif	SEC-C	Energy metabolism
MXAN_RS26910	MXAN_5553		0	4.56061	-	hypothetical protein && -	-	Energy metabolism
MXAN_RS26915	MXAN_5554		0	3.83716	-	cytochrome c && PF13442:Cytochrome C oxidase, cbb3-type, subunit III	-	Energy metabolism
MXAN_RS26920	MXAN_5555		2.60894	5.98019	-	DUF3341 domain-containing protein && PF11821:Protein of unknown function (DUF3341)	-	Energy metabolism
MXAN_RS26925	MXAN_5556		0	5.1121	nrfD	polysulfide reductase NrfD && PF03916:Polysulphide reductase, NrfD	-	Energy metabolism
MXAN_RS26930	MXAN_5557		2.08341	0		TAT-variant-translocated molybdopterin oxidoreductase && PF12838:4Fe-4S dicluster domain|PF01568:Molydopterin dinucleotide binding domain|PF04879:Molybdopterin oxidoreductase Fe4S4 domain	-	Energy metabolism. Iron-sulfur
MXAN_RS26980	MXAN_5568		0	0.662691	-	class I SAM-dependent rRNA methyltransferase && PF10672:S-adenosylmethionine-dependent methyltransferase	-
MXAN_RS27025	MXAN_5577		0	0.554335	-	inorganic pyrophosphatase && PF00719:Inorganic pyrophosphatase	Pyrophosphatase
MXAN_RS27035	MXAN_5579		0	0.726093	genX	EF-P lysine aminoacylase GenX && PF00152:tRNA synthetases class II (D, K and N)	tRNA-synt_2
MXAN_RS27125	MXAN_5598		0	0.807097	-	OmpA family protein && PF13754:Bacterial Ig-like domain (group 3)|PF00691:OmpA family	-
MXAN_RS27180	MXAN_5609		0	0.431901	murE	UDP-N-acetylmuramoyl-L-alanyl-D-glutamate--2%2C6-diaminopimelate ligase && PF02875:Mur ligase family, glutamate ligase domain|PF01225:Mur ligase family, catalytic domain|PF08245:Mur ligase middle domain	-
MXAN_RS27200	MXAN_5613		0	0.505963	-	STAS domain-containing protein && PF13466:STAS domain	-
MXAN_RS27225	MXAN_5618		0	0.474818	-	SRPBCC family protein && PF08327:Activator of Hsp90 ATPase homolog 1-like protein	-
MXAN_RS27520	///		1.89328	1.78886	-	hypothetical protein && -	-
MXAN_RS27525	MXAN_5679		2.25751	1.24112	-	biliverdin-producing heme oxygenase && PF01126:Heme oxygenase	-	Putative Fur Box Virtual footprint
MXAN_RS30085	MXAN_6205		1.3047	0		collagenase && PF08453:Peptidase family M9 N-terminal|PF01752:Collagenase|PF04151:Bacterial pre-peptidase C-terminal domain	PPC	Hydrolytic enzyme
MXAN_RS27660	MXAN_5706		0	0.463717	-	cytidine deaminase && PF00383:Cytidine and deoxycytidylate deaminase zinc-binding region	-
MXAN_RS27665	MXAN_5707		0	0.460597	-	TIGR02266 family protein && PF07238:PilZ domain	-
MXAN_RS27675	MXAN_5709		0	1.46264	-	DUF4328 domain-containing protein && PF14219:Domain of unknown function (DUF4328)	-
MXAN_RS27680	MXAN_5710		0	0.745441	-	thymidine phosphorylase && PF00591:Glycosyl transferase family, a/b domain|PF07831:Pyrimidine nucleoside phosphorylase C-terminal domain|PF02885:Glycosyl transferase family, helical bundle domain	Glycos_trans_3N
MXAN_RS27685	MXAN_5711		0	0.456733	-	BMP family ABC transporter substrate-binding protein && PF02608:Basic membrane protein	-
MXAN_RS27705	MXAN_5715		0.713986	0.543755	-	hybrid sensor histidine kinase/response regulator && PF02518:Histidine kinase-, DNA gyrase B-, and HSP90-like ATPase|PF00072:Response regulator receiver domain	HATPase_c
MXAN_RS27720	MXAN_5718		0	0.611978	-	TraR/DksA family transcriptional regulator && PF01258:Prokaryotic dksA/traR C4-type zinc finger	zf-dskA_traR
MXAN_RS27725	MXAN_5719		0	0.743796	deoC	deoxyribose-phosphate aldolase && PF01791:DeoC/LacD family aldolase	-
MXAN_RS27750	MXAN_5724		0	0.661165	-	TIGR02300 family protein && -	-
MXAN_RS27760	MXAN_5727		0	0.55442	-	hypothetical protein && PF02591:C4-type zinc ribbon domain	-
MXAN_RS27795	MXAN_5735		0	0.494933	ftsY	signal recognition particle-docking protein FtsY && PF00448:SRP54-type protein, GTPase domain|PF02881:SRP54-type protein, helical bundle domain	-
MXAN_RS00885	MXAN_0179		1.40083	0		MBL fold metallo-hydrolase && PF00753:Metallo-beta-lactamase superfamily	Lactamase_B	Hydrolytic enzyme
MXAN_RS27880	MXAN_5752		0	0.454193	-	hypothetical protein && -	-
MXAN_RS27960	MXAN_5768		0	0.5346	accB	acetyl-CoA carboxylase biotin carboxyl carrier protein && PF00364:Biotin-requiring enzyme	Biotin_lipoyl	Straight chain fatty acids and primer synthesis (Bhat et al., 2014; Muñoz-Dorado et al., 2019).
MXAN_RS27965	MXAN_5769		0	0.602842	efp	elongation factor P && PF01132:Elongation factor P (EF-P) OB domain|PF08207:Elongation factor P (EF-P) KOW-like domain|PF09285:Elongation factor P, C-terminal	-	Gliding motility (Youderian and Hartzell, 2006)
MXAN_RS27980	MXAN_5772		0	0.337709	pilQ	type IV pilus secretin PilQ && PF03958:Bacterial type II/III secretion system short domain|PF07660:Secretin and TonB N terminus short domain|PF11741:AMIN domain|PF00263:Bacterial type II and III secretion system protein	-	S motility (Wall and Kaiser, 1993)
MXAN_RS27990	MXAN_5774		0	0.442683	pilO	type 4a pilus biogenesis protein PilO && PF04350:Pilus assembly protein, PilO	-	S motility (Wall and Kaiser, 1993)
MXAN_RS28020	MXAN_5780		0	0.60198	pilS	ABC transporter permease && PF12679:ABC-2 family transporter protein	-	S motility (Wall and Kaiser, 1993)
MXAN_RS28035	MXAN_5783		0	0.62081	pilA	prepilin-type N-terminal cleavage/methylation domain-containing protein && PF13544:Type IV pilin N-term methylation site GFxxxE|PF14245:Type IV pilin PilA	-	S motility (Wall and Kaiser, 1993)
MXAN_RS28070	MXAN_5790		0	1.04216	-	tRNA (guanine-N(7)-)-methyltransferase && PF02390:Putative methyltransferase	-
MXAN_RS28085	MXAN_5793		0	0.498073	-	hypothetical protein && -	-
MXAN_RS28090	MXAN_5794		0	0.615563	-	cupredoxin domain-containing protein && PF13473:Cupredoxin-like domain	-
MXAN_RS28100	MXAN_5796		0	1.07087	-	hypothetical protein && -	-
MXAN_RS28115	MXAN_5799		0.758391	1.27268	-	type IV secretion protein Rhs && PF05593:RHS Repeat	-
MXAN_RS28145	MXAN_5806		0	0.47429	mxGcl2	glutamate--cysteine ligase && PF04107:Glutamate-cysteine ligase family 2(GCS2)	-	Proteome iron limited (Altmeyer, 2010). Fe2+ could also slightly activates mxGcl2 (Okada and Kimura, 2022)
MXAN_RS28195	MXAN_5816		0.755448	1.16467	-	hypothetical protein && -	-
MXAN_RS28290	MXAN_5837		0.802951	0.579611	-	lamin tail domain-containing protein && PF08434:Calcium-activated chloride channel|PF00932:Lamin Tail Domain|PF02369:Bacterial Ig-like domain (group 1)	-
MXAN_RS28495	MXAN_5838		0	0.509622	-	YceI family protein && PF04264:YceI-like domain	-
MXAN_RS28700	MXAN_5919		0.802384	1.15141	-	electron transfer flavoprotein subunit alpha/FixB family protein && PF00766:Electron transfer flavoprotein FAD-binding domain|PF01012:Electron transfer flavoprotein domain	-	Putative Fur box (Altmeyer, 2010)
MXAN_RS28705	MXAN_5920		0.671568	0.984185	-	electron transfer flavoprotein subunit beta/FixA family protein && PF01012:Electron transfer flavoprotein domain	-
MXAN_RS28710	MXAN_5921		1.65663	0		acyl-CoA dehydrogenase family protein && PF02770:Acyl-CoA dehydrogenase, middle domain|PF00441:Acyl-CoA dehydrogenase, C-terminal domain|PF02771:Acyl-CoA dehydrogenase, N-terminal domain	-	Fatty acids degradation. Beta oxidation (Muñoz-Dorado et al., 2019)
MXAN_RS28720	MXAN_5923		0	0.536928	-	KpsF/GutQ family sugar-phosphate isomerase && PF01380:SIS domain|PF00571:CBS domain	SIS
MXAN_RS28725	MXAN_5924		0	0.378287	-	hypothetical protein && -	-
MXAN_RS28760	MXAN_5931		0	0.423651	-	TIGR04551 family protein && -	-
MXAN_RS28840	MXAN_5946		0.790849	0		FTR1 family protein && PF03239:Iron permease FTR1 family|PF13442:Cytochrome C oxidase, cbb3-type, subunit III	-	Energy metabolism
MXAN_RS29055	MXAN_5989		0	0.708261	-	hypothetical protein && -	-
MXAN_RS29070	MXAN_5992		0	0.535329	-	peptide chain release factor 3 && PF00009:Elongation factor Tu GTP binding domain|PF16658:Class II release factor RF3, C-terminal domain	GTP_EFTU
MXAN_RS29110	MXAN_6000		1.04446	1.74037	-	ABC transporter substrate-binding protein && PF01497:Periplasmic binding protein	Peripla_BP_2	Putative Fur Box. Virtual footprint. KEGG iron complex transport system substrate-binding protein.
MXAN_RS29130	MXAN_6004		0	0.491913	-	methyltransferase domain-containing protein && PF09243:Mitochondrial small ribosomal subunit Rsm22	-
MXAN_RS29210	MXAN_6021		0	0.528736	-	NifU family protein && PF08712:Scaffold protein Nfu/NifU N terminal|PF01106:NifU-like domain	-
MXAN_RS29240	MXAN_6027		0	0.432737	mcp5	methyl-accepting chemotaxis protein && PF00672:HAMP domain|PF00015:Methyl-accepting chemotaxis protein (MCP) signalling domain	HAMP	Chemosensory signal transduction systems che5 (Kirby et al., 2008)
MXAN_RS29275	MXAN_6034		0	0.460026	fabI	enoyl-ACP reductase FabI && PF13561:Enoyl-(Acyl carrier protein) reductase	-	Fatty acids elongation
MXAN_RS29280	MXAN_6035		0	0.585551	-	2-oxoglutarate dehydrogenase E1 component && PF16078:2-oxoglutarate dehydrogenase N-terminus|PF16870:2-oxoglutarate dehydrogenase C-terminal|PF02779:Transketolase, pyrimidine binding domain|PF00676:Dehydrogenase E1 component	-
MXAN_RS29285	MXAN_6036		0	0.665329	odhB	2-oxoglutarate dehydrogenase complex dihydrolipoyllysine-residue succinyltransferase && PF02817:e3 binding domain|PF00198:2-oxoacid dehydrogenases acyltransferase (catalytic domain)|PF00364:Biotin-requiring enzyme	Biotin_lipoyl
MXAN_RS03875	MXAN_0805		1.41203	0.906057	-	pre-peptidase C-terminal domain-containing protein && PF00413:Matrixin	-	Hydrolytic enzyme. Peptidase M10A M12A subfamilies. Protease/Peptidase (Arend et al., 2020)
MXAN_RS29360	MXAN_6051		0	0.497164	htpG	molecular chaperone HtpG && PF00183:Hsp90 protein|PF02518:Histidine kinase-, DNA gyrase B-, and HSP90-like ATPase	HATPase_c
MXAN_RS29375	MXAN_6055		0.849832	0.547667	nhaA	Na+/H+ antiporter NhaA && PF06965:Na+/H+ antiporter 1	-
MXAN_RS29485	MXAN_6078		0	0.741831	-	cytochrome c3 family protein && PF14522:Cytochrome c7	-	Energy metabolism
MXAN_RS29490	MXAN_6079		0	0.524334	-	TAT-variant-translocated molybdopterin oxidoreductase && PF12838:4Fe-4S dicluster domain|PF01568:Molydopterin dinucleotide binding domain	-	Iron-sulfur
MXAN_RS29500	MXAN_6081		0	0.469826	-	DUF3341 domain-containing protein && PF11821:Protein of unknown function (DUF3341)	-
MXAN_RS29505	MXAN_6082		0	0.39085	-	cytochrome c && PF13442:Cytochrome C oxidase, cbb3-type, subunit III	-	Energy metabolism
MXAN_RS29510	MXAN_6083		0	0.347608	-	hypothetical protein && -	-
MXAN_RS29515	MXAN_6084		0	0.424267	-	hypothetical protein && -	-
MXAN_RS29525	MXAN_6086		0	0.4408	coxB	cytochrome c oxidase subunit II && PF00116:Cytochrome C oxidase subunit II, periplasmic domain|PF00034:Cytochrome c	-	Energy metabolism
MXAN_RS29530	MXAN_6087		0	0.369506	ctaD	cytochrome c oxidase subunit I && PF00115:Cytochrome C and Quinol oxidase polypeptide I	-	Energy metabolism
MXAN_RS29540	MXAN_6089		0.694575	0		cytochrome C oxidase subunit IV family protein && PF03626:Prokaryotic Cytochrome C oxidase subunit IV	-	Energy metabolism
MXAN_RS29545	MXAN_6090		0	1.02071	-	DUF481 domain-containing protein && PF04338:Protein of unknown function, DUF481	-	Secreted protein (Arend et al., 2020)
MXAN_RS27845	MXAN_5745		1.44345	1.07894	-	alpha/beta fold hydrolase && PF12697:Alpha/beta hydrolase family	-
MXAN_RS29585	MXAN_6100		0	0.895823	-	DMT family transporter && PF04657:Putative inner membrane exporter, YdcZ	-	Exporter
MXAN_RS08450	MXAN_1741		1.69356	1.27236	-	M23 family metallopeptidase && PF01551:Peptidase family M23	Peptidase_M23
MXAN_RS29695	MXAN_6122		0	0.409203	gstA	glutathione transferase GstA && PF13417:Glutathione S-transferase, N-terminal domain|PF00043:Glutathione S-transferase, C-terminal domain	GST_C
MXAN_RS29745	MXAN_6134		0.856517	0		putative Ig domain-containing protein && PF13418:Galactose oxidase, central domain|PF05345:Putative Ig domain|PF13415:Galactose oxidase, central domain	-
MXAN_RS29825	MXAN_6152		1.2163	0		hypothetical protein && -	-
MXAN_RS29990	MXAN_6185		0.689221	0		hypothetical protein && -	-
MXAN_RS29310	MXAN_6041		1.80116	0		endonuclease && PF04231:Endonuclease I|PF01483:Proprotein convertase P-domain	-	Hydrolytic enzyme
MXAN_RS30165	MXAN_6223		1.62339	0		HAMP domain-containing histidine kinase && PF02518:Histidine kinase-, DNA gyrase B-, and HSP90-like ATPase|PF00512:His Kinase A (phospho-acceptor) domain	HATPase_c
MXAN_RS30170	MXAN_6224		1.37529	0		response regulator && PF02954:Bacterial regulatory protein, Fis family|PF00072:Response regulator receiver domain	Response_reg
MXAN_RS30175	MXAN_6225		2.03273	0.616713	-	hypothetical protein && -	-	SignalP-5.0 Lipoprotein with signal peptide Sec/SPII
MXAN_RS30180	MXAN_6226		2.40249	0.515354	-	hypothetical protein && -	-	Cytochrome oxidase assembly protein. PF02628
MXAN_RS30185	MXAN_6227		1.12831	0.522716	-	hypothetical protein && -	-	SignalP-5.0 Lipoprotein with signal peptide Sec/SPII
MXAN_RS30250	MXAN_6242		1.15304	0		hypothetical protein && -	-	Geosmine cluster (Korp et al., 2016)
MXAN_RS30275	MXAN_6247		1.0009	2.34394	-	terpene synthase metal-binding domain-containing protein && PF03936:Terpene synthase family, metal binding domain	-	Geosmine cluster (Korp et al., 2016)
MXAN_RS30280	MXAN_6248		1.54437	2.71121	-	cyclic nucleotide-binding domain-containing protein && PF00027:Cyclic nucleotide-binding domain	cNMP_binding	Geosmine cluster (Korp et al., 2016). Crp/Fnr family transcriptional regulator
MXAN_RS30285	MXAN_6249		1.27053	2.55531	-	cyclic nucleotide-binding domain-containing protein && PF00027:Cyclic nucleotide-binding domain	cNMP_binding	Geosmine cluster (Korp et al., 2016). Crp/Fnr family transcriptional regulator
MXAN_RS30290	MXAN_6250		0	1.4883	-	hypothetical protein && -	-	Geosmine cluster (Korp et al., 2016).
MXAN_RS30330	MXAN_6257		0	0.619975	-	MBL fold metallo-hydrolase && PF12706:Beta-lactamase superfamily domain	-	Geosmine cluster (Korp et al., 2016).
MXAN_RS30395	MXAN_6270		0	0.535333	-	hypothetical protein && -	-	Secreted protein (Arend et al., 2020)
MXAN_RS30400	MXAN_6272		0	1.41251	-	SBBP repeat-containing protein && PF06739:Beta-propeller repeat	-
MXAN_RS30425	MXAN_6279		0	0.674928	-	DUF4476 domain-containing protein && -	-
MXAN_RS30600	MXAN_6316		0	0.933245	queF	NADPH-dependent 7-cyano-7-deazaguanine reductase QueF && PF14489:QueF-like protein	-
MXAN_RS30700	MXAN_6337		0	0.59912	-	isocitrate dehydrogenase (NAD(+)) && PF00180:Isocitrate/isopropylmalate dehydrogenase	-
MXAN_RS13345	MXAN_2754		1.98103	1.19424	-	M4 family metallopeptidase && PF01483:Proprotein convertase P-domain|PF03413:Peptidase propeptide and YPEB domain|PF01447:Thermolysin metallopeptidase, catalytic domain|PF07504:Fungalysin/Thermolysin Propeptide Motif|PF02868:Thermolysin metallopeptidase, alpha-helical domain	-
MXAN_RS30785	MXAN_6356		0	0.918429	serA	phosphoglycerate dehydrogenase && PF02826:D-isomer specific 2-hydroxyacid dehydrogenase, NAD binding domain|PF00389:D-isomer specific 2-hydroxyacid dehydrogenase, catalytic domain	2-Hacid_dh_C
MXAN_RS30830	MXAN_6365		2.11311	0		M28 family peptidase && PF04389:Peptidase family M28	-	Hydrolytic enzyme
MXAN_RS30960	MXAN_6393		0	1.06126	fabZ	3-hydroxyacyl-ACP dehydratase FabZ && PF07977:FabA-like domain	-	Lantipeptide/Ladderane/ PKS (type II) (Korp et al., 2016). Fatty acids elongation (Curtis and Shimkets, 2008; Bhat et al., 2014)
MXAN_RS30995	MXAN_6400		0	1.63959	fabF	beta-ketoacyl-[acyl-carrier-protein] synthase family protein && PF00109:Beta-ketoacyl synthase, N-terminal domain|PF02801:Beta-ketoacyl synthase, C-terminal domain	ketoacyl-synt	Lantipeptide/Ladderane/ PKS (type II) (Korp et al., 2016). Fatty acids elongation (Curtis and Shimkets, 2008)
MXAN_RS31010	MXAN_6403		0	0.922678	agnB	ABC transporter permease && PF02687:FtsX-like permease family|PF12704:MacB-like periplasmic core domain	-	polarity, and multicellular morphogenesis (Kaiser et al., 2010)
MXAN_RS31195	MXAN_6441		0	1.42945	aceB	malate synthase A && PF01274:Malate synthase	-	Sporulation (Müller et al., 2010; Orlowski et al., 1972)
MXAN_RS31200	MXAN_6442		0	1.5517	aceA	isocitrate lyase && PF00463:Isocitrate lyase family	-	Sporulation (Müller et al., 2010; Orlowski et al., 1972)
MXAN_RS31205	MXAN_6443		1.07694	0		hypothetical protein && -	-
MXAN_RS31245	MXAN_6451		0.769489	0		hypothetical protein && -	-
MXAN_RS31320	MXAN_6467		0.685145	0		hypothetical protein && -	-
MXAN_RS00085	MXAN_0016		2.35686	1.32334		PHB depolymerase family esterase && PF10503:Esterase PHB depolymerase	-	Hydrolytic enzyme
MXAN_RS31490	MXAN_6499		0	0.630826	-	phosphomannomutase/phosphoglucomutase && PF02879:Phosphoglucomutase/phosphomannomutase, alpha/beta/alpha domain II|PF02878:Phosphoglucomutase/phosphomannomutase, alpha/beta/alpha domain I|PF00408:Phosphoglucomutase/phosphomannomutase, C-terminal domain|PF02880:Phosphoglucomutase/phosphomannomutase, alpha/beta/alpha domain III	PGM_PMM_III
MXAN_RS31500	MXAN_6501		0	0.618236	pglD	NTP transferase domain-containing protein && PF00483:Nucleotidyl transferase|PF01050:Mannose-6-phosphate isomerase	-	Gliding motility (Yu and Kaiser, 2007)
MXAN_RS31795	MXAN_6563		1.03324	0		hypothetical protein && -	-
MXAN_RS32010	MXAN_6613		1.57735	1.26989	-	sporulation delaying protein family toxin && -	-	OxyR promotor. Virtual footprint
MXAN_RS32015	MXAN_6614		2.16168	0		SdpA family antimicrobial peptide system protein && -	-	Lantipeptide/Ladderane/ PKS (type II) cluster (Korp et al., 2016)
MXAN_RS32020	MXAN_6615		2.33531	0		hypothetical protein && -	-	Lantipeptide/Ladderane/ PKS (type II) cluster (Korp et al., 2016)
MXAN_RS32055	MXAN_6622		0	0.529347	-	hypothetical protein && -	-
MXAN_RS32140	MXAN_6640		2.37868	1.63989	-	hypothetical protein && -	-
MXAN_RS32145	MXAN_6641		2.5664	2.47433	-	hypothetical protein && PF14064:HmuY protein	-	ALKYLRESORCINOL. Putative Fur box (Altmeyer, 2010). HmuY homologue, which is a hemophore that scavenges heme from infected hosts and delivers it to outer membrane receptors (Altmeyer, 2010)
MXAN_RS32225	MXAN_6655		0	0.461927	-	proline--tRNA ligase && PF03129:Anticodon binding domain|PF00587:tRNA synthetase class II core domain (G, H, P, S and T)|PF09180:Prolyl-tRNA synthetase, C-terminal	tRNA-synt_2b
MXAN_RS32545	MXAN_6721		0	0.587105	-	hypothetical protein && -	-
MXAN_RS32835	MXAN_6779		0	0.46557	-	2%2C3%2C4%2C5-tetrahydropyridine-2%2C6-dicarboxylate N-succinyltransferase && PF14602:Hexapeptide repeat of succinyl-transferase|PF14805:Tetrahydrodipicolinate N-succinyltransferase N-terminal	-
MXAN_RS32870	MXAN_6787		2.80787	1.02449	-	hypothetical protein && -	-
MXAN_RS32955	MXAN_6805		2.23153	1.81322	rpsD	30S ribosomal protein S4 && PF01479:S4 domain|PF00163:Ribosomal protein S4/S9 N-terminal domain	S4	RecA2 (Sheng et al., 2019). Putative Fur box (Altmeyer, 2010), Virtual footprint
MXAN_RS32965	MXAN_6807		0.836725	0		hypothetical protein && -	-
MXAN_RS26480	MXAN_5464		2.49301	2.17131	-	acyl-CoA thioesterase && PF13279:Thioesterase-like superfamily	-	Members of the acyl-CoA thioesterase (Acot) gene family hydrolyze acyl-CoA molecules
MXAN_RS32995	MXAN_6813		0	0.800695	-	2OG-Fe dioxygenase family protein && PF10014:2OG-Fe dioxygenase	-	Iron protein
MXAN_RS33270	MXAN_6868		0	0.741766	queD	6-carboxytetrahydropterin synthase QueD && PF01242:6-pyruvoyl tetrahydropterin synthase	-
MXAN_RS33275	MXAN_6869		0	0.570914	ydfG	bifunctional NADP-dependent 3-hydroxy acid dehydrogenase/3-hydroxypropionate dehydrogenase YdfG && PF00106:short chain dehydrogenase	adh_short
MXAN_RS33285	MXAN_6872		1.24809	0.947865	-	hypothetical protein && -	-
MXAN_RS26475	MXAN_5463		2.56529	1.72876	-	alpha/beta fold hydrolase && PF00561:alpha/beta hydrolase fold	Abhydrolase_1
MXAN_RS01085	MXAN_0221		3.16587	1.97692	-	alpha/beta hydrolase && PF01674:Lipase (class 2)	-	Lipase
MXAN_RS33340	MXAN_6884		0	0.738686	-	hypothetical protein && -	-
MXAN_RS33460	MXAN_6911		3.2675	2.7021	fepA homolog	TonB-dependent receptor && PF00593:TonB dependent receptor|PF07715:TonB-dependent Receptor Plug Domain	TonB_dep_Rec	FepA like ferric siderophore transporter. Putative Fur box (Altmeyer, 2010). Proteome in iron limited conditions (Altmeyer, 2010). OMV ENRICHED (Berleman et al., 2014). Induced in ROK like mutant (Izzat et al., 2020).
MXAN_RS33465	MXAN_6912		0	0.832187	-	cytochrome d ubiquinol oxidase subunit II && PF02322:Cytochrome bd terminal oxidase subunit II	-	Energy metabolism
MXAN_RS33520	MXAN_6923		0	0.559237	atpD	F0F1 ATP synthase subunit beta && PF00006:ATP synthase alpha/beta family, nucleotide-binding domain|PF00306:ATP synthase alpha/beta chain, C terminal domain|PF02874:ATP synthase alpha/beta family, beta-barrel domain	ATP-synt_ab	Energy metabolism
MXAN_RS33530	MXAN_6925		0	0.82455	atpG	ATP synthase F1 subunit gamma && PF00231:ATP synthase	-	Energy metabolism
MXAN_RS33770	MXAN_6976		1.43026	0		hypothetical protein && -	-
MXAN_RS33775	MXAN_6978		1.58077	0.345532	-	hypothetical protein && -	-
MXAN_RS33780	MXAN_6979		1.26163	0		HAMP domain-containing histidine kinase && PF00512:His Kinase A (phospho-acceptor) domain|PF02518:Histidine kinase-, DNA gyrase B-, and HSP90-like ATPase	HATPase_c
MXAN_RS33785	MXAN_6980		1.02509	0		response regulator transcription factor && PF02954:Bacterial regulatory protein, Fis family|PF00072:Response regulator receiver domain	Response_reg
MXAN_RS33790	MXAN_6981		0.780541	0		hypothetical protein && -	-
MXAN_RS33820	MXAN_6987		0	0.539416	-	enoyl-CoA hydratase/isomerase family protein && PF02737:3-hydroxyacyl-CoA dehydrogenase, NAD binding domain|PF00378:Enoyl-CoA hydratase/isomerase|PF00725:3-hydroxyacyl-CoA dehydrogenase, C-terminal domain	3HCDH_N	Fatty acids degradation (Bullock et al., 2018; Muñoz-Dorado et al., 2019)
MXAN_RS33825	MXAN_6988		0	0.659569	-	acetyl-CoA C-acetyltransferase && PF02803:Thiolase, C-terminal domain|PF00108:Thiolase, N-terminal domain	Thiolase_C	Fatty acids degradation (Bullock et al., 2018; Muñoz-Dorado et al., 2019)
MXAN_RS33875	MXAN_6999		0	1.26016	-	DUF2378 family protein && PF09536:Protein of unknown function (DUF2378)	-
MXAN_RS34010	MXAN_7026		0	0.883424	atpH	ATP synthase F1 subunit delta && PF00213:ATP synthase delta (OSCP) subunit	-	Energy metabolism
MXAN_RS34020	MXAN_7028		0	0.677491	-	F0F1 ATP synthase subunit alpha && PF00306:ATP synthase alpha/beta chain, C terminal domain|PF00006:ATP synthase alpha/beta family, nucleotide-binding domain|PF02874:ATP synthase alpha/beta family, beta-barrel domain	ATP-synt_ab	Proteome iron limited (Altmeyer, 2010). Central metabolism
MXAN_RS34720	MXAN_7170		0	1.039	-	energy transducer TonB && -	-
MXAN_RS34845	MXAN_7196		0	0.874192	-	PEGA domain-containing protein && PF08308:PEGA domain	-
MXAN_RS34915	MXAN_7212		0	0.492905	-	hypothetical protein && -	-
MXAN_RS35015	MXAN_7234		1.16399	0		hypothetical protein && -	-	Implicated in Bacillus predation (Müller et al., 2016)
MXAN_RS35315	MXAN_7298		1.70347	0		cytochrome P450 && PF00067:Cytochrome P450	p450	Energy metabolism
MXAN_RS35320	MXAN_7299		1.12493	0		fatty acid desaturase family protein && PF00487:Fatty acid desaturase	-	Biosynthesis of unsaturated fatty acids
MXAN_RS35410	MXAN_7317		0	0.758749	-	porin family protein && PF13505:Outer membrane protein beta-barrel domain	-	Secreted protein (Arend et al., 2020). Outer membrane
MXAN_RS35470	MXAN_7329		0	0.668413	glpD	glycerol-3-phosphate dehydrogenase && PF01266:FAD dependent oxidoreductase|PF16901:C-terminal domain of alpha-glycerophosphate oxidase	DAO
MXAN_RS35580	MXAN_7352		0	0.459479	-	DUF2378 family protein && PF09536:Protein of unknown function (DUF2378)	-
MXAN_RS35625	MXAN_7361		1.168	0		hypothetical protein && -	-
MXAN_RS35645	MXAN_7366		0	0.667552	-	PQQ-binding-like beta-propeller repeat protein && -	-
MXAN_RS35670	MXAN_7371		0	0.951791	-	serine/threonine protein kinase && PF00069:Protein kinase domain	Pkinase
MXAN_RS35745	MXAN_7387		1.32164	0		LysM peptidoglycan-binding domain-containing protein && PF01476:LysM domain|PF00182:Chitinase class I	LysM	LysM domain
MXAN_RS35750	MXAN_7388		1.38598	0.698363	-	SCO family protein && PF02630:SCO1/SenC	-
MXAN_RS35755	MXAN_7389		1.45087	0.559396	-	hypothetical protein && -	-
MXAN_RS35835	MXAN_7408		1.54632	0		DUF2378 family protein && PF09536:Protein of unknown function (DUF2378)	-
MXAN_RS35840	MXAN_7409		1.97638	0.564829	-	DUF3817 domain-containing protein && PF12823:Domain of unknown function (DUF3817)	-
MXAN_RS36250	MXAN_7512		0	0.447036	rpmH	50S ribosomal protein L34 && -	-
MXAN_RS36390	NO		0.897567	0.472666	rnpB	RNase P RNA component class A && -	-
MXAN_RS36825	NO		0	0.873497	-	response regulator && PF00072:Response regulator receiver domain	Response_reg	May regulate motility (Cho et al., 2000)
MXAN_RS36830	NO		0	0.683681	-	ATP-binding protein && PF13589:Histidine kinase-, DNA gyrase B-, and HSP90-like ATPase|PF02518:Histidine kinase-, DNA gyrase B-, and HSP90-like ATPase	HATPase_c
MXAN_RS37105	NO		0	0.695452	-	sel1 repeat family protein && PF08238:Sel1 repeat	-
MXAN_RS37110	NO		0	1.13621	-	c-type cytochrome && PF03150:Di-haem cytochrome c peroxidase	CCP_MauG	Energy metabolism
MXAN_RS37240	NO		0	1.26747	-	Ig-like domain-containing protein && PF13205:Bacterial Ig-like domain	-
MXAN_RS37785	NO		0	0.557644	-	hypothetical protein && -	-
MXAN_RS37875	NO		0	1.44858	-	IPT/TIG domain-containing protein && PF01833:IPT/TIG domain	TIG
MXAN_RS01080	MXAN_0220		3.37999	3.12451	-	alpha/beta fold hydrolase && PF00561:alpha/beta hydrolase fold	Abhydrolase_1	Lipase. Outer Membrane Vesicle(OMV).Proteins in M. xanthus with predicted hydrolytic functions (Kahnt et al., 2010)

## Sheet: Table S2B
Table S2B. Differential downregulated genes during predation. Highlighted in grey: secondary metabolites; blue: lytic enzymes; orange: lipid metabolism; light orange: chemiotaxis; bright green: ribosome-associated translation inhibitor; Yellow: Tad-like aparatus; light blue: ABC transporters; light purple: Major Facilitators Superfamily (MFS); dark blue: ion transporters; violet: efflux proteins;…
MXAN_RS	MXAN_	OPERONs: highlighted in black	LogFC 2 hours	LogFC 6 hours	gene_name	gene_description	tf_family	Comment and references
MXAN_RS00045	///		0	-0.390604	-	insulinase family protein && PF00675:Insulinase (Peptidase family M16)|PF05193:Peptidase M16 inactive domain	-
MXAN_RS00100	///		0	-3.97924	-	hypothetical protein && -	-
MXAN_RS00105	///		0	-3.86184	-	hypothetical protein && -	-
MXAN_RS00285	MXAN_0054		0	-1.39942	-	hypothetical protein && -	-
MXAN_RS00295	MXAN_0056		0	-0.940688	ppk1	polyphosphate kinase 1 && PF13089:Polyphosphate kinase N-terminal domain|PF02503:Polyphosphate kinase middle domain|PF13090:Polyphosphate kinase C-terminal domain	-
MXAN_RS00420	MXAN_0083		0	-1.64865	fabB	hypothetical protein && -	-
MXAN_RS00425	MXAN_0084		0	-1.65118	-	hypothetical protein && -	-
MXAN_RS00565	MXAN_0113		0	-0.792163	-	type VI secretion system contractile sheath large subunit && PF05591:Type VI secretion system, VipA, VC_A0107 or Hcp2|PF05943:Type VI secretion protein, EvpB/VC_A0108, tail sheath	-
MXAN_RS00605	MXAN_0121		0	-2.61359	-	CoA-acylating methylmalonate-semialdehyde dehydrogenase && PF00171:Aldehyde dehydrogenase family	Aldedh
MXAN_RS00610	MXAN_0122		0	-3.08763	-	GTP cyclohydrolase II && PF00925:GTP cyclohydrolase II|PF12471:GTP cyclohydrolase N terminal	GTP_cyclohydro2	Predicted Fur Box (Altmeyer, 2010)
MXAN_RS00615	MXAN_0123		0	-2.33292	-	URC4/urg3 family protein && PF07958:Protein of unknown function (DUF1688)	-
MXAN_RS00650	MXAN_0131		0	-1.40549	-	chloride channel protein && PF00654:Voltage gated chloride channel	Voltage_CLC
MXAN_RS00655	MXAN_0133		0	-0.729604	-	SGNH/GDSL hydrolase family protein && -	-
MXAN_RS00750	MXAN_0152		0	-2.36605	-	hypothetical protein && -	-
MXAN_RS00755	MXAN_0153		0	-3.29318	-	HAMP domain-containing histidine kinase && PF02518:Histidine kinase-, DNA gyrase B-, and HSP90-like ATPase	HATPase_c
MXAN_RS00760	MXAN_0154		0	-3.30971	-	hypothetical protein && -	-
MXAN_RS00975	MXAN_0197		0	-0.84717	-	HAMP domain-containing protein && PF00512:His Kinase A (phospho-acceptor) domain|PF02518:Histidine kinase-, DNA gyrase B-, and HSP90-like ATPase|PF00672:HAMP domain	HATPase_c
MXAN_RS01020	MXAN_0206		0	-0.522004	popC	S8 family serine peptidase && PF00082:Subtilase family	Peptidase_S8	C signal (Rolbetzki et al., 2008; Konovalova et al., 2012)
MXAN_RS01025	MXAN_0207		0	-0.510026	popD	hypothetical protein && -	-	C signal (Konovalova et al., 2012)
MXAN_RS01045	MXAN_0212		-0.760214	-0.955327	-	PLP-dependent aminotransferase family protein && PF00155:Aminotransferase class I and II	Aminotran_1_2
MXAN_RS01050	MXAN_0213		-1.17146	-1.41399	-	Lrp/AsnC family transcriptional regulator && PF01037:AsnC family|PF13412:Winged helix-turn-helix DNA-binding	AsnC_trans_reg	The mutant acelerates swarm on 0.4% agar between 25 and 72 h (Ritchie et al., 2021)
MXAN_RS01215	MXAN_0248		0	-1.17427	-	hypothetical protein && -	-
MXAN_RS01220	MXAN_0249		-1.4852	-0.938817	-	ABC transporter permease && PF02405:Permease MlaE	-
MXAN_RS01225	MXAN_0250		0	-0.813687	-	ABC transporter ATP-binding protein && PF00005:ABC transporter	ABC_tran
MXAN_RS01250	MXAN_0255		0	-0.547746	-	M20/M25/M40 family metallo-hydrolase && PF01546:Peptidase family M20/M25/M40|PF07687:Peptidase dimerisation domain	Peptidase_M20
MXAN_RS01305	MXAN_0266		0	-0.788024	-	hypothetical protein && -	-
MXAN_RS01365	MXAN_0278		-1.49696	-1.49606	-	NAD(P)/FAD-dependent oxidoreductase && PF02852:Pyridine nucleotide-disulphide oxidoreductase, dimerisation domain|PF07992:Pyridine nucleotide-disulphide oxidoreductase	Pyr_redox_2
MXAN_RS01385	MXAN_0282		0	-1.0154	-	non-proteolytic archaemetzincin-like protein && PF07998:Peptidase family M54	-
MXAN_RS01550	MXAN_0316		-0.937645	-2.03282	-	N-acetyltransferase && PF04339:Peptidogalycan biosysnthesis/recognition	-
MXAN_RS01555	MXAN_0317		-0.777743	-3.468	-	acyl-CoA desaturase && PF00487:Fatty acid desaturase	-	Biosynthesis of unsaturated fatty acids
MXAN_RS01905	MXAN_0390		-1.11394	0	rraA	ribonuclease E activity regulator RraA && PF03737:Demethylmenaquinone methyltransferase	-	Might be involved in the kin discrimination between siblings (Gong et al., 2018)
MXAN_RS01935	MXAN_0399		0	-1.21608	-	GAF domain-containing protein && PF02518:Histidine kinase-, DNA gyrase B-, and HSP90-like ATPase|PF00512:His Kinase A (phospho-acceptor) domain|PF00989:PAS fold|PF01590:GAF domain|PF13492:GAF domain	HATPase_c
MXAN_RS02040	MXAN_0419		0	-0.869732	-	dual specificity protein phosphatase family protein && PF00782:Dual specificity phosphatase, catalytic domain	DSPc
MXAN_RS02080	MXAN_0429		0	-1.33524	-	hypothetical protein && -	-
MXAN_RS02150	MXAN_0441		-0.716468	-0.491558	-	MMPL family transporter && PF03176:MMPL family	-	The function of these proteins is not known, although it has been suggested that they may be involved in lipid transport
MXAN_RS02190	MXAN_0448		0	-1.09626	-	dual specificity protein phosphatase family protein && PF00782:Dual specificity phosphatase, catalytic domain	DSPc
MXAN_RS02195	MXAN_0449		-1.3149	-1.4401	-	hypothetical protein && -	-
MXAN_RS02200	MXAN_0450		-1.13558	-1.29983	-	GtrA family protein && PF01066:CDP-alcohol phosphatidyltransferase|PF04138:GtrA-like protein	CDP-OH_P_transf
MXAN_RS02205	MXAN_0451		-1.28183	-1.33611	-	inositol phosphorylceramide synthase && PF14378:PAP2 superfamily	-
MXAN_RS02210	MXAN_0452		-0.768994	-0.651801	-	inositol-3-phosphate synthase && PF07994:Myo-inositol-1-phosphate synthase|PF01658:Myo-inositol-1-phosphate synthase	-
MXAN_RS02235	MXAN_0457		0	-1.17906	-	ribosome-associated translation inhibitor RaiA && PF02482:Sigma 54 modulation protein / S30EA ribosomal protein	-	RaiA associates with 70S ribosomes at stationary phase and participates in the modulation of ribosome activity that is observed at stationary phase.
MXAN_RS02240	MXAN_0458		-0.702429	-0.645395	-	hypothetical protein && -	-
MXAN_RS02245	MXAN_0459		0	-0.56569	redC	two-component sensor histidine kinase && PF02518:Histidine kinase-, DNA gyrase B-, and HSP90-like ATPase|PF00512:His Kinase A (phospho-acceptor) domain	HATPase_c
MXAN_RS02265	MXAN_0463		0	-0.573343	-	aminopeptidase P family protein && PF05195:Aminopeptidase P, N-terminal domain|PF00557:Metallopeptidase family M24	Peptidase_M24	Reduced in iron limited proteome (Altmeyer, 2010)
MXAN_RS02270	MXAN_0464		0	-0.824572	-	carboxypeptidase regulatory-like domain-containing protein && -	-
MXAN_RS02465	MXAN_0508		0	-1.03863	-	hypothetical protein && -	-
MXAN_RS02470	MXAN_0510		0	-1.60761	-	hypothetical protein && -	-
MXAN_RS02495	MXAN_0515		0	-0.69892	-	DPP IV N-terminal domain-containing protein && PF00326:Prolyl oligopeptidase family|PF00930:Dipeptidyl peptidase IV (DPP IV) N-terminal region	-
MXAN_RS02520	MXAN_0521		0	-1.3388	-	HIT family protein && -	-
MXAN_RS02535	MXAN_0524		0	-1.53276	-	response regulator && PF00072:Response regulator receiver domain	Response_reg
MXAN_RS02540	MXAN_0525		-1.99522	-2.36182	-	SUMF1/EgtB/PvdO family nonheme iron enzyme && PF00069:Protein kinase domain|PF03781:Sulfatase-modifying factor enzyme 1	Pkinase
MXAN_RS02560	MXAN_0529		0	-1.33485	-	4-alpha-glucanotransferase && PF02446:4-alpha-glucanotransferase	-
MXAN_RS02590	///		0	-3.56385	-	hypothetical protein && -	-
MXAN_RS02625	MXAN_0541		-2.16552	-1.58548	treZ	malto-oligosyltrehalose trehalohydrolase && PF00128:Alpha amylase, catalytic domain|PF11941:Domain of unknown function (DUF3459)|PF02922:Carbohydrate-binding module 48 (Isoamylase N-terminal domain)	-
MXAN_RS02845	MXAN_0587		0	-0.652017	-	trypsin-like serine protease && PF00089:Trypsin	Trypsin
MXAN_RS02880	MXAN_0595		0	-1.12811	-	hypothetical protein && -	-
MXAN_RS02895	MXAN_0598		0	-1.68932	-	SMI1/KNR4 family protein && PF09346:SMI1 / KNR4 family (SUKH-1)	-
MXAN_RS02900	MXAN_0599		0	-0.856775	-	DUF262 domain-containing protein && PF07510:Protein of unknown function (DUF1524)|PF03235:Protein of unknown function DUF262	-	Reduced in iron limited proteome. Fur Box (Altmeyer, 2010)
MXAN_RS03070	MXAN_0632		-2.34412	-2.30858	-	fatty acid desaturase && PF00487:Fatty acid desaturase	-	Biosynthesis of unsaturated fatty acids
MXAN_RS03075	MXAN_0633		0	-0.669956	-	helix-turn-helix transcriptional regulator && PF01381:Helix-turn-helix	HTH_3
MXAN_RS03080	MXAN_0634		0	-0.435801	-	HEAT repeat domain-containing protein && PF13646:HEAT repeats	-
MXAN_RS03280	MXAN_0677		0	-0.984842	-	hypothetical protein && -	-
MXAN_RS03345	MXAN_0690		-1.53681	0	-	hypothetical protein && -	-
MXAN_RS03365	MXAN_0696		0	-0.790675	-	ABC transporter permease && PF02687:FtsX-like permease family|PF12704:MacB-like periplasmic core domain	-
MXAN_RS03395	MXAN_0702		-1.58596	0	-	hypothetical protein && -	-	Target by ncRNA (Whitworth and Swain, 2020)
MXAN_RS03430	MXAN_0709		0	-0.647409	-	hypothetical protein && PF06745:KaiC	-
MXAN_RS03445	MXAN_0712		-1.71564	-2.02406	(askA) hpk37	HAMP domain-containing protein && PF13185:GAF domain|PF00512:His Kinase A (phospho-acceptor) domain|PF00072:Response regulator receiver domain|PF02518:Histidine kinase-, DNA gyrase B-, and HSP90-like ATPase	Response_reg	Involved in development and chemical sporulation (Marcos Torres et al., 2020)
MXAN_RS03450	MXAN_0713		-1.45482	-2.23079		chemotaxis protein CheR && PF01739:CheR methyltransferase, SAM binding domain|PF03705:CheR methyltransferase, all-alpha domain	CheR
MXAN_RS03455	MXAN_0714		-1.61459	-1.94701		chemotaxis protein B && PF01339:CheB methylesterase	CheB_methylest
MXAN_RS03460	MXAN_0715		-1.55134	-2.19102	-	response regulator && PF00072:Response regulator receiver domain	Response_reg
MXAN_RS03465	MXAN_0716		0	-0.723222	-	hypothetical protein && -	-
MXAN_RS03475	MXAN_0718		0	-1.10432	-	hypothetical protein && -	-
MXAN_RS03480	MXAN_0720		0	-1.76897	-	GAF domain-containing sensor histidine kinase && PF02518:Histidine kinase-, DNA gyrase B-, and HSP90-like ATPase|PF01590:GAF domain|PF13492:GAF domain|PF00512:His Kinase A (phospho-acceptor) domain	HATPase_c	Reduced in iron limited proteome (Altmeyer, 2010)
MXAN_RS03500	MXAN_0724		0	-1.5818	-	serine/threonine protein kinase && PF00069:Protein kinase domain	Pkinase
MXAN_RS03510	MXAN_0726		0	-0.898518	-	response regulator transcription factor && PF00072:Response regulator receiver domain	Response_reg
MXAN_RS03675	MXAN_0762		0	-0.57552	-	hypothetical protein && -	-
MXAN_RS03815	MXAN_0793		0	-0.792851	-	hypothetical protein && -	-
MXAN_RS03890	MXAN_0808		0	-1.30399	-	hypothetical protein && -	-
MXAN_RS03895	MXAN_0809		0	-1.34825	-	hypothetical protein && -	-
MXAN_RS04075	MXAN_0850		0	-1.6331	-	molybdopterin-dependent oxidoreductase && PF04879:Molybdopterin oxidoreductase Fe4S4 domain|PF00384:Molybdopterin oxidoreductase|PF01568:Molydopterin dinucleotide binding domain	-
MXAN_RS04085	MXAN_0853		-1.30165	-3.72182	fabH	ketoacyl-ACP synthase III && PF08545:3-Oxoacyl-[acyl-carrier-protein (ACP)] synthase III|PF08541:3-Oxoacyl-[acyl-carrier-protein (ACP)] synthase III C terminal	-	The major fabH gene for straight chain fatty acids (Bode et al., 2006)
MXAN_RS04090	MXAN_0854		0	-2.90794	-	chalcone isomerase family protein && PF16036:Chalcone isomerase-like	-
MXAN_RS04095	MXAN_0855		0	-0.332207	-	OmpA family protein && PF00691:OmpA family	-
MXAN_RS04100	MXAN_0856		0	-1.01387	-	TonB-dependent receptor && PF13620:Carboxypeptidase regulatory-like domain|PF07715:TonB-dependent Receptor Plug Domain|PF03544:Gram-negative bacterial TonB protein C-terminal|PF00593:TonB dependent receptor	TonB_dep_Rec
MXAN_RS04105	MXAN_0857		0	-0.625897	-	hypothetical protein && -	-
MXAN_RS04195	MXAN_0875		-2.09041	-1.25251	-	hypothetical protein && -	-
MXAN_RS04255	MXAN_0887		0	-2.06479	-	TetR/AcrR family transcriptional regulator && PF00440:Bacterial regulatory proteins, tetR family	TetR_N
MXAN_RS04410	MXAN_0918		0	-0.464277	-	amidohydrolase && PF04909:Amidohydrolase	Amidohydro_2
MXAN_RS04415	MXAN_0919		0	-0.574368	nbaC	3-hydroxyanthranilate 3%2C4-dioxygenase && PF06052:3-hydroxyanthranilic acid dioxygenase	-
MXAN_RS04450	MXAN_0926		0	-0.865535	-	FAD/NAD(P)-binding protein && PF13454:FAD-NAD(P)-binding	-
MXAN_RS04470	MXAN_0930		0	-1.01381	pktA5	serine/threonine protein kinase && PF00069:Protein kinase domain	Pkinase
MXAN_RS04475	MXAN_0931		-1.49683	-2.07815	espA	PAS domain S-box protein && PF00498:FHA domain|PF00072:Response regulator receiver domain|PF00512:His Kinase A (phospho-acceptor) domain|PF02518:Histidine kinase-, DNA gyrase B-, and HSP90-like ATPase|PF00989:PAS fold|PF08447:PAS fold	HATPase_c	Regulates developmental timing (Cho and Zusman, 1999). Up regulated during development (Shi et el., 2008)
MXAN_RS04480	MXAN_0932		-1.23189	-1.93618	espB	OPT/YSL family transporter && PF03169:OPT oligopeptide transporter protein	OPT	Regulates developmental timing (Cho and Zusman, 1999)
MXAN_RS04485	MXAN_0933		0	-0.690873	pktB8	protein kinase && PF00069:Protein kinase domain|PF13191:AAA ATPase domain	Pkinase	Essential for efficient aggregation and spore morphogenesis (Stein et al., 2006)
MXAN_RS04490	MXAN_0934		-1.22332	-1.3467	-	Do family serine endopeptidase && PF13180:PDZ domain|PF13365:Trypsin-like peptidase domain	-
MXAN_RS04495	MXAN_0935		0	-1.39807	-	response regulator && PF00072:Response regulator receiver domain	Response_reg
MXAN_RS04725	MXAN_0983		0	-0.722788	-	CusA/CzcA family heavy metal efflux RND transporter && PF00873:AcrB/AcrD/AcrF family	ACR_tran
MXAN_RS04760	MXAN_0990		0	-1.36055	-	TolC family protein && PF02321:Outer membrane efflux protein
MXAN_RS04780	MXAN_0994		-2.03066	0	-	DUF2378 family protein && PF09536:Protein of unknown function (DUF2378)	-
MXAN_RS04795	MXAN_0997		0	-0.630723	-	DEAD/DEAH box helicase && PF08494:DEAD/H associated|PF00271:Helicase conserved C-terminal domain|PF00270:DEAD/DEAH box helicase	DEAD
MXAN_RS04875	MXAN_1014		0	-0.997795	sdeK	PAS domain-containing protein && PF08448:PAS fold|PF02518:Histidine kinase-, DNA gyrase B-, and HSP90-like ATPase|PF00512:His Kinase A (phospho-acceptor) domain	HATPase_c	C signal (Kroos et al., 1986; Kroos and Kaiser, 1987; Singer and Kaiser, 1995; Garza et al., 1998; Pollack and Singer, 2001; Rasmussen et al., 2005; Viswanathan et al., 2006; Kroos, 2016 ).
MXAN_RS04990	MXAN_1038		0	-0.843951	pkn8	DUF2780 domain-containing protein && PF11075:Protein of unknown function VcgC/VcgE (DUF2780)	-	Regulates essential transcriptional activators (Nariya and Inouye, 2005)
MXAN_RS05025	MXAN_1046		-0.949383	0	-	VCBS repeat-containing protein && PF02494:HYR domain|PF13517:Repeat domain in Vibrio, Colwellia, Bradyrhizobium and Shewanella	-
MXAN_RS05115	MXAN_1065		0	-0.859881	raiA	ribosome-associated translation inhibitor RaiA && PF16321:Sigma 54 modulation/S30EA ribosomal protein C terminus|PF02482:Sigma 54 modulation protein / S30EA ribosomal protein	-	RaiA associates with 70S ribosomes at stationary phase and participates in the modulation of ribosome activity that is observed at stationary phase.
MXAN_RS05295	MXAN_1101		0	-0.96402	wecB	UDP-N-acetylglucosamine 2-epimerase (non-hydrolyzing) && PF02350:UDP-N-acetylglucosamine 2-epimerase	-
MXAN_RS05360	MXAN_1114		0	-1.61714	-	hypothetical protein && PF05019:Coenzyme Q (ubiquinone) biosynthesis protein Coq4	-
MXAN_RS05395	MXAN_1121		0	-2.44487	-	hypothetical protein && -	-
MXAN_RS05410	MXAN_1125		0	-2.06959	-	class I SAM-dependent methyltransferase && PF13847:Methyltransferase domain	-
MXAN_RS05435	MXAN_1130		0	-0.432476	-	FrgA protein && PF13646:HEAT repeats|PF05157:Type II secretion system (T2SS), protein E, N-terminal domain	-
MXAN_RS05460	MXAN_1134		0	-0.828236	-	adenylate/guanylate cyclase domain-containing protein && PF00211:Adenylate and Guanylate cyclase catalytic domain	Guanylate_cyc
MXAN_RS05465	MXAN_1135		-1.37441	-3.04379	-	DUF962 domain-containing protein && PF06127:Protein of unknown function (DUF962)	-
MXAN_RS05470	MXAN_1136		-1.36675	-2.91399	-	DUF962 domain-containing protein && PF06127:Protein of unknown function (DUF962)	-
MXAN_RS05520	MXAN_1146		0	-2.42183	-	pilus assembly protein && PF07811:TadE-like protein	-
MXAN_RS05525	MXAN_1147		-1.55108	0	-	hypothetical protein && -	-
MXAN_RS05530	MXAN_1148		0	-1.88747	-	hypothetical protein && -	-
MXAN_RS05535	MXAN_1149		-1.81709	0	-	hypothetical protein && -	-
MXAN_RS05615	///		0	-1.22575	-	hypothetical protein && -	-
MXAN_RS05650	MXAN_1173		0	-0.624378	-	L%2CD-transpeptidase family protein && PF03734:L,D-transpeptidase catalytic domain	-
MXAN_RS05815	///		0	-0.908392	-	hypothetical protein && -	-
MXAN_RS05815	///		-1.45161	0	-	hypothetical protein && -	-
MXAN_RS05975	MXAN_1238		-1.59923	0	-	RNA ligase RtcB family protein && PF01139:tRNA-splicing ligase RtcB	-
MXAN_RS06130	MXAN_1269		0	-1.52127	-	patatin-like phospholipase family protein && PF01734:Patatin-like phospholipase	-
MXAN_RS06155	MXAN_1274		0	-0.852421	-	hypothetical protein && -	-
MXAN_RS06175	MXAN_1278		0	-0.57383	-	PD40 domain-containing protein && PF07676:WD40-like Beta Propeller Repeat	PD40	Dipeptide cluster (Korps et al., 2016)
MXAN_RS06185	MXAN_1280		0	-1.12159	-	histidine kinase && PF06580:Histidine kinase	His_kinase	Dipeptide cluster (Korps et al., 2016)
MXAN_RS06290	MXAN_1301		0	-0.597339	-	HlyC/CorC family transporter && PF01595:Domain of unknown function DUF21|PF03471:Transporter associated domain|PF00571:CBS domain	CBS	Dipeptide cluster (Korps et al., 2016)
MXAN_RS06350	MXAN_1312		0	-0.74757	-	LEA type 2 family protein && PF03168:Late embryogenesis abundant protein	-	Dipeptide cluster (Korps et al., 2016)
MXAN_RS06445	MXAN_1332		0	-0.6238	-	hypothetical protein && -	-
MXAN_RS06540	MXAN_1351		-0.819804	0	-	c-type cytochrome && PF00034:Cytochrome c	-
MXAN_RS06690	MXAN_1380		0	-0.527548	-	hypothetical protein && -	-
MXAN_RS06725	MXAN_1387		-1.68074	-1.29612	-	hypothetical protein && -	-
MXAN_RS06735	MXAN_1389		0	-0.43168	-	alkaline phosphatase D family protein && PF09423:PhoD-like phosphatase|PF16655:PhoD-like phosphatase, N-terminal domain	-	OMV protein (Kahnt et el., 2010)
MXAN_RS06775	MXAN_1397		0	-1.74283	-	HEAT repeat domain-containing protein && PF13646:HEAT repeats	-
MXAN_RS06840	MXAN_1410		0	-1.1626	-	hypothetical protein && -	-
MXAN_RS06845	MXAN_1412		-2.28514	-2.62921	-	serine/threonine-protein phosphatase && PF13672:Protein phosphatase 2C	-
MXAN_RS06850	MXAN_1413		0	-1.56726	-	hypothetical protein && -	-
MXAN_RS07125	MXAN_1468		0	-1.2725	-	hypothetical protein && -	-
MXAN_RS07185	MXAN_1480		0	-0.704837	-	tetratricopeptide repeat protein && PF13424:Tetratricopeptide repeat|PF00069:Protein kinase domain	Pkinase
MXAN_RS07250	///		0	-1.20708	-	hypothetical protein && -	-
MXAN_RS07280	MXAN_1499		-1.77105	0	-	ThiF family adenylyltransferase && PF00899:ThiF family	-
MXAN_RS07320	MXAN_1507		-1.61755	0	-	hypothetical protein && -	-
MXAN_RS07325	MXAN_1508		-1.70952	0	-	VWA domain-containing protein && PF13519:von Willebrand factor type A domain	-
MXAN_RS07330	MXAN_1509		-1.55573	-1.62427	-	metallophosphoesterase && PF00149:Calcineurin-like phosphoesterase	Metallophos	Unknown cluster (Korps et al., 2016)
MXAN_RS07335	MXAN_1510		0	-0.382468	-	DNA-directed RNA polymerase sigma-70 factor && PF04542:Sigma-70 region 2	Sigma70_r2	Unknown cluster (Korps et al., 2016)
MXAN_RS07340	MXAN_1511		-0.737451	-0.495962	-	hypothetical protein && -	-	Unknown cluster (Korps et al., 2016)
MXAN_RS07400	MXAN_1523		0	-0.772897	-	GNAT family N-acetyltransferase && PF13673:Acetyltransferase (GNAT) domain	-	Unknown cluster (Korps et al., 2016)
MXAN_RS07405	MXAN_1524		-0.952813	-1.39003	glgC	glucose-1-phosphate adenylyltransferase && PF00483:Nucleotidyl transferase	-	Unknown cluster (Korps et al., 2016)
MXAN_RS07445	MXAN_1533		0	-1.47468	treY	malto-oligosyltrehalose synthase && PF00128:Alpha amylase, catalytic domain	-	Sporulation Unknown cluster (Korps et al., 2016)
MXAN_RS07450	MXAN_1534		0	-0.638043	glgX	glycogen debranching protein GlgX && PF02922:Carbohydrate-binding module 48 (Isoamylase N-terminal domain)|PF00128:Alpha amylase, catalytic domain	-	Unknown cluster (Korps et al., 2016)
MXAN_RS07530	MXAN_1551		0	-0.791168	-	GvpL/GvpF family gas vesicle protein && PF06386:Gas vesicle synthesis protein GvpL/GvpF	-
MXAN_RS07535	MXAN_1552		0	-1.17419	-	response regulator && PF00072:Response regulator receiver domain	Response_reg
MXAN_RS07540	MXAN_1553		-2.00992	-1.9505	-	PAS domain-containing protein && PF02518:Histidine kinase-, DNA gyrase B-, and HSP90-like ATPase|PF00512:His Kinase A (phospho-acceptor) domain	HATPase_c
MXAN_RS07545	///		-1.88985	-2.23668	-	hypothetical protein && -	-
MXAN_RS07585	MXAN_1561		0	-1.31429	-	hypothetical protein && -	-
MXAN_RS07595	MXAN_1563		0	-0.34994	-	carboxymuconolactone decarboxylase family protein && PF02627:Carboxymuconolactone decarboxylase family	CMD	Increase in iron limited proteome (Altmeyer, 2010). Alkylhydro-peroxidases (Thomas et al., 2008)
MXAN_RS07645	MXAN_1573		0	-0.663066	-	AMP-binding protein && PF00501:AMP-binding enzyme|PF13193:AMP-binding enzyme C-terminal domain	AMP-binding
MXAN_RS07670	MXAN_1578		0	-1.26221	-	MBL fold hydrolase && -	-
MXAN_RS07745	MXAN_1593		0	-1.27782	-	DUF559 domain-containing protein && PF04480:Protein of unknown function (DUF559)	-	Hexapeptide cluster (Korps et al., 2016)
MXAN_RS07750	MXAN_1594		0	-1.26541	-	bifunctional 3-(3-hydroxy-phenyl)propionate/3-hydroxycinnamic acid hydroxylase && PF01494:FAD binding domain	FAD_binding_3	Hexapeptide cluster (Korps et al., 2016)
MXAN_RS07785	MXAN_1601		0	-1.18309	-	fatty acid desaturase && PF00487:Fatty acid desaturase	-	Hexapeptide cluster (Korps et al., 2016)
MXAN_RS07875	MXAN_1620		0	-1.0458	-	ribonuclease H-like domain-containing protein && PF03104:DNA polymerase family B, exonuclease domain|PF00136:DNA polymerase family B	DNA_pol_B	Hexapeptide cluster (Korps et al., 2016)
MXAN_RS07935	MXAN_1632		0	-0.561119	-	right-handed parallel beta-helix repeat-containing protein && PF13229:Right handed beta helix region	-
MXAN_RS08295	MXAN_1710		-0.990367	-0.759306	pkn8	tetratricopeptide repeat protein && PF13424:Tetratricopeptide repeat|PF00069:Protein kinase domain	Pkinase	Upregulated in peripheral rods versus stationary and vegetative cells (Whitfield et al., 2020)
MXAN_RS08365	MXAN_1724		-0.918343	-2.3226	-	hypothetical protein && -	-
MXAN_RS08375	MXAN_1726		0	-1.29429	-	LysR family transcriptional regulator && PF00126:Bacterial regulatory helix-turn-helix protein, lysR family|PF03466:LysR substrate binding domain	LysR_substrate
MXAN_RS08495	MXAN_1752		0	-0.90083	-	xanthine dehydrogenase family protein molybdopterin-binding subunit && PF02738:Molybdopterin-binding domain of aldehyde dehydrogenase	-
MXAN_RS08640	MXAN_1784		0	-0.626647	-	MBL fold metallo-hydrolase && -	-
MXAN_RS08655	MXAN_1788		0	-0.917828	-	HlyD family efflux transporter periplasmic adaptor subunit && PF13437:HlyD family secretion protein	-
MXAN_RS09295	MXAN_1917		0	-0.707826	-	hypothetical protein && -	-
MXAN_RS09355	MXAN_1929		0	-0.637441	-	serine/threonine protein kinase && PF00069:Protein kinase domain	Pkinase	(Thomasson et al., 2002)
MXAN_RS09525	MXAN_1965		-0.7976	-0.768138	-	hypothetical protein && -	-
MXAN_RS09535	MXAN_1967		0	-1.49217	-	S8 family serine peptidase && PF00082:Subtilase family	Peptidase_S8
MXAN_RS09540	MXAN_1968		0	-0.991272	-	hypothetical protein && -	-
MXAN_RS09550	MXAN_1970		0	-0.700318	-	metalloregulator ArsR/SmtB family transcription factor && PF01022:Bacterial regulatory protein, arsR family|PF08241:Methyltransferase domain	Methyltransf_11
MXAN_RS09605	MXAN_1981		0	-1.76917	-	PD40 domain-containing protein && -	-
MXAN_RS09730	MXAN_2007		0	-0.797243	-	tRNA-Arg && -	-
MXAN_RS09735	MXAN_2008		0	-1.37362	-	tRNA-His && -	-
MXAN_RS09980	MXAN_2056		0	-0.483576	-	pantoate--beta-alanine ligase && PF02569:Pantoate-beta-alanine ligase	-
MXAN_RS10005	MXAN_2061		0	-0.52758	-	HD domain-containing protein && PF00672:HAMP domain|PF02743:Cache domain|PF13487:HD domain	HAMP
MXAN_RS10140	MXAN_2090		0	-0.465309	-	OmpA family protein && PF00691:OmpA family	-
MXAN_RS10145	MXAN_2091		0	-0.550165	-	insulinase family protein && PF00675:Insulinase (Peptidase family M16)|PF05193:Peptidase M16 inactive domain	-
MXAN_RS10150	MXAN_2092		0	-0.753497	-	insulinase family protein && PF00675:Insulinase (Peptidase family M16)|PF05193:Peptidase M16 inactive domain	-
MXAN_RS10160	MXAN_2095		0	-0.679511	-	TIGR02270 family protein && -	-
MXAN_RS10525	MXAN_2178		0	-1.04045	-	hypothetical protein && -	-
MXAN_RS10530	MXAN_2179		0	-0.677006	-	3-hydroxyacyl-CoA dehydrogenase family protein && PF02737:3-hydroxyacyl-CoA dehydrogenase, NAD binding domain|PF00725:3-hydroxyacyl-CoA dehydrogenase, C-terminal domain	3HCDH_N
MXAN_RS10545	MXAN_2183		0	-2.10901	-	hypothetical protein && -	-
MXAN_RS10570	MXAN_2188		0	-0.603473	-	PQQ-dependent sugar dehydrogenase && PF07995:Glucose / Sorbosone dehydrogenase	-
MXAN_RS10655	MXAN_2208		0	-0.712295	-	DUF2147 domain-containing protein && PF09917:Uncharacterized protein conserved in bacteria (DUF2147)	-
MXAN_RS10665	MXAN_2210		0	-0.965989	nrfH	cytochrome c nitrite reductase small subunit && PF03264:NapC/NirT cytochrome c family, N-terminal region	-
MXAN_RS10685	MXAN_2215		0	-0.949374	-	hypothetical protein && -	-
MXAN_RS10695	MXAN_2217		0	-0.390385	-	DMT family transporter && PF00892:EamA-like transporter family	DUF6
MXAN_RS10715	MXAN_2221		0	-0.865766	-	zinc-dependent metalloprotease && PF12388:Dual-action HEIGH metallo-peptidase	-
MXAN_RS10725	MXAN_2223		0	-0.65675	-	amidohydrolase family protein && PF07969:Amidohydrolase family	-
MXAN_RS10905	MXAN_2257		-0.826168	0	-	FHA domain-containing protein && PF00498:FHA domain	FHA
MXAN_RS11205	MXAN_2318		0	-0.753164	gor	glutathione-disulfide reductase && PF07992:Pyridine nucleotide-disulphide oxidoreductase|PF02852:Pyridine nucleotide-disulphide oxidoreductase, dimerisation domain	Pyr_redox_2	Reduced in iron limited proteome (Altmeyer, 2010)
MXAN_RS11210	MXAN_2319		-1.29209	-1.11076	-	nucleotidyltransferase domain-containing protein && PF10127:Predicted nucleotidyltransferase	-
MXAN_RS11215	MXAN_2320		-1.30092	-1.16809	-	nucleotidyltransferase domain-containing protein && PF10127:Predicted nucleotidyltransferase	-
MXAN_RS11335	MXAN_2346		0	-1.22925	-	hypothetical protein && -	-
MXAN_RS11435	MXAN_2366		-0.923309	0	-	hypothetical protein && -	-
MXAN_RS11540	MXAN_2386		0	-1.0101	-	PAS domain S-box protein && PF00512:His Kinase A (phospho-acceptor) domain|PF02518:Histidine kinase-, DNA gyrase B-, and HSP90-like ATPase|PF00072:Response regulator receiver domain|PF08448:PAS fold|PF13426:PAS domain	HATPase_c
MXAN_RS11735	MXAN_2426		1.81681	-0.444691	-	hypothetical protein && -	-
MXAN_RS11750	MXAN_2429		1.92901	-0.371394	-	FtsX-like permease family protein && PF02687:FtsX-like permease family	-
MXAN_RS11815	MXAN_2442		0	-0.566933	sctN	type III secretion system ATPase SctN && PF00006:ATP synthase alpha/beta family, nucleotide-binding domain|PF02874:ATP synthase alpha/beta family, beta-barrel domain	ATP-synt_ab
MXAN_RS12255	MXAN_2536		0	-0.428276	-	long-chain fatty acid--CoA ligase && PF00501:AMP-binding enzyme	AMP-binding
MXAN_RS12260	MXAN_2537		0	-0.493203	-	VWA domain-containing protein && PF00092:von Willebrand factor type A domain	VWA
MXAN_RS12285	MXAN_2542		0	-0.571223	-	MFS transporter && PF07690:Major Facilitator Superfamily	MFS_1	Gliding motility (Youderian and Hartzell, 2006)
MXAN_RS12290	MXAN_2543		0	-0.487356	plsX	phosphate acyltransferase PlsX && PF02504:Fatty acid synthesis protein	-
MXAN_RS12295	MXAN_2544		0	-0.620311	-	hypothetical protein && -	-
MXAN_RS12390	MXAN_2563		-0.659121	0	-	PKD domain-containing protein && PF00801:PKD domain	-
MXAN_RS12410	MXAN_2567		0	-0.57489	-	site-2 protease family protein && PF02163:Peptidase family M50	Peptidase_M50
MXAN_RS12415	MXAN_2568		0	-0.621039	-	NUDIX hydrolase && PF00293:NUDIX domain	NUDIX
MXAN_RS12555	MXAN_2597		0	-0.884516	-	hypothetical protein && -	-
MXAN_RS12635	MXAN_2613		0	-1.51449	-	metallophosphoesterase && PF00149:Calcineurin-like phosphoesterase	Metallophos
MXAN_RS12650	MXAN_2616		0	-0.568382	-	PD-(D/E)XK nuclease family protein && PF12705:PD-(D/E)XK nuclease superfamily	-
MXAN_RS12655	MXAN_2617		0	-0.681184	UvrD	UvrD-helicase domain-containing protein && PF12705:PD-(D/E)XK nuclease superfamily|PF13361:UvrD-like helicase C-terminal domain|PF00580:UvrD/REP helicase N-terminal domain	UvrD-helicase
MXAN_RS12760	MXAN_2638		-1.11215	-1.21996	-	DUF4091 domain-containing protein && PF13320:Domain of unknown function (DUF4091)	-
MXAN_RS12765	MXAN_2639		0	-0.599088	-	DUF3108 domain-containing protein && PF11306:Protein of unknown function (DUF3108)	-
MXAN_RS13105	MXAN_2705		0	-0.499535	-	bifunctional folylpolyglutamate synthase/dihydrofolate synthase && PF08245:Mur ligase middle domain|PF02875:Mur ligase family, glutamate ligase domain	-
MXAN_RS13160	MXAN_2716		0	-0.744542	-	phage holin family protein && PF07332:Putative Actinobacterial Holin-X, holin superfamily III	-
MXAN_RS13170	MXAN_2718		0	-0.581595	-	hypothetical protein && -	-
MXAN_RS13175	MXAN_2719		-0.807766	0	-	hypothetical protein && -	-
MXAN_RS13235	MXAN_2732		0	-0.886488	-	PaaI family thioesterase && -	-
MXAN_RS13335	MXAN_2752		0	-0.541794	-	DUF4339 domain-containing protein && PF14237:Domain of unknown function (DUF4339)	-
MXAN_RS13340	MXAN_2753		0	-0.939286	-	DUF1330 domain-containing protein && PF07045:Domain of unknown function (DUF1330)	-
MXAN_RS13460	MXAN_2777		-2.29146	-0.926288	-	energy transducer TonB && PF03544:Gram-negative bacterial TonB protein C-terminal	-
MXAN_RS13495	MXAN_2785		-0.972489	-1.31873	-	response regulator && PF08447:PAS fold|PF00072:Response regulator receiver domain|PF00989:PAS fold|PF00512:His Kinase A (phospho-acceptor) domain|PF02518:Histidine kinase-, DNA gyrase B-, and HSP90-like ATPase|PF08448:PAS fold	HATPase_c	NRPS/PKS (type I) cluster (Korps et al., 2106)
MXAN_RS13500	MXAN_2786		0	-0.501105	hppD	4-hydroxyphenylpyruvate dioxygenase && PF00903:Glyoxalase/Bleomycin resistance protein/Dioxygenase superfamily|PF14696:Hydroxyphenylpyruvate dioxygenase, HPPD, N-terminal	Glyoxalase	NRPS/PKS (type I) cluster (Korps et al., 2106)
MXAN_RS13505	MXAN_2787		-0.665386	-0.663682	-	homogentisate 1%2C2-dioxygenase && PF04209:homogentisate 1,2-dioxygenase	-	NRPS/PKS (type I) cluster (Korps et al., 2106)
MXAN_RS13510	MXAN_2788		0	-0.900858	-	Rieske (2Fe-2S) protein && PF00355:Rieske [2Fe-2S] domain	-	NRPS/PKS (type I) cluster (Korps et al., 2106)
MXAN_RS13930	MXAN_2876		0	-2.27683	-	endopeptidase && -	-
MXAN_RS14070	MXAN_2905		0	-1.10835	-	hypothetical protein && -	-
MXAN_RS14075	MXAN_2906		0	-0.614795	-	penicillin acylase family protein && PF01804:Penicillin amidase	-	OMV protein (Kahnt et el., 2010)
MXAN_RS14325	MXAN_2958		0	-0.94562	-	hypothetical protein && -	-
MXAN_RS14330	MXAN_2959		0	-1.05409	-	long-chain fatty acid--CoA ligase && PF00501:AMP-binding enzyme	AMP-binding	MXAN_0216 parologous
MXAN_RS14345	MXAN_2962		-0.94313	-0.507397	-	response regulator && PF00072:Response regulator receiver domain	Response_reg
MXAN_RS14360	MXAN_2965		0	-1.06571	-	hypothetical protein && -	-
MXAN_RS14365	MXAN_2966		-1.50357	-1.29671	-	MarR family transcriptional regulator && PF01047:MarR family	MarR
MXAN_RS14370	MXAN_2967		-1.50191	-1.25978	-	efflux RND transporter permease subunit && PF00873:AcrB/AcrD/AcrF family	ACR_tran
MXAN_RS14375	MXAN_2968		-1.24032	-1.13309	-	efflux RND transporter periplasmic adaptor subunit && PF16576:Barrel-sandwich domain of CusB or HlyD membrane-fusion	-
MXAN_RS14395	MXAN_2972		0	-1.26428	-	hypothetical protein && -	-
MXAN_RS14430	MXAN_2979		0	-0.643555	-	hypothetical protein && -	-
MXAN_RS14435	MXAN_2980		0	-0.57141	-	serine/threonine protein kinase && PF00069:Protein kinase domain	Pkinase
MXAN_RS14480	MXAN_2990		-1.69923	-2.32636	-	hypothetical protein && -	-
MXAN_RS14490	MXAN_2992		0	-0.441877	-	glycosyltransferase && PF13692:Glycosyl transferases group 1|PF13579:Glycosyl transferase 4-like domain	-
MXAN_RS14495	MXAN_2993		-0.769729	-0.579423	-	DUF4912 domain-containing protein && PF16258:Domain of unknown function (DUF4912)	-
MXAN_RS14500	MXAN_2994		0	-0.636431	-	DUF1957 domain-containing protein && PF09210:Domain of unknown function (DUF1957)|PF03065:Glycosyl hydrolase family 57	-
MXAN_RS14505	MXAN_2995		0	-0.603633	-	trypsin-like peptidase domain-containing protein && PF13365:Trypsin-like peptidase domain|PF13180:PDZ domain	-
MXAN_RS14655	MXAN_3026		0	-1.50314	-	O-antigen ligase family protein && PF13425:O-antigen ligase like membrane protein	-
MXAN_RS14710	MXAN_3036		0	-1.74611	-	two-component sensor histidine kinase && PF00512:His Kinase A (phospho-acceptor) domain|PF02518:Histidine kinase-, DNA gyrase B-, and HSP90-like ATPase	HATPase_c	Up regulated during development (Shi et al., 2008)
MXAN_RS15015	MXAN_3098		0	-0.908513	-	PAS domain S-box protein && PF00512:His Kinase A (phospho-acceptor) domain|PF02518:Histidine kinase-, DNA gyrase B-, and HSP90-like ATPase|PF13426:PAS domain	HATPase_c	Up regulated during development (Shi et al., 2008)
MXAN_RS15075	MXAN_3110		0	-3.27699	-	hypothetical protein && -	-
MXAN_RS15080	MXAN_3111		0	-0.796782	-	hypothetical protein && PF13485:Peptidase MA superfamily	-
MXAN_RS15105	MXAN_3116		0	-0.830157	-	RDD family protein && PF06271:RDD family	-
MXAN_RS15110	MXAN_3117		0	-2.64824	fruA	response regulator transcription factor && PF00196:Bacterial regulatory proteins, luxR family	GerE	C signal (Kroos et al., 1986; Kroos and Kaiser, 1987; Ogawa et al., 1996; Ellehauge et al., 1998; Robinson et al. 2014; Kroos, 2016)
MXAN_RS15190	MXAN_3133		-0.958185	-0.850179	-	VTT domain-containing protein && PF09335:SNARE associated Golgi protein	-
MXAN_RS15195	MXAN_3134		-1.25576	-1.41767	-	GAF domain-containing protein && PF13185:GAF domain	-
MXAN_RS15345	MXAN_3166		-2.19651	-1.07036	-	hypothetical protein && -	-
MXAN_RS15430	MXAN_3186		0	-0.679367	greB	transcription elongation factor GreB && PF01272:Transcription elongation factor, GreA/GreB, C-term|PF03449:Transcription elongation factor, N-terminal	-
MXAN_RS15435	MXAN_3187		0	-1.08581	-	hypothetical protein && -	-
MXAN_RS15515	MXAN_3204		0	-0.582956	relA	bifunctional (p)ppGpp synthetase/guanosine-3'%2C5'-bis(diphosphate) 3'-pyrophosphohydrolase && PF04607:Region found in RelA / SpoT proteins|PF13291:ACT domain|PF13328:HD domain|PF02824:TGS domain	-	Stringent response (Harris et al., 1998; Ossa et al., 2007)
MXAN_RS15880	MXAN_3277		0	-1.0286	-	peroxidase && -	-	(Thomas et al., 2008)
MXAN_RS15945	MXAN_3290		-0.968678	-0.995	hpk8	hybrid sensor histidine kinase/response regulator && PF00512:His Kinase A (phospho-acceptor) domain|PF00072:Response regulator receiver domain|PF02518:Histidine kinase-, DNA gyrase B-, and HSP90-like ATPase	HATPase_c	Up regulated during development (Shi et el., 2008)
MXAN_RS16215	MXAN_3346		0	-0.557506	selA	L-seryl-tRNA(Sec) selenium transferase && PF03841:L-seryl-tRNA selenium transferase	-
MXAN_RS16285	MXAN_3362		0	-1.41017	-	STAS domain-containing protein && PF13466:STAS domain	-
MXAN_RS16305	MXAN_3367		0	-1.43081	-	hypothetical protein && -	-
MXAN_RS16335	MXAN_3374		0	-0.985367	nfsD	tetratricopeptide repeat protein && -	-	Sporulation (Müller et al., 2010; Müller et al., 2012; Holkenbrink et al., 2017)
MXAN_RS16440	MXAN_3394		0	-1.13646	-	ferritin-like domain-containing protein && -	-
MXAN_RS16625	MXAN_3431		-2.53269	-1.67662	-	TolC family protein && PF02321:Outer membrane efflux protein	OEP
MXAN_RS16630	MXAN_3432		0	-1.27323	-	copper oxidase && PF07731:Multicopper oxidase|PF07732:Multicopper oxidase	-
MXAN_RS16710	MXAN_3447		-1.71113	-1.94286	-	TolC family protein && PF02321:Outer membrane efflux protein	OEP	PKS (type I) cluster (Korps et el., 2016)
MXAN_RS16715	MXAN_3448		-1.60981	-1.50904	-	efflux RND transporter periplasmic adaptor subunit && -	-	PKS (type I) cluster (Korps et el., 2016)
MXAN_RS16720	MXAN_3449		-1.40042	-0.973856	-	efflux RND transporter permease subunit && PF00873:AcrB/AcrD/AcrF family	ACR_tran	PKS (type I) cluster (Korps et el., 2016)
MXAN_RS16745	MXAN_3454		0	-0.762757	-	2-oxo acid dehydrogenase subunit E2 && PF00198:2-oxoacid dehydrogenases acyltransferase (catalytic domain)	-	PKS (type I) cluster (Korps et el., 2016)
MXAN_RS16840	MXAN_3474		0	-0.510548	-	Hsp70 family protein && PF00012:Hsp70 protein	HSP70	PKS (type I) cluster (Korps et el., 2016)
MXAN_RS16930	MXAN_3494		0	-2.69282	-	tRNA-Arg && -	-
MXAN_RS16935	MXAN_3495		-1.1617	-3.81545	-	fatty acid desaturase && PF00487:Fatty acid desaturase	-	Biosynthesis of unsaturated fatty acids
MXAN_RS16965	MXAN_3501		0	-0.811714	-	integration host factor subunit beta && PF00216:Bacterial DNA-binding protein	-
MXAN_RS17045	MXAN_3518		0	-0.599307	-	long-chain fatty acid--CoA ligase && PF00501:AMP-binding enzyme	AMP-binding
MXAN_RS17090	MXAN_3527		0	-0.969701	-	chorismate-binding protein && PF00425:chorismate binding enzyme	-
MXAN_RS17095	MXAN_3528		0	-0.621083	menD	2-succinyl-5-enolpyruvyl-6-hydroxy-3-cyclohexene-1-carboxylic-acid synthase && PF16582:Middle domain of thiamine pyrophosphate|PF02776:Thiamine pyrophosphate enzyme, N-terminal TPP binding domain|PF02775:Thiamine pyrophosphate enzyme, C-terminal TPP binding domain	TPP_enzyme_N
MXAN_RS17120	///		-1.10394	0	-	hypothetical protein && -	-
MXAN_RS17125	MXAN_3533		0	-0.607714	-	bifunctional 3-(3-hydroxy-phenyl)propionate/3-hydroxycinnamic acid hydroxylase && PF01494:FAD binding domain	FAD_binding_3
MXAN_RS17140	///		0	-1.06154	-	HAMP domain-containing histidine kinase && -	-
MXAN_RS17345	MXAN_3576		0	-0.983996	-	DUF1624 domain-containing protein && PF07786:Protein of unknown function (DUF1624)	-
MXAN_RS17350	MXAN_3577		0	-1.61821	-	metallophosphoesterase && PF00149:Calcineurin-like phosphoesterase	Metallophos
MXAN_RS17830	MXAN_3676		0	-1.44532	-	M36 family metallopeptidase && PF02128:Fungalysin metallopeptidase (M36)|PF07504:Fungalysin/Thermolysin Propeptide Motif	-
MXAN_RS17845	MXAN_3679		0	-0.797685	-	MarR family transcriptional regulator && PF12802:MarR family	-	Increase in iron limited proteome (Altmeyer, 2010)
MXAN_RS17850	MXAN_3680		0	-1.08132	-	gamma-glutamylcyclotransferase && PF13772:AIG2-like family	-
MXAN_RS17860	MXAN_3682		-0.932092	-1.11725	glgB	1%2C4-alpha-glucan branching protein GlgB && PF02922:Carbohydrate-binding module 48 (Isoamylase N-terminal domain)|PF02806:Alpha amylase, C-terminal all-beta domain|PF00128:Alpha amylase, catalytic domain	-
MXAN_RS17865	MXAN_3683		-1.48795	-1.36421	-	phosphotransferase && PF01636:Phosphotransferase enzyme family	APH
MXAN_RS17870	MXAN_3684		-1.36375	-1.63689	treS	maltose alpha-D-glucosyltransferase && PF16657:Maltogenic Amylase, C-terminal domain|PF00128:Alpha amylase, catalytic domain	-
MXAN_RS17875	MXAN_3685		0	-1.7563	-	alpha-1%2C4-glucan--maltose-1-phosphate maltosyltransferase && PF00128:Alpha amylase, catalytic domain|PF11896:Domain of unknown function (DUF3416)	-
MXAN_RS17915	MXAN_3693		0	-0.766583	-	serine/threonine protein kinase && PF13432:Tetratricopeptide repeat|PF00069:Protein kinase domain	Pkinase
MXAN_RS17975	MXAN_3706		0	-1.10485	-	c-type cytochrome && PF06537:Di-haem oxidoreductase, putative peroxidase	-
MXAN_RS17995	MXAN_3710		0	-0.560688	-	serine/threonine protein kinase && PF00069:Protein kinase domain	Pkinase
MXAN_RS18330	MXAN_3778		0	-0.613341	-	TIGR02266 family protein && PF00012:Hsp70 protein	HSP70	Myxoprincomide cluster (Korps et al., 2016)
MXAN_RS18470	MXAN_3807		0	-1.03791	-	lipid A deacylase LpxR family protein && PF09982:Uncharacterized protein conserved in bacteria (DUF2219)	-
MXAN_RS18475	MXAN_3808		-1.04819	0	sppA	signal peptide peptidase SppA && PF01343:Peptidase family S49	Peptidase_S49
MXAN_RS18485	MXAN_3809		0	-0.773969	rtcA	RNA 3'-phosphate cyclase && PF01137:RNA 3'-terminal phosphate cyclase|PF05189:RNA 3'-terminal phosphate cyclase (RTC), insert domain	-
MXAN_RS18490	MXAN_3810		0	-1.07659	-	CocE/NonD family hydrolase && PF08530:X-Pro dipeptidyl-peptidase C-terminal non-catalytic domain|PF02129:X-Pro dipeptidyl-peptidase (S15 family)	-
MXAN_RS18495	MXAN_3811		-1.80005	-3.12917	-	sigma-54-dependent Fis family transcriptional regulator && PF00072:Response regulator receiver domain|PF00158:Sigma-54 interaction domain|PF02954:Bacterial regulatory protein, Fis family	Sigma54_activat
MXAN_RS18500	MXAN_3812		-2.34752	-3.6925	-	HAMP domain-containing histidine kinase && PF02518:Histidine kinase-, DNA gyrase B-, and HSP90-like ATPase|PF00512:His Kinase A (phospho-acceptor) domain	HATPase_c
MXAN_RS18505	///		-2.03206	-3.67714	-	hypothetical protein && -	-
MXAN_RS18665	MXAN_3843		0	-0.977655	-	DUF4388 domain-containing protein && -	-
MXAN_RS18675	MXAN_3845		0	-0.705514	-	hypothetical protein && -	-
MXAN_RS18730	MXAN_3856		0	-1.19894	-	Rieske 2Fe-2S domain-containing protein && PF00355:Rieske [2Fe-2S] domain	-
MXAN_RS18740	///		-2.16536	-2.80816	-	DUF4040 domain-containing protein && PF00361:Proton-conducting membrane transporter|PF13244:Domain of unknown function (DUF4040)|PF00662:NADH-Ubiquinone oxidoreductase (complex I), chain 5 N-terminus	-
MXAN_RS18745	///		-1.91811	-2.38456	-	Na+/H+ antiporter subunit B && PF04039:Domain related to MnhB subunit of Na+/H+ antiporter	-
MXAN_RS18750	MXAN_3860		0	-2.2222	-	NADH-quinone oxidoreductase subunit K && PF00420:NADH-ubiquinone/plastoquinone oxidoreductase chain 4L	-
MXAN_RS18755	MXAN_3861		-2.19216	-2.46518	-	hypothetical protein && PF00361:Proton-conducting membrane transporter	-
MXAN_RS18760	MXAN_3862		0	-2.57719	-	Na+/H+ antiporter subunit E && PF01899:Na+/H+ ion antiporter subunit	-
MXAN_RS18765	MXAN_3863		-2.18306	-2.0862	-	cation:proton antiporter && -	-
MXAN_RS18770	MXAN_3864		-1.99192	-2.63326	-	monovalent cation/H(+) antiporter subunit G && PF03334:Na+/H+ antiporter subunit	-
MXAN_RS18775	MXAN_3865		0	-2.0131	-	hypothetical protein && -	-
MXAN_RS18845	MXAN_3879		-1.73994	-1.36505	-	response regulator && PF00072:Response regulator receiver domain|PF02518:Histidine kinase-, DNA gyrase B-, and HSP90-like ATPase|PF00512:His Kinase A (phospho-acceptor) domain|PF08448:PAS fold	HATPase_c
MXAN_RS18855	MXAN_3881		-1.36186	0	-	pyruvate carboxylase && PF00289:Carbamoyl-phosphate synthase L chain, N-terminal domain|PF02785:Biotin carboxylase C-terminal domain|PF02436:Conserved carboxylase domain|PF00682:HMGL-like|PF02786:Carbamoyl-phosphate synthase L chain, ATP binding domain|PF00364:Biotin-requiring enzyme	CPSase_L_D2
MXAN_RS19185	MXAN_3947		-0.806946	0	-	hypothetical protein && -	-
MXAN_RS19190	MXAN_3948		-0.724961	0	-	hydroxymethylglutaryl-CoA synthase family protein && PF08540:Hydroxymethylglutaryl-coenzyme A synthase C terminal|PF01154:Hydroxymethylglutaryl-coenzyme A synthase N terminal	-
MXAN_RS19200	MXAN_3950		0	-0.581403	TaA	NusG-like protein && PF02357:Transcription termination factor nusG	-	Myxovirescine cluster (Korps et al., 2016)
MXAN_RS19215	MXAN_3953		0	-0.836937	-	hypothetical protein && -	-	Myxovirescine cluster (Korps et al., 2016)
MXAN_RS19280	MXAN_3966		0	-0.704515	-	universal stress protein && PF00582:Universal stress protein family	Usp
MXAN_RS19410	MXAN_3992		0	-0.376432	-	VWA domain-containing protein && -	-
MXAN_RS19605	MXAN_4032		0	-0.57048	-	CAP domain-containing protein && PF00188:Cysteine-rich secretory protein family	SCP
MXAN_RS19655	MXAN_4042		0	-0.982783	nla6	sigma-54-dependent Fis family transcriptional regulator && PF00158:Sigma-54 interaction domain|PF00072:Response regulator receiver domain|PF02954:Bacterial regulatory protein, Fis family	Sigma54_activat	nla6 signaling (Caberoy et al., 2003; Giglio et al., 2011; Giglio et al., 2015; Sarwar, and Garza, 2016)
MXAN_RS19660	MXAN_4043		0	-1.58332	-	HAMP domain-containing histidine kinase && PF00512:His Kinase A (phospho-acceptor) domain	HisKA
MXAN_RS19675	MXAN_4046		0	-1.05291	-	serine protein kinase PrkA && PF06798:PrkA serine protein kinase C-terminal domain|PF08298:PrkA AAA domain	-
MXAN_RS19795	MXAN_4071		0	-0.642101	-	sensor histidine kinase && PF02518:Histidine kinase-, DNA gyrase B-, and HSP90-like ATPase|PF07730:Histidine kinase	HisKA_3	Myxochromide cluster (Korps et al., 2016)
MXAN_RS19820	MXAN_4076		-1.67658	-1.25822	-	DUF2378 family protein && PF09536:Protein of unknown function (DUF2378)	-	Myxochromide cluster (Korps et al., 2016)
MXAN_RS20205	MXAN_4161		0	-0.988754	-	GNAT family N-acetyltransferase && PF13508:Acetyltransferase (GNAT) domain	-
MXAN_RS20210	MXAN_4162		0	-0.70583	-	hypothetical protein && -	-
MXAN_RS20345	MXAN_4190		-0.662794	0	-	Smr/MutS family protein && PF01713:Smr domain|PF00488:MutS domain V	Smr
MXAN_RS20470	MXAN_4216		0	-0.450377	fmgB (Tn5 lac Ω4499)	ClpX C4-type zinc finger protein && PF06689:ClpX C4-type zinc finger	-	C signal (Kroos et al., 1986; Kroos and Kaiser, 1987; Mittal and Kroos, 2009; Robinson et al., 2014; Kroos, 2016)
MXAN_RS20570	MXAN_4236		-0.757008	-1.22619	-	CBS domain-containing protein && PF00571:CBS domain	CBS
MXAN_RS20575	MXAN_4237		-1.10829	-1.56921	-	anion permease && PF03600:Citrate transporter	-
MXAN_RS20580	MXAN_4239		0	-1.23084	-	hypothetical protein && -	-
MXAN_RS20615	MXAN_4246		-0.892015	0	-	GHKL domain-containing protein && PF11563:Protoglobin|PF00512:His Kinase A (phospho-acceptor) domain|PF02518:Histidine kinase-, DNA gyrase B-, and HSP90-like ATPase	HATPase_c
MXAN_RS21000	MXAN_4327		0	-0.572106	-	Glu/Leu/Phe/Val dehydrogenase && PF02812:Glu/Leu/Phe/Val dehydrogenase, dimerisation domain|PF00208:Glutamate/Leucine/Phenylalanine/Valine dehydrogenase	-
MXAN_RS21165	MXAN_4360		0	-1.23066	tilS	tRNA lysidine(34) synthetase TilS && PF11734:TilS substrate C-terminal domain|PF01171:PP-loop family	-
MXAN_RS21410	MXAN_4407		-1.59819	-1.17091	-	hypothetical protein && -	-
MXAN_RS21530	MXAN_4432		-1.72044	-1.85625	-	response regulator && PF00072:Response regulator receiver domain|PF02518:Histidine kinase-, DNA gyrase B-, and HSP90-like ATPase	Response_reg
MXAN_RS21580	MXAN_4442		0	-0.419123	-	PD40 domain-containing protein && -	-
MXAN_RS21615	MXAN_4449		-0.814044	-0.784326	-	M23 family metallopeptidase && PF01551:Peptidase family M23|PF01476:LysM domain	Peptidase_M23
MXAN_RS21620	MXAN_4450		0	-0.412396	surE	5'/3'-nucleotidase SurE && PF01975:Survival protein SurE	-
MXAN_RS21945	MXAN_4524		0	-1.543	-	hypothetical protein && -	-	Myxalamide cluster (Korps et al., 2016)
MXAN_RS21955	MXAN_4526		-0.950886	0.523019	-	type I polyketide synthase && PF00109:Beta-ketoacyl synthase, N-terminal domain|PF14765:Polyketide synthase dehydratase|PF00698:Acyl transferase domain|PF00550:Phosphopantetheine attachment site|PF16197:Ketoacyl-synthetase C-terminal extension|PF08659:KR domain|PF00107:Zinc-binding dehydrogenase|PF02801:Beta-ketoacyl synthase, C-terminal domain	Myxalamide cluster (Korps et al., 2016)	Myxalamide cluster (Korps et al., 2016)
MXAN_RS21960	MXAN_4527		-1.00035	0.487715	-	type I polyketide synthase && PF08659:KR domain|PF00698:Acyl transferase domain|PF02801:Beta-ketoacyl synthase, C-terminal domain|PF00550:Phosphopantetheine attachment site|PF14765:Polyketide synthase dehydratase|PF00109:Beta-ketoacyl synthase, N-terminal domain|PF16197:Ketoacyl-synthetase C-terminal extension	ketoacyl-synt	Myxalamide cluster (Korps et al., 2016)
MXAN_RS21965	MXAN_4528		-1.04638	0.560445	-	type I polyketide synthase && PF02801:Beta-ketoacyl synthase, C-terminal domain|PF00550:Phosphopantetheine attachment site|PF00109:Beta-ketoacyl synthase, N-terminal domain|PF00698:Acyl transferase domain|PF16197:Ketoacyl-synthetase C-terminal extension|PF08659:KR domain|PF14765:Polyketide synthase dehydratase	Acyl_transf_1	Myxalamide cluster (Korps et al., 2016)
MXAN_RS21970	MXAN_4529		-0.875484	0.588279	-	type I polyketide synthase && PF00698:Acyl transferase domain|PF08659:KR domain|PF16197:Ketoacyl-synthetase C-terminal extension|PF00550:Phosphopantetheine attachment site|PF02801:Beta-ketoacyl synthase, C-terminal domain|PF14765:Polyketide synthase dehydratase|PF00109:Beta-ketoacyl synthase, N-terminal domain	ketoacyl-synt	Myxalamide cluster (Korps et al., 2016)
MXAN_RS21975	MXAN_4530		-0.888626	0.68741	-	type I polyketide synthase && PF08659:KR domain|PF16197:Ketoacyl-synthetase C-terminal extension|PF00698:Acyl transferase domain|PF00550:Phosphopantetheine attachment site|PF14765:Polyketide synthase dehydratase|PF00109:Beta-ketoacyl synthase, N-terminal domain|PF02801:Beta-ketoacyl synthase, C-terminal domain	Acyl_transf_1	Myxalamide cluster (Korps et al., 2016)
MXAN_RS21985	MXAN_4532		-0.853229	-0.685024	-	LLM class flavin-dependent oxidoreductase && PF00501:AMP-binding enzyme|PF00296:Luciferase-like monooxygenase|PF13193:AMP-binding enzyme C-terminal domain|PF00668:Condensation domain|PF13745:HxxPF-repeated domain|PF00550:Phosphopantetheine attachment site	AMP-binding	Predicted Fur Box (Altmeyer, 2010). Myxalamide cluster (Korps et al., 2016)
MXAN_RS21995	MXAN_4534		0	-2.05802	-	RICIN domain-containing protein && PF14200:Ricin-type beta-trefoil lectin domain-like|PF00182:Chitinase class I	-	Myxalamide cluster (Korps et al., 2016). OMV protein. Lipoprotein (Kahnt et al., 2010)
MXAN_RS22000	MXAN_4535		0	-1.0317	-	sigma-70 family RNA polymerase sigma factor && -	-	Reduced in iron limited proteome (Altmeyer, 2010)Decrease of Myxocheline A and B (Altmeyer, 2010) Myxalamide cluster (Korps et al., 2016)
MXAN_RS22010	MXAN_4537		0	-1.34834	-	ImmA/IrrE family metallo-endopeptidase && -	-	Myxalamide cluster (Korps et al., 2016)
MXAN_RS22015	MXAN_4538		0	-1.13075	-	hypothetical protein && -	-	Myxalamide cluster (Korps et al., 2016)
MXAN_RS22020	MXAN_4539		0	-1.39627	-	DUF853 family protein && PF01935:Domain of unknown function DUF87	-	Myxalamide cluster (Korps et al., 2016)
MXAN_RS22055	MXAN_4547		0	-1.35282	-	molybdenum cofactor carrier protein && -	-	Myxalamide cluster (Korps et al., 2016)
MXAN_RS22065	MXAN_4549		0	-1.165	-	tetratricopeptide repeat protein && -	-	Myxalamide cluster (Korps et al., 2016)
MXAN_RS22090	MXAN_4554		0	-0.832782	-	lantibiotic dehydratase && PF04738:Lantibiotic dehydratase, C terminus	-	Lantipeptide cluster (Korps et al., 2016)
MXAN_RS22100	MXAN_4556		0	-0.684394	-	lantibiotic dehydratase && PF04738:Lantibiotic dehydratase, C terminus	-	Lantipeptide cluster (Korps et al., 2016)
MXAN_RS22105	MXAN_4557		0	-0.776278	-	serine/threonine protein kinase && PF00069:Protein kinase domain	Pkinase	Lantipeptide cluster (Korps et al., 2016)
MXAN_RS22110	MXAN_4558		0	-0.792461	-	hypothetical protein && -	-	Lantipeptide cluster (Korps et al., 2016)
MXAN_RS22115	MXAN_4559		0	-0.678	-	TonB-dependent receptor && PF00593:TonB dependent receptor|PF07715:TonB-dependent Receptor Plug Domain	TonB_dep_Rec	Lantipeptide cluster (Korps et al., 2016)
MXAN_RS22120	MXAN_4560		0	-1.0064		PhnD/SsuA/transferrin family substrate-binding protein && PF12974:ABC transporter, phosphonate, periplasmic substrate-binding protein	-	Lantipeptide cluster (Korps et al., 2016)
MXAN_RS22125	MXAN_4561		0	-0.860261	-	tetratricopeptide repeat protein && PF13414:TPR repeat	-	Lantipeptide cluster (Korps et al., 2016)
MXAN_RS22130	MXAN_4562		0	-1.08211	-	SpoIIE family protein phosphatase && PF07228:Stage II sporulation protein E (SpoIIE)|PF00672:HAMP domain	SpoIIE	Lantipeptide cluster (Korps et al., 2016)
MXAN_RS22135	MXAN_4563		0	-1.29904	-	site-2 protease family protein && PF02163:Peptidase family M50	Peptidase_M50
MXAN_RS22140	MXAN_4564		-0.665521	0	esgA	thiamine pyrophosphate-dependent dehydrogenase E1 component subunit alpha && PF00676:Dehydrogenase E1 component	-	E signaling (Toal et al., 1995)
MXAN_RS22145	MXAN_4565		-0.661784	0	esgB	3-methyl-2-oxobutanoate dehydrogenase && PF02779:Transketolase, pyrimidine binding domain|PF02780:Transketolase, C-terminal domain	-	E signaling (Toal et al., 1995)
MXAN_RS22160	MXAN_4568		-1.71301	-1.11739	-	hypothetical protein && -	-
MXAN_RS22335	MXAN_4602		0	-0.44897	-	hypothetical protein && -	-	Lipopeptide cluster (Korps et el., 2016)
MXAN_RS22340	MXAN_4603		0	-0.456259	-	B12-binding domain-containing radical SAM protein && PF02310:B12 binding domain|PF04055:Radical SAM superfamily	Radical_SAM	Lipopeptide cluster (Korps et el., 2016)
MXAN_RS22345	MXAN_4604		0	-0.66394	-	cupin-like domain-containing protein && PF13621:Cupin-like domain	-	Lipopeptide cluster (Korps et el., 2016)
MXAN_RS22350	MXAN_4605		0	-0.848924	-	MFS transporter && PF07690:Major Facilitator Superfamily	MFS_1	Lipopeptide cluster (Korps et el., 2016)
MXAN_RS22590	MXAN_4653		0	-0.714673	-	hypothetical protein && -	-
MXAN_RS22665	MXAN_4668		0	-0.748325	-	DUF4292 domain-containing protein && PF14125:Domain of unknown function (DUF4292)	-
MXAN_RS22695	MXAN_4674		-0.696798	0	-	dihydrodipicolinate reductase && PF01113:Dihydrodipicolinate reductase, N-terminus	DapB_N
MXAN_RS23015	MXAN_4737		0	-0.6203	-	HDIG domain-containing protein && PF07697:7TM-HD extracellular|PF01966:HD domain|PF07698:7TM receptor with intracellular HD hydrolase	HD
MXAN_RS23070	MXAN_4748		0	-1.57588	-	NAD(P)-dependent oxidoreductase && PF14833:NAD-binding of NADP-dependent 3-hydroxyisobutyrate dehydrogenase|PF03446:NAD binding domain of 6-phosphogluconate dehydrogenase	NAD_binding_2
MXAN_RS23190	MXAN_4772		0	-0.684273	plsX	phosphate acyltransferase PlsX && PF02504:Fatty acid synthesis protein	-
MXAN_RS23225	MXAN_4779		0	-0.811622	-	metallophosphoesterase && PF12850:Calcineurin-like phosphoesterase superfamily domain	-
MXAN_RS23250	MXAN_4784		0	-0.87841	-	SulP family inorganic anion transporter && PF00916:Sulfate permease family	Sulfate_transp	Predicted Fur Box (Altmeyer, 2010)
MXAN_RS23270	MXAN_4788		0	-0.975245	-	phosphate ABC transporter substrate-binding protein && PF12849:PBP superfamily domain	-
MXAN_RS23275	MXAN_4789		-1.17897	-1.25795	pstC	phosphate ABC transporter permease subunit PstC && PF00528:Binding-protein-dependent transport system inner membrane component	BPD_transp_1
MXAN_RS23280	MXAN_4790		-1.6143	0	pstA	phosphate ABC transporter permease PstA && PF00528:Binding-protein-dependent transport system inner membrane component	BPD_transp_1
MXAN_RS23330	MXAN_4800		0	-0.798629	tssI	type VI secretion system tip protein VgrG && PF05954:Phage late control gene D protein (GPD)	-
MXAN_RS23410	MXAN_4816		0	-0.579855	-	redoxin domain-containing protein && PF00578:AhpC/TSA family	-
MXAN_RS23440	MXAN_4823		-2.18566	0	-	AAA family ATPase && PF10431:C-terminal, D2-small domain, of ClpB protein|PF13191:AAA ATPase domain|PF07724:AAA domain (Cdc48 subfamily)	-
MXAN_RS23445	MXAN_4824		-1.7176	0	-	ATP-dependent Clp protease ATP-binding subunit && PF13191:AAA ATPase domain|PF10431:C-terminal, D2-small domain, of ClpB protein|PF07724:AAA domain (Cdc48 subfamily)	-
MXAN_RS23450	MXAN_4825		-1.18145	0	-	ATP-dependent Clp protease ATP-binding subunit && PF07724:AAA domain (Cdc48 subfamily)|PF00004:ATPase family associated with various cellular activities (AAA)|PF10431:C-terminal, D2-small domain, of ClpB protein	AAA
MXAN_RS23465	MXAN_4829		0	-0.543382	-	xanthine dehydrogenase family protein molybdopterin-binding subunit && PF02738:Molybdopterin-binding domain of aldehyde dehydrogenase	-
MXAN_RS23475	MXAN_4831		0	-0.644855	-	hypothetical protein && -	-
MXAN_RS23500	MXAN_4837		0	-0.89317	-	glycoside hydrolase family 6 protein && PF02018:Carbohydrate binding domain|PF01341:Glycosyl hydrolases family 6	-
MXAN_RS23730	///		0	-2.25433	-	DUF1036 domain-containing protein && PF06282:Protein of unknown function (DUF1036)	-
MXAN_RS23735	MXAN_4888		0	-0.701184	-	alpha-D-glucose phosphate-specific phosphoglucomutase && PF02879:Phosphoglucomutase/phosphomannomutase, alpha/beta/alpha domain II|PF02880:Phosphoglucomutase/phosphomannomutase, alpha/beta/alpha domain III|PF00408:Phosphoglucomutase/phosphomannomutase, C-terminal domain|PF02878:Phosphoglucomutase/phosphomannomutase, alpha/beta/alpha domain I	PGM_PMM_III
MXAN_RS23780	MXAN_4898		0	-0.839974	-	hypothetical protein && -	-
MXAN_RS24020	MXAN_4947		0	-0.818719	-	chalcone isomerase family protein && PF16036:Chalcone isomerase-like	-
MXAN_RS24075	MXAN_4958		0	-0.572291	-	helix-turn-helix transcriptional regulator && PF06114:Domain of unknown function (DUF955)|PF09856:Predicted transcriptional regulator (DUF2083)|PF12844:Helix-turn-helix domain	DUF955	Bacteriocin cluster (Korps et el., 2016)
MXAN_RS24160	MXAN_4975		0	-1.02821	-	response regulator && PF00072:Response regulator receiver domain	Response_reg
MXAN_RS24180	MXAN_4979		0	-0.797576	-	hypothetical protein && PF07705:CARDB	-
MXAN_RS24390	MXAN_5021		0	-0.435694	-	type 2 isopentenyl-diphosphate Delta-isomerase && PF01070:FMN-dependent dehydrogenase	FMN_dh
MXAN_RS24430	MXAN_5029		-0.838194	-0.982618	-	MarR family transcriptional regulator && PF12802:MarR family	-
MXAN_RS24435	MXAN_5030		-0.817362	0	-	TolC family protein && PF02321:Outer membrane efflux protein	OEP
MXAN_RS24480	MXAN_5039		0	-2.20201	-	DUF779 domain-containing protein && PF05610:Protein of unknown function (DUF779)	-
MXAN_RS24485	MXAN_5040		0	-2.37453	-	aldehyde dehydrogenase family protein && PF00171:Aldehyde dehydrogenase family	Aldedh
MXAN_RS24490	MXAN_5041		-1.0167	-1.15577	-	sigma-54-dependent Fis family transcriptional regulator && PF02954:Bacterial regulatory protein, Fis family|PF00158:Sigma-54 interaction domain	Sigma54_activat
MXAN_RS24650	MXAN_5074		0	-1.73829	spoVG	septation regulator SpoVG && PF04026:SpoVG	-
MXAN_RS24700	MXAN_5084		0	-0.51683	dnaB	replicative DNA helicase && PF03796:DnaB-like helicase C terminal domain|PF00772:DnaB-like helicase N terminal domain	DnaB_C
MXAN_RS24740	MXAN_5092		0	-0.381862	clpB	ATP-dependent chaperone ClpB && PF02861:Clp amino terminal domain, pathogenicity island component|PF10431:C-terminal, D2-small domain, of ClpB protein|PF07724:AAA domain (Cdc48 subfamily)|PF00004:ATPase family associated with various cellular activities (AAA)	AAA
MXAN_RS24785	MXAN_5101		0	-1.0007	-	RNA polymerase && PF07638:ECF sigma factor	-
MXAN_RS24895	MXAN_5123		-1.03762	-0.71363	mrpA	HAMP domain-containing histidine kinase && PF00512:His Kinase A (phospho-acceptor) domain	HisKA	Upregulated in peripheral rods versus stationary and vegetative cells (Whitfield et al., 2020)
MXAN_RS24900	MXAN_5124		0	-0.729748	mrpB	sigma-54-dependent Fis family transcriptional regulator && PF00158:Sigma-54 interaction domain|PF00072:Response regulator receiver domain|PF02954:Bacterial regulatory protein, Fis family	Sigma54_activat	Upregulated in peripheral rods versus stationary and vegetative cells (Whitfield et al., 2020)
MXAN_RS24905	MXAN_5125		-0.8324	-1.68303	mrpC	Crp/Fnr family transcriptional regulator MrpC && PF13545:Crp-like helix-turn-helix domain|PF00027:Cyclic nucleotide-binding domain	cNMP_binding	C signal Exhibited similar transcript levels in stationary and peripheral cells (Whitfield et al., 2020; Sun and Shi 2001a; Sun and Shi 2001b; Nariya and Inouye, 2005; Robinson et al., 2014; Kroos, 2016)
MXAN_RS24910	MXAN_5126		0	-0.645867	-	SMI1/KNR4 family protein && -	-
MXAN_RS24915	MXAN_5127		0	-0.626712	-	aromatic amino acid hydroxylase && PF00351:Biopterin-dependent aromatic amino acid hydroxylase	-	Catabolism of tyrosine (Curtis and Shimkets, 2008)
MXAN_RS24980	MXAN_5140		0	-0.742998	-	5'-nucleotidase && -	-
MXAN_RS25045	MXAN_5155		-1.57717	0	-	aminotransferase class V-fold PLP-dependent enzyme && PF00266:Aminotransferase class-V	Aminotran_5
MXAN_RS25050	MXAN_5156		0	-0.479891	-	pesticin && PF16754:Bacterial toxin homologue of phage lysozyme	-
MXAN_RS25105	MXAN_5166		0	-1.80216	-	M20/M25/M40 family metallo-hydrolase && PF04389:Peptidase family M28	-
MXAN_RS25220	MXAN_5190		0	-1.78287	-	DUF2007 domain-containing protein && PF09413:Putative prokaryotic signal transducing protein	-
MXAN_RS25230	MXAN_5192		0	-0.585378	-	HEAT repeat domain-containing protein && PF13646:HEAT repeats	-
MXAN_RS25490	MXAN_5247		0	-0.564505	-	family 43 glycosylhydrolase && PF04616:Glycosyl hydrolases family 43	-
MXAN_RS25590	MXAN_5268		0	-2.10085	-	hypothetical protein && -	-
MXAN_RS25715	MXAN_5300		0	-1.34782	-	hypothetical protein && -	-
MXAN_RS25720	MXAN_5302		0	-1.16753	-	hypothetical protein && -	-
MXAN_RS25730	MXAN_5304		0	-1.12288	-	hypothetical protein && -	-
MXAN_RS25735	MXAN_5305		0	-2.4661	-	LuxR family transcriptional regulator && PF00196:Bacterial regulatory proteins, luxR family|PF13191:AAA ATPase domain	GerE
MXAN_RS25750	///		0	-0.945762	-	hypothetical protein && -	-
MXAN_RS25765	MXAN_5310		0	-1.89186	-	cold-shock protein && -	-
MXAN_RS25770	MXAN_5311		0	-1.8074	-	periplasmic heavy metal sensor && PF13801:Heavy-metal resistance	-
MXAN_RS26035	MXAN_5365		1.21971	-0.679782	hsfB	response regulator && PF02518:Histidine kinase-, DNA gyrase B-, and HSP90-like ATPase|PF00072:Response regulator receiver domain|PF00512:His Kinase A (phospho-acceptor) domain	Response_reg	B signal LonD activator (Ueki and Inouye, 2002)
MXAN_RS26100	MXAN_5378		0	-0.848034	-	extracellular solute-binding protein && PF00528:Binding-protein-dependent transport system inner membrane component|PF13416:Bacterial extracellular solute-binding protein	BPD_transp_1
MXAN_RS26105	MXAN_5379		0	-1.09518	-	sugar ABC transporter permease && PF00528:Binding-protein-dependent transport system inner membrane component	BPD_transp_1
MXAN_RS26195	MXAN_5400		0	-2.25183	-	hypothetical protein && -	-
MXAN_RS26200	MXAN_5402		0	-2.34633	-	cytochrome b6 && -	-
MXAN_RS26430	MXAN_5453		0	-0.758605	-	MYXO-CTERM sorting domain-containing protein && -	-
MXAN_RS26560	MXAN_5478		0	-1.80093	-	LysM peptidoglycan-binding domain-containing protein && PF01476:LysM domain	LysM
MXAN_RS26585	MXAN_5483		-1.747	-1.27357	-	PAS domain-containing protein && PF02518:Histidine kinase-, DNA gyrase B-, and HSP90-like ATPase|PF08448:PAS fold|PF01590:GAF domain|PF00512:His Kinase A (phospho-acceptor) domain	HATPase_c	Upregulated during development (Shi et al., 2008)
MXAN_RS26595	MXAN_5485		0	-1.29709	-	hypothetical protein && PF03283:Pectinacetylesterase	-
MXAN_RS26600	MXAN_5486		0	-0.784679	-	metal-dependent hydrolase && PF04307:LexA-binding, inner membrane-associated putative hydrolase	-
MXAN_RS26770	MXAN_5521		0	-1.52846	-	hypothetical protein && -	-
MXAN_RS26780	MXAN_5523		0	-0.833223	-	lipase chaperone && PF03280:Proteobacterial lipase chaperone protein	-
MXAN_RS27005	MXAN_5573		0	-0.419786	tssI	type VI secretion system tip protein VgrG && PF05954:Phage late control gene D protein (GPD)	-
MXAN_RS27070	MXAN_5587		-1.03774	-2.31902	-	hypothetical protein && -	-
MXAN_RS27075	MXAN_5588		0	-2.17594	-	hypothetical protein && -	-	Reduced in iron limited proteome (Altmeyer, 2010)
MXAN_RS27185	MXAN_5610		-0.659047	0	-	transpeptidase family protein && PF03717:Penicillin-binding Protein dimerisation domain|PF00905:Penicillin binding protein transpeptidase domain|PF03793:PASTA domain	-
MXAN_RS27210	MXAN_5615		0	-0.65765	-	PilZ domain-containing protein && PF07238:PilZ domain	-
MXAN_RS27235	MXAN_5620		0	-1.12298	-	serine/threonine protein kinase && PF00069:Protein kinase domain	Pkinase
MXAN_RS27265	MXAN_5626		0	-0.683279	-	hypothetical protein && -	-
MXAN_RS27270	MXAN_5627		-1.05476	-1.68785	-	hypothetical protein && -	-
MXAN_RS27275	MXAN_5628		-1.01757	-1.43609	-	hypothetical protein && -	-
MXAN_RS27280	MXAN_5629		-1.51896	-1.22138	-	iron-containing alcohol dehydrogenase && PF00465:Iron-containing alcohol dehydrogenase	-	Catabolism of arginine (Curtis and Shimkets, 2008)
MXAN_RS27290	MXAN_5631		0	-1.03154	-	glutamine amidotransferase && PF00117:Glutamine amidotransferase class-I	GATase
MXAN_RS27305	MXAN_5634		0	-0.613141	-	AI-2E family transporter && PF01594:Domain of unknown function DUF20	-
MXAN_RS27340	MXAN_5641		0	-0.780885	-	YihY family inner membrane protein && PF03631:Virulence factor BrkB	Ribonuclease_BN
MXAN_RS28165	MXAN_5810		0	-0.643807	-	glycerophosphodiester phosphodiesterase && PF03009:Glycerophosphoryl diester phosphodiesterase family	-
MXAN_RS28245	MXAN_5826		0	-1.22791	-	PrkA protein && PF06798:PrkA serine protein kinase C-terminal domain|PF08298:PrkA AAA domain	-
MXAN_RS28250	MXAN_5827		0	-1.24044	-	DUF444 family protein && PF04285:Protein of unknown function (DUF444)	-
MXAN_RS28255	MXAN_5828		0	-0.996774	cbgA	SpoVR family protein && PF04293:SpoVR like protein	-	Sporulation (Tengra et al., 2006)
MXAN_RS28330	MXAN_5845		0	-1.73237	-	periplasmic heavy metal sensor && PF13801:Heavy-metal resistance	-
MXAN_RS28335	MXAN_5846		0	-0.644757	-	hypothetical protein && -	-	Reduced in iron limited proteome (Altmeyer, 2010)
MXAN_RS28340	MXAN_5847		0	-0.626084	-	substrate-binding domain-containing protein && PF13531:Bacterial extracellular solute-binding protein	-
MXAN_RS28345	MXAN_5848		0	-0.512339	-	hypothetical protein && -	-
MXAN_RS28385	MXAN_5855		0	-1.43536	-	hypothetical protein && -	-	Increase in iron limited proteome (Altmeyer, 2010)
MXAN_RS28390	MXAN_5856		0	-1.379	acs	acetate--CoA ligase && PF00501:AMP-binding enzyme|PF16177:Acetyl-coenzyme A synthetase N-terminus|PF13193:AMP-binding enzyme C-terminal domain	AMP-binding
MXAN_RS28395	MXAN_5857		0	-1.81144	-	DUF485 domain-containing protein && -	-
MXAN_RS28400	MXAN_5858		-0.751416	-1.81838	actP	cation/acetate symporter ActP && PF00474:Sodium:solute symporter family	-
MXAN_RS28405	MXAN_5859		-1.12726	-1.63372	-	ion transporter && PF00520:Ion transport protein	Ion_trans
MXAN_RS28420	MXAN_5862		0	-0.432589	-	superoxide dismutase family protein && PF00080:Copper/zinc superoxide dismutase (SODC)	-	(Thomas et al., 2008)
MXAN_RS28480	MXAN_5874		-0.726195	-0.675247	-	threonine ammonia-lyase && PF00291:Pyridoxal-phosphate dependent enzyme|PF01842:ACT domain	PALP
MXAN_RS28570	MXAN_5892		0	-0.865705	-	aldose 1-epimerase && PF01263:Aldose 1-epimerase	Aldose_epim
MXAN_RS28585	MXAN_5895		-1.32989	-1.53649	-	acyl-CoA dehydrogenase family protein && PF02770:Acyl-CoA dehydrogenase, middle domain|PF02771:Acyl-CoA dehydrogenase, N-terminal domain|PF00441:Acyl-CoA dehydrogenase, C-terminal domain	-
MXAN_RS28590	MXAN_5896		0	-0.883341	-	SDR family oxidoreductase && PF00106:short chain dehydrogenase	adh_short
MXAN_RS28595	MXAN_5897		0	-1.10463	-	phosphotransferase family protein && PF01636:Phosphotransferase enzyme family	APH
MXAN_RS28600	MXAN_5898		0	-1.08896	-	histidine phosphatase family protein && PF00300:Histidine phosphatase superfamily (branch 1)	-
MXAN_RS28610	MXAN_5900		0	-1.31887	-	nuclear transport factor 2 family protein && PF14534:Domain of unknown function (DUF4440)	-
MXAN_RS28830	MXAN_5944		0	-0.462769	-	hypothetical protein && -	-
MXAN_RS28935	MXAN_5965		0	-0.752205	-	CAP domain-containing protein && PF00188:Cysteine-rich secretory protein family	SCP
MXAN_RS28990	MXAN_5976		0	-0.679768	-	serine/threonine protein kinase && PF00069:Protein kinase domain	Pkinase
MXAN_RS29040	MXAN_5986		-1.67606	-1.15219	-	hypothetical protein && -	-
MXAN_RS29145	MXAN_6007		0	-0.680669	-	YhfC family intramembrane metalloprotease && PF10086:Putative membrane peptidase family (DUF2324)	-
MXAN_RS29315	MXAN_6042		0	-1.16565	-	cobalamin-binding protein && PF01497:Periplasmic binding protein	Peripla_BP_2
MXAN_RS29320	MXAN_6043		0	-1.76245	-	serine/threonine protein kinase && PF00069:Protein kinase domain	Pkinase
MXAN_RS29370	MXAN_6053		0	-0.722978	-	HAMP domain-containing histidine kinase && PF00672:HAMP domain|PF02518:Histidine kinase-, DNA gyrase B-, and HSP90-like ATPase|PF00512:His Kinase A (phospho-acceptor) domain	HATPase_c
MXAN_RS29670	MXAN_6116		-1.27611	-1.82063	paralogous FadL	hypothetical protein && -	-
MXAN_RS29675	MXAN_6117		0	-0.703358	-	PAS domain-containing sensor histidine kinase && PF08447:PAS fold|PF08448:PAS fold|PF00512:His Kinase A (phospho-acceptor) domain|PF02518:Histidine kinase-, DNA gyrase B-, and HSP90-like ATPase	HATPase_c
MXAN_RS29680	MXAN_6119		0	-1.80914	-	hypothetical protein && -	-
MXAN_RS29895	MXAN_6165		0	-1.44201	-	hypothetical protein && -	-
MXAN_RS29960	MXAN_6179		-1.1421	0	-	hypothetical protein && -	-
MXAN_RS29995	MXAN_6186		0	-0.695324	-	L-serine ammonia-lyase && PF03315:Serine dehydratase beta chain|PF03313:Serine dehydratase alpha chain	-
MXAN_RS30005	MXAN_6188		0	-1.62158	katE	catalase && PF00199:Catalase|PF06628:Catalase-related immune-responsive|PF01965:DJ-1/PfpI family	Catalase	(Thomas et al., 2008)
MXAN_RS30035	MXAN_6194		0	-0.744316	bshB1	bacillithiol biosynthesis deacetylase BshB1 && PF02585:GlcNAc-PI de-N-acetylase	-
MXAN_RS30040	MXAN_6195		0	-0.780031	bshA	N-acetyl-alpha-D-glucosaminyl L-malate synthase BshA && PF13439:Glycosyltransferase Family 4|PF00534:Glycosyl transferases group 1	Glycos_transf_1
MXAN_RS30095	MXAN_6207		0	-0.984568	-	hypothetical protein && -	-
MXAN_RS30105	MXAN_6209		-1.20718	-3.39322	sigC	RNA polymerase factor sigma-32 && PF00140:Sigma-70 factor, region 1.2|PF04539:Sigma-70 region 3|PF04542:Sigma-70 region 2|PF04545:Sigma-70, region 4	Sigma70_r2	Sporulation. Upregulated in peripheral rods versus stationary and vegetative cells (Whitfield et al., 2020; Apelian and Inouye, 1993; Ueki and Inouye, 2001)
MXAN_RS30110	MXAN_6210		0	-1.99086	pktA1	winged helix DNA-binding domain-containing protein && PF06224:Winged helix DNA-binding domain	-
MXAN_RS30360	MXAN_6263		0	-0.376793		lysine 2%2C3-aminomutase && -	-
MXAN_RS30370	MXAN_6265		0	-1.49208	hthA	FAD-dependent oxidoreductase && PF01494:FAD binding domain	FAD_binding_3	Predicted Fur Box (Altmeyer, 2010)
MXAN_RS30440	MXAN_6282		0	-0.957955		hypothetical protein && -	-
MXAN_RS30550	MXAN_6306		-1.08202	-4.20942	-	acyl-CoA desaturase && PF00487:Fatty acid desaturase	-	Biosynthesis of unsaturated fatty acids
MXAN_RS30555	MXAN_6307		-0.839464	-0.912839	-	chloride channel protein && PF00654:Voltage gated chloride channel	Voltage_CLC
MXAN_RS30595	MXAN_6315		0	-2.5926	-	hybrid sensor histidine kinase/response regulator && PF13492:GAF domain|PF02518:Histidine kinase-, DNA gyrase B-, and HSP90-like ATPase|PF00512:His Kinase A (phospho-acceptor) domain	HATPase_c	Upregulated during development (Shi et al., 2008)
MXAN_RS30875	MXAN_6374		0	-0.53658	-	long-chain fatty acid--CoA ligase && PF00501:AMP-binding enzyme|PF13193:AMP-binding enzyme C-terminal domain	AMP-binding
MXAN_RS30900	MXAN_6381		0	-1.28367	-	hypothetical protein && -	-	Lantipeptide/Ladderane/ PKS (type II) cluster (Korps et al., 2016)
MXAN_RS30945	MXAN_6390		0	-1.22505	-	DUF1501 domain-containing protein && PF07394:Protein of unknown function (DUF1501)	-	Lantipeptide/Ladderane/ PKS (type II) cluster (Korps et al., 2016)
MXAN_RS31110	MXAN_6423		-0.842704	-1.87943	-	hypothetical protein && -	-
MXAN_RS31115	MXAN_6424		0	-1.05964	-	GNAT family N-acetyltransferase && PF00583:Acetyltransferase (GNAT) family	Acetyltransf_1
MXAN_RS31165	MXAN_6435		-1.41205	-1.38932	-	M48 family metalloprotease && PF01435:Peptidase family M48	Peptidase_M48
MXAN_RS31170	MXAN_6436		-1.15429	-1.53852	-	DUF3293 domain-containing protein && PF11697:Protein of unknown function (DUF3293)	-
MXAN_RS31175	MXAN_6437		0	-1.11495	-	hypothetical protein && -	-
MXAN_RS31180	MXAN_6438		0	-0.646937	clpP	ATP-dependent Clp endopeptidase proteolytic subunit ClpP && PF00574:Clp protease	-	Increase in iron limited proteome (Altmeyer, 2010)
MXAN_RS31255	MXAN_6454		0	-0.70898	-	arginine N-succinyltransferase && PF04958:Arginine N-succinyltransferase beta subunit	-
MXAN_RS31310	MXAN_6464		0	-0.859822	-	BamA/TamA family outer membrane protein && PF01103:Surface antigen|PF07244:Surface antigen variable number repeat	-
MXAN_RS31315	MXAN_6465		-1.12611	-1.07182	-	translocation/assembly module TamB && PF04357:Family of unknown function (DUF490)	-
MXAN_RS31420	MXAN_6486		0	-1.64934	-	MarR family transcriptional regulator && PF12802:MarR family	-
MXAN_RS31425	MXAN_6487		-1.6084	-1.77527	-	TolC family protein && PF02321:Outer membrane efflux protein	OEP
MXAN_RS31430	MXAN_6488		-1.7001	-2.17318	-	hypothetical protein && -	-
MXAN_RS31435	MXAN_6489		0	-1.30555	-	Rieske 2Fe-2S domain-containing protein && PF00355:Rieske [2Fe-2S] domain	-
MXAN_RS31440	MXAN_6490		0	-1.14195	-	DUF547 domain-containing protein && PF04784:Protein of unknown function, DUF547	-
MXAN_RS31495	MXAN_6500		0	-0.665305	pktA1	serine/threonine protein kinase && PF00069:Protein kinase domain	Pkinase	Upregulated in peripheral rods versus stationary and vegetative cells (Whitfield et al., 2020)
MXAN_RS31805	MXAN_6565		0	-0.645721	-	HPr kinase/phosphorylase && PF07475:HPr Serine kinase C-terminal domain|PF02603:HPr Serine kinase N terminus	-
MXAN_RS31815	MXAN_6567		0	-0.649266	-	DUF1275 domain-containing protein && PF06912:Protein of unknown function (DUF1275)	-
MXAN_RS31830	MXAN_6570		0	-0.414574	-	serine/threonine protein kinase && PF00069:Protein kinase domain	Pkinase
MXAN_RS31930	MXAN_6594		0	-0.424355	-	DUF4175 family protein && PF13779:Domain of unknown function (DUF4175)	-
MXAN_RS32005	MXAN_6612		0	-0.502923	-	BatA domain-containing protein && PF07584:Aerotolerance regulator N-terminal|PF13519:von Willebrand factor type A domain	-
MXAN_RS32120	MXAN_6636		-0.990505	-1.05531	-	fatty acyl-AMP ligase && PF00501:AMP-binding enzyme	AMP-binding	MXAN_0216 paralogous. Alkylresorcinol cluster (Hayashi et al., 2011; Korps et al., 2016; Martins et al., 2019).
MXAN_RS32125	MXAN_6637		0	-0.759463	-	acyl carrier protein && -	-	Alkylresorcinol cluster (Hayashi et al., 2011; Korps et al., 2016; Martins et al., 2019).
MXAN_RS32130	MXAN_6638		0	-1.06025	-	isoprenylcysteine carboxyl methyltransferase && PF04140:Isoprenylcysteine carboxyl methyltransferase (ICMT) family	ICMT	Alkylresorcinol cluster (Hayashi et al., 2011; Korps et al., 2016; Martins et al., 2019).
MXAN_RS32135	MXAN_6639		0	-0.967954	-	stilbene synthase && PF00195:Chalcone and stilbene synthases, N-terminal domain|PF02797:Chalcone and stilbene synthases, C-terminal domain	Chal_sti_synt_C	Alkylresorcinol cluster (Korps et al., 2016; Martins et al., 2019).
MXAN_RS32170	MXAN_6646		-1.09391	-0.855907	-	MarR family transcriptional regulator && PF01047:MarR family	MarR	Alkylresorcinol cluster (Korps et al., 2016; Martins et al., 2019).
MXAN_RS32430	MXAN_6698		0	-0.920184	-	hypothetical protein && -	-
MXAN_RS32495	MXAN_6711		0	-1.06608	-	hypothetical protein && -	-
MXAN_RS32500	MXAN_6712		0	-1.39556	-	hypothetical protein && -	-
MXAN_RS32520	MXAN_6716		-1.37645	-1.21572	-	TonB-dependent receptor && PF00593:TonB dependent receptor|PF07715:TonB-dependent Receptor Plug Domain	TonB_dep_Rec
MXAN_RS32555	MXAN_6723		-1.71428	0	-	hypothetical protein && -	-
MXAN_RS32605	MXAN_6734		-1.68456	-1.54564	askB	PAS domain S-box protein && PF00512:His Kinase A (phospho-acceptor) domain|PF08447:PAS fold|PF13426:PAS domain|PF00072:Response regulator receiver domain|PF02518:Histidine kinase-, DNA gyrase B-, and HSP90-like ATPase	Response_reg	Involved in development ans chemical sporulation (Marcos Torres et al., 2020)
MXAN_RS32610	MXAN_6735		-1.22886	-1.18072	askC	HAMP domain-containing protein && PF00072:Response regulator receiver domain|PF02518:Histidine kinase-, DNA gyrase B-, and HSP90-like ATPase|PF13185:GAF domain|PF00512:His Kinase A (phospho-acceptor) domain|PF00672:HAMP domain	Response_reg	Involved in development ans chemical sporulation (Marcos Torres et al., 2020)
MXAN_RS32615	MXAN_6736		0	-1.75849	-	hypothetical protein && -	-
MXAN_RS32700	MXAN_6753		0	-2.3541	-	phospholipase && PF13091:PLD-like domain|PF00614:Phospholipase D Active site motif	-
MXAN_RS32705	MXAN_6754		0	-2.11485	-	hypothetical protein && -	-
MXAN_RS32885	MXAN_6790		0	-0.819379	-	glutathione S-transferase && PF13410:Glutathione S-transferase, C-terminal domain|PF13417:Glutathione S-transferase, N-terminal domain	-
MXAN_RS33005	MXAN_6815		0	-1.66056	-	hypothetical protein && -	-
MXAN_RS33045	MXAN_6823		0	-0.536738	-	hypothetical protein && -	-
MXAN_RS33205	MXAN_6855		0	-1.73703	espC	MASE1 domain-containing protein && PF00512:His Kinase A (phospho-acceptor) domain|PF13426:PAS domain|PF05231:MASE1|PF00072:Response regulator receiver domain|PF02518:Histidine kinase-, DNA gyrase B-, and HSP90-like ATPase	HATPase_c	Upregulated in peripheral rods versus stationary and vegetative cells (Whitfield et al., 2020). Upregulated during development (Shi et al., 2008)
MXAN_RS33215	MXAN_6857		0	-1.8352	-	HupE/UreJ family protein && PF13795:HupE / UreJ protein	-
MXAN_RS33350	MXAN_6885		0	-0.610014	-	DUF4105 domain-containing protein && PF13387:Domain of unknown function (DUF4105)	-
MXAN_RS33370	MXAN_6889		0	-0.605443	hthA	helix-turn-helix transcriptional regulator && PF00196:Bacterial regulatory proteins, luxR family	GerE	Upregulated in peripheral rods versus stationary and vegetative cells (Whitfield et al., 2020)
MXAN_RS33435	MXAN_6906		0	-1.89156	-	TetR/AcrR family transcriptional regulator && PF00440:Bacterial regulatory proteins, tetR family	TetR_N
MXAN_RS33440	MXAN_6907		0	-1.94806	-	sterol desaturase family protein && PF04116:Fatty acid hydroxylase superfamily	-	Biosynthesis of unsaturated fatty acids
MXAN_RS33625	MXAN_6947		-1.52681	-1.39706	cheW6a	purine-binding chemotaxis protein CheW && PF01584:CheW-like domain	-	coupling protein; S motility (Kirby et al, 2008)
MXAN_RS33630	MXAN_6948		0	-1.74233	cheR6	chemotaxis protein CheR && PF01739:CheR methyltransferase, SAM binding domain	CheR	Chemiotaxis system Che6 (Zusman et al., 2007; Kirby et al., 2008)
MXAN_RS33635	MXAN_6949		-1.32285	-1.17358	cheW6b	chemotaxis protein CheW && PF01584:CheW-like domain	-	Chemiotaxis system Che6 (Zusman et al., 2007; Kirby et al., 2008)
MXAN_RS33640	MXAN_6950		-0.952476	-1.13978	mcp6	methyl-accepting chemotaxis protein && PF05227:CHASE3 domain|PF00015:Methyl-accepting chemotaxis protein (MCP) signalling domain|PF00672:HAMP domain	HAMP	Chemiotaxis system Che6 (Zusman et al., 2007; Kirby et al., 2008)
MXAN_RS33645	MXAN_6951		-1.08201	-1.45706	cheA6	response regulator && PF01627:Hpt domain|PF02518:Histidine kinase-, DNA gyrase B-, and HSP90-like ATPase|PF01584:CheW-like domain|PF00072:Response regulator receiver domain	Response_reg	Chemiotaxis system Che6. A mutant CheA6 reduced drastically pilus Type IV based motility. It seems that CheA6 affect PilA production. Probably is required for PilA asembly (Zusman et al., 2007; Kirby et al., 2008)
MXAN_RS33650	MXAN_6952		0	-1.17216	cheB6	chemotaxis-specific protein-glutamate methyltransferase CheB && PF01339:CheB methylesterase|PF00072:Response regulator receiver domain	CheB_methylest	Chemiotaxis system Che6 (Zusman et al., 2007; Kirby et al., 2008)
MXAN_RS33655	MXAN_6953		-1.04412	-1.21445	socD	PAS domain-containing protein && PF01590:GAF domain|PF00512:His Kinase A (phospho-acceptor) domain|PF02518:Histidine kinase-, DNA gyrase B-, and HSP90-like ATPase|PF08448:PAS fold	HATPase_c	Chemiotaxis system Che6. Supressor of csgA (Zusman et al., 2007; Kirby et al., 2008)
MXAN_RS33675	MXAN_6957		0	-1.51294	-	reductase && -	-	Chemiotaxis system Che6 (Zusman et al., 2007; Kirby et al., 2008)
MXAN_RS33685	MXAN_6959		-1.60334	-1.78451	cheB7	chemotaxis-specific protein-glutamate methyltransferase CheB && PF01339:CheB methylesterase|PF00072:Response regulator receiver domain	CheB_methylest	Chemiotaxis system Che7. Affect carotenoids biosynthesis (Zusman et al., 2007; Kirby et al., 2008)
MXAN_RS33690	MXAN_6960		0	-2.59819	cheR7	protein-glutamate O-methyltransferase CheR && PF01739:CheR methyltransferase, SAM binding domain	CheR	Chemiotaxis system Che6 (Zusman et al., 2007; Kirby et al., 2008)
MXAN_RS33695	MXAN_6961		-2.09281	-2.03701	cpc7	HEAT repeat domain-containing protein && PF13646:HEAT repeats	-	Chemiotaxis system Che6 (Zusman et al., 2007; Kirby et al., 2008)
MXAN_RS33700	MXAN_6962		0	-1.99632	mcp7	methyl-accepting chemotaxis protein && PF00015:Methyl-accepting chemotaxis protein (MCP) signalling domain	-	Chemiotaxis system Che6 (Zusman et al., 2007; Kirby et al., 2008)
MXAN_RS33705	MXAN_6963		0	-2.51731	cheW7	chemotaxis protein CheW && PF01584:CheW-like domain	-	Chemiotaxis system Che6 (Zusman et al., 2007; Kirby et al., 2008)
MXAN_RS33710	MXAN_6964		0	-2.21763	cheA7	chemotaxis protein CheW && PF02895:Signal transducing histidine kinase, homodimeric domain|PF02518:Histidine kinase-, DNA gyrase B-, and HSP90-like ATPase|PF01627:Hpt domain|PF01584:CheW-like domain	HATPase_c	Chemiotaxis system Che6 (Zusman et al., 2007; Kirby et al., 2008)
MXAN_RS33715	MXAN_6965		-1.82466	-1.87093	cheY7	response regulator && PF00072:Response regulator receiver domain	Response_reg	Chemiotaxis system Che7. S motility and carotenoid synthesis (Zusman et al., 2007; Kirby et al., 2008)
MXAN_RS33720	MXAN_6966		-1.74161	-1.56163	-	PAS domain-containing protein && PF00512:His Kinase A (phospho-acceptor) domain|PF00072:Response regulator receiver domain|PF02518:Histidine kinase-, DNA gyrase B-, and HSP90-like ATPase|PF08447:PAS fold	HATPase_c
MXAN_RS33745	MXAN_6971		0	-0.809007	-	PAS domain-containing sensor histidine kinase && PF08448:PAS fold|PF00512:His Kinase A (phospho-acceptor) domain|PF02518:Histidine kinase-, DNA gyrase B-, and HSP90-like ATPase	HATPase_c
MXAN_RS33750	MXAN_6972		0	-0.848921	-	metallophosphoesterase && PF00149:Calcineurin-like phosphoesterase	Metallophos
MXAN_RS33805	MXAN_6984		0	-0.600689	-	GNAT family N-acetyltransferase && PF13527:Acetyltransferase (GNAT) domain	-
MXAN_RS33850	MXAN_6994		0	-1.99215	-	HAMP domain-containing histidine kinase && PF02518:Histidine kinase-, DNA gyrase B-, and HSP90-like ATPase|PF00512:His Kinase A (phospho-acceptor) domain	HATPase_c	Upregulated during development (Shi et al., 2008)
MXAN_RS33860	MXAN_6996		-1.63376	-1.84338	asgD	GAF domain-containing protein && PF00072:Response regulator receiver domain|PF13185:GAF domain|PF02518:Histidine kinase-, DNA gyrase B-, and HSP90-like ATPase|PF00512:His Kinase A (phospho-acceptor) domain	Response_reg	A signal. Locus asgD. This locus appears to be involved in both environmental sensing and intercellular signalling. An asgD null mutant was defective in fruiting body formation and sporulation. An asgD null mutant was defective in fruiting body formation and sporulation. asgD locus provides an important sensory transduction component of early development in M. xanthus. Upregulated during developm…
MXAN_RS33885	MXAN_7001		-1.80274	-1.6753	-	response regulator && PF00072:Response regulator receiver domain	Response_reg
MXAN_RS33890	MXAN_7002		-1.01686	-1.04246	-	PAS domain S-box protein && PF13185:GAF domain|PF02518:Histidine kinase-, DNA gyrase B-, and HSP90-like ATPase|PF00512:His Kinase A (phospho-acceptor) domain|PF13426:PAS domain	HATPase_c
MXAN_RS33895	MXAN_7003		0	-1.71155	-	sensor histidine kinase && PF00512:His Kinase A (phospho-acceptor) domain|PF00672:HAMP domain|PF02518:Histidine kinase-, DNA gyrase B-, and HSP90-like ATPase	HATPase_c
MXAN_RS33910	MXAN_7005		0	-0.857707	-	hypothetical protein && -	-
MXAN_RS34000	MXAN_7024		-0.804568	-0.635168	-	TIGR02266 family protein && PF00072:Response regulator receiver domain	Response_reg
MXAN_RS34015	MXAN_7027		0	-0.481196	-	PAS domain-containing protein && PF08448:PAS fold|PF13426:PAS domain|PF02518:Histidine kinase-, DNA gyrase B-, and HSP90-like ATPase	HATPase_c
MXAN_RS34030	MXAN_7030		0	-1.03403	-	hypothetical protein && -	-
MXAN_RS34040	MXAN_7032		-0.935748	0	-	hypothetical protein && -	-
MXAN_RS34045	MXAN_7033		0	-0.863063	-	response regulator && PF00072:Response regulator receiver domain	Response_reg
MXAN_RS34060	MXAN_7037		0	-0.493098	-	OmpA family protein && PF00691:OmpA family	-
MXAN_RS34070	MXAN_7039		0	-0.89319	-	hypothetical protein && PF12262:Bacterial virulence factor lipase N-terminal	-
MXAN_RS34075	MXAN_7040		0	-0.910163	fadL	transporter && PF03349:Outer membrane protein transport protein (OMPP1/FadL/TodX)	-	Reduced in iron limited proteome (Altmeyer, 2010). OM protein (Bhat et el., 2011)
MXAN_RS34195	MXAN_7064		0	-0.564677	-	DUF962 domain-containing protein && PF06127:Protein of unknown function (DUF962)	-
MXAN_RS34200	MXAN_7065		0	-1.20161	-	hypothetical protein && -	-
MXAN_RS34305	MXAN_7086		0	-1.03687	-	TraR/DksA C4-type zinc finger protein && PF01258:Prokaryotic dksA/traR C4-type zinc finger	zf-dskA_traR
MXAN_RS34325	MXAN_7090		0	-0.446083	-	glutathione peroxidase && PF00255:Glutathione peroxidase	GSHPx	Increase in iron limited proteome (Altmeyer, 2010)
MXAN_RS34430	MXAN_7112		0	-1.05629	-	right-handed parallel beta-helix repeat-containing protein && PF13229:Right handed beta helix region	-
MXAN_RS34435	MXAN_7113		0	-1.11945	-	hypothetical protein && -	-
MXAN_RS34445	MXAN_7115		0	-1.28189	-	iron ABC transporter permease && PF00528:Binding-protein-dependent transport system inner membrane component	BPD_transp_1
MXAN_RS34450	MXAN_7116		0	-0.668082	-	hypothetical protein && -	-
MXAN_RS34455	MXAN_7117		0	-0.964117	-	hypothetical protein && -	-
MXAN_RS34575	MXAN_7141		-2.7787	-2.48422	-	hypothetical protein && -	-
MXAN_RS34615	MXAN_7149		0	-1.75769	-	AAA family ATPase && PF06745:KaiC	-
MXAN_RS34620	MXAN_7150		-1.57662	-1.47814	-	response regulator && PF00072:Response regulator receiver domain	Response_reg
MXAN_RS34695	MXAN_7165		-1.43808	-1.75697	-	2-hydroxyacid dehydrogenase && PF00389:D-isomer specific 2-hydroxyacid dehydrogenase, catalytic domain|PF02826:D-isomer specific 2-hydroxyacid dehydrogenase, NAD binding domain	2-Hacid_dh_C
MXAN_RS34820	MXAN_7191		0	-1.53531	-	protein phosphatase 2C domain-containing protein && PF13672:Protein phosphatase 2C	-
MXAN_RS34825	MXAN_7192		0	-1.31808	-	NUDIX hydrolase && PF00293:NUDIX domain	NUDIX
MXAN_RS34830	MXAN_7193		-0.988607	-3.15397	-	diacylglycerol kinase && PF00781:Diacylglycerol kinase catalytic domain	-
MXAN_RS34885	MXAN_7206		0	-0.892332	-	response regulator && PF00512:His Kinase A (phospho-acceptor) domain|PF07495:Y_Y_Y domain|PF00072:Response regulator receiver domain|PF02518:Histidine kinase-, DNA gyrase B-, and HSP90-like ATPase	HATPase_c	Upregulated during development (Shi et al., 2008). Development and osmotic tolerance (Kimura et al., 2001)
MXAN_RS34945	MXAN_7219		-1.26439	0	-	Ig-like domain-containing protein && -	-
MXAN_RS34975	MXAN_7225		0	-1.82994	-	ABC transporter ATP-binding protein && PF08402:TOBE domain|PF00005:ABC transporter	ABC_tran
MXAN_RS35005	MXAN_7232		0	-1.71993	-	alpha/beta fold hydrolase && PF12697:Alpha/beta hydrolase family	-
MXAN_RS35100	MXAN_7253		0	-1.21657	-	DUF2378 family protein && PF09536:Protein of unknown function (DUF2378)	-
MXAN_RS35295	MXAN_7294		0	-2.5768	-	sugar ABC transporter permease && PF00528:Binding-protein-dependent transport system inner membrane component	BPD_transp_1
MXAN_RS35300	MXAN_7295		-2.13167	-1.69035	-	ABC transporter substrate-binding protein && PF01547:Bacterial extracellular solute-binding protein	SBP_bac_1
MXAN_RS35425	MXAN_7320		-0.782917	-0.747188	-	bifunctional 3-(3-hydroxy-phenyl)propionate/3-hydroxycinnamic acid hydroxylase && PF01494:FAD binding domain	FAD_binding_3
MXAN_RS35430	MXAN_7321		-0.958423	-0.873023	-	AAA family ATPase && PF13191:AAA ATPase domain|PF03704:Bacterial transcriptional activator domain	BTAD
MXAN_RS35635	MXAN_7363		0	-0.685506	-	response regulator && PF02518:Histidine kinase-, DNA gyrase B-, and HSP90-like ATPase|PF00072:Response regulator receiver domain|PF13426:PAS domain|PF00512:His Kinase A (phospho-acceptor) domain	HATPase_c
MXAN_RS35690	MXAN_7375		0	-0.874981	-	hypothetical protein && -	-
MXAN_RS35695	MXAN_7377		-1.19363	-1.67582	rocD	ornithine--oxo-acid transaminase && PF00202:Aminotransferase class-III	Aminotran_3	Catabolism of arginine (Curtis and Shimkets, 2008)
MXAN_RS35700	MXAN_7378		-1.55662	-2.41294	-	hypothetical protein && PF02374:Anion-transporting ATPase	-
MXAN_RS35785	MXAN_7396		0	-0.528332	-	response regulator && PF00072:Response regulator receiver domain|PF00211:Adenylate and Guanylate cyclase catalytic domain	Guanylate_cyc
MXAN_RS35985	MXAN_7444		0	0	-	response regulator && PF00512:His Kinase A (phospho-acceptor) domain|PF00072:Response regulator receiver domain|PF02518:Histidine kinase-, DNA gyrase B-, and HSP90-like ATPase|PF08447:PAS fold	Response_reg
MXAN_RS36065	MXAN_7463		-1.10102	0	-	alanine dehydrogenase && PF02423:Ornithine cyclodeaminase/mu-crystallin family	OCD_Mu_crystall	Catabolism of arginine (Curtis and Shimkets, 2008)
MXAN_RS36070	MXAN_7464		0	-1.26742	-	ABC transporter substrate-binding protein && -	-
MXAN_RS36095	MXAN_7469		0	-3.85237	-	hypothetical protein && -	-
MXAN_RS36100	MXAN_7471		-1.73713	-1.57727	-	ergothioneine biosynthesis protein EgtB && PF03781:Sulfatase-modifying factor enzyme 1|PF12867:DinB superfamily	DUF323
MXAN_RS36105	MXAN_7473		-1.1497	-1.03441	egtD	L-histidine N(alpha)-methyltransferase && PF10017:Histidine-specific methyltransferase, SAM-dependent	-
MXAN_RS36215	MXAN_7505		0	-0.63566	-	Uma2 family endonuclease && PF05685:Putative restriction endonuclease	DUF820
MXAN_RS36305	#N/A		0	-0.545019	-	FHA domain-containing protein && PF00498:FHA domain	FHA
MXAN_RS36545	#N/A		0	-0.798796	-	hypothetical protein && -	-
MXAN_RS37335	#N/A		-1.10854	0	-	hypothetical protein && -	-
MXAN_RS37335	#N/A		0	-1.21179	-	hypothetical protein && -	-
MXAN_RS37375	#N/A		0	-0.841916	-	tRNA-OTHER && -	-
MXAN_RS37755	#N/A		0	-2.49976	-	hypothetical protein && -	-
MXAN_RS37980	#N/A		0	-1.23859	-	hypothetical protein && -	-
MXAN_RS38015	#N/A		0	-0.912037	-	hypothetical protein && -	-
MXAN_RS38060	#N/A		-2.44582	0	-	hypothetical protein && -	-
MXAN_RS38060	#N/A		0	-2.81338	-	hypothetical protein && -	-
MXAN_RS38165	#N/A		0	-2.18594	-	hypothetical protein && -	-
MXAN_RS38235	#N/A		0	-1.6234	-	hypothetical protein && -	-
MXAN_RS38240	#N/A		0	-1.2198	-	hypothetical protein && -	-
