# Supplementary material for: Development versus predation: Transcriptomic changes during the lifecycle of Myxococcus xanthus
Source: Front Microbiol. 2022 Sep 26;13:1004476. doi: 10.3389/fmicb.2022.1004476 (PMC9548883; doi:10.3389/fmicb.2022.1004476)
Supplement: Supplementary file 8 [file Table_3.XLSX]

## Sheet: Table S3A
Table S3A. Comparison of M. xanthus predatosome with other prey' predatosomes (upregulated genes). #N/A: not coincident; MXAN_XXXX: coincident. In bold: LogFC>1.
MXAN_RS	MXAN_	Log2FC 2 hours	log2FC 6 hours	DEAD E. coli vs M. xanthus starvation. (Livingstone et al., 2018). Orange bold: LogFC>1	Padj<0.05 Streptomyces coelicolor UP-REGULATED (72 hours). Inmediately after contact with the prey (Lee et al. 2020). 76 COINCIDENT. Orange bold LogFC>1
MXAN_RS00085	MXAN_0016	2.35686	1.32334	#N/A	#N/A
MXAN_RS00135	MXAN_0024	0	0.731453	#N/A	#N/A
MXAN_RS00450	MXAN_0089	0	0.641979	#N/A	#N/A
MXAN_RS00475	MXAN_0094	0	0.489971	#N/A	#N/A
MXAN_RS00770	MXAN_0156	0	0.641823	#N/A	#N/A
MXAN_RS00880	MXAN_0178	1.39353	0	#N/A	#N/A
MXAN_RS00885	MXAN_0179	1.40083	0	#N/A	#N/A
MXAN_RS00895	MXAN_0181	0.807678	0	#N/A	#N/A
MXAN_RS01040	MXAN_0211	2.32226	2.02876	#N/A	#N/A
MXAN_RS01055	MXAN_0214	1.80845	1.7173	#N/A	#N/A
MXAN_RS01060	MXAN_0215	2.65666	3.25816	#N/A	#N/A
MXAN_RS01065	MXAN_0216	2.96409	3.06702	#N/A	#N/A
MXAN_RS01070	MXAN_0217	3.69727	3.23097	#N/A	MXAN_0217
MXAN_RS01075	MXAN_0219	3.66652	3.16997	#N/A	#N/A
MXAN_RS01080	MXAN_0220	3.37999	3.12451	#N/A	#N/A
MXAN_RS01085	MXAN_0221	3.16587	1.97692	#N/A	#N/A
MXAN_RS01090	MXAN_0222	0	1.71036	#N/A	#N/A
MXAN_RS01405	MXAN_0286	1.29298	0.647165	#N/A	#N/A
MXAN_RS01690	MXAN_0345	0.925474	0.501946	#N/A	MXAN_0345
MXAN_RS01715	MXAN_0350	0	1.12224	MXAN_0350	#N/A
MXAN_RS01760	MXAN_0358	0	0.43263	#N/A	#N/A
MXAN_RS01770	MXAN_0360	0	0.410188	#N/A	MXAN_0360
MXAN_RS01780	MXAN_0362	0	0.440548	#N/A	MXAN_0362
MXAN_RS01785	MXAN_0363	0	0.724446	#N/A	MXAN_0363
MXAN_RS01800	MXAN_0366	1.29945	0	#N/A	#N/A
MXAN_RS01810	MXAN_0368	0	0.660481	#N/A	#N/A
MXAN_RS01855	MXAN_0378	0	0.573829	MXAN_0378	#N/A
MXAN_RS01900	MXAN_0389	0	0.678447	#N/A	#N/A
MXAN_RS01955	MXAN_0402	0	0.515076	#N/A	#N/A
MXAN_RS01965	MXAN_0404	0	0.324822	#N/A	#N/A
MXAN_RS02020	MXAN_0415	0	0.737655	#N/A	#N/A
MXAN_RS02030	MXAN_0417	1.39471	0	MXAN_0417	#N/A
MXAN_RS02035	MXAN_0418	3.21025	0	MXAN_0418	#N/A
MXAN_RS02055	MXAN_0422	1.2843	0.510625	#N/A	#N/A
MXAN_RS02220	MXAN_0454	0	0.513327	#N/A	#N/A
MXAN_RS02225	MXAN_0455	0	0.64882	#N/A	#N/A
MXAN_RS02290	MXAN_0468	0	0.427248	#N/A	#N/A
MXAN_RS02335	MXAN_0478	0	1.04261	#N/A	#N/A
MXAN_RS02395	MXAN_0493	0	1.74232	#N/A	#N/A
MXAN_RS02525	MXAN_0522	0	0.727826	#N/A	#N/A
MXAN_RS02635	MXAN_0543	0	0.387353	#N/A	#N/A
MXAN_RS02715	MXAN_0559	0	0.461202	#N/A	#N/A
MXAN_RS02735	MXAN_0563	1.5321	0.554299	#N/A	#N/A
MXAN_RS02780	MXAN_0572	0	0.488238	#N/A	#N/A
MXAN_RS02790	MXAN_0575	0	0.695736	#N/A	#N/A
MXAN_RS02830	MXAN_0584	0	0.488806	#N/A	#N/A
MXAN_RS02835	MXAN_0585	0	0.334408	#N/A	#N/A
MXAN_RS02935	MXAN_0605	0	0.640025	#N/A	MXAN_0605
MXAN_RS02940	MXAN_0606	0	0.685221	#N/A	#N/A
MXAN_RS03020	MXAN_0622	0	0.683595	#N/A	#N/A
MXAN_RS03160	MXAN_0653	1.1388	0	#N/A	#N/A
MXAN_RS03215	MXAN_0664	0	1.03426	#N/A	#N/A
MXAN_RS03315	MXAN_0684	1.51587	0.892568	#N/A	#N/A
MXAN_RS03320	MXAN_0685	2.14399	1.03057	#N/A	#N/A
MXAN_RS03325	MXAN_0686	2.40382	1.44772	#N/A	#N/A
MXAN_RS03330	MXAN_0687	1.9878	1.64925	#N/A	MXAN_0687
MXAN_RS03550	MXAN_0735	1.51389	0	#N/A	#N/A
MXAN_RS03560	MXAN_0737	0	0.519758	#N/A	#N/A
MXAN_RS03780	MXAN_0785	1.29025	1.47186	#N/A	#N/A
MXAN_RS03875	MXAN_0805	1.41203	0.906057	#N/A	#N/A
MXAN_RS03940	MXAN_0818	1.44167	0	#N/A	#N/A
MXAN_RS03955	MXAN_0821	1.21321	0	#N/A	MXAN_0821
MXAN_RS03960	MXAN_0822	1.063	0	#N/A	#N/A
MXAN_RS04020	MXAN_0838	1.11821	0	#N/A	#N/A
MXAN_RS04035	MXAN_0841	1.05024	0	#N/A	#N/A
MXAN_RS04110	MXAN_0858	0	0.931186	#N/A	#N/A
MXAN_RS04645	MXAN_0966	1.70623	1.6635	#N/A	#N/A
MXAN_RS04650	MXAN_0967	1.48378	0	#N/A	#N/A
MXAN_RS04655	MXAN_0968	1.69139	1.80547	#N/A	#N/A
MXAN_RS04660	MXAN_0969	0	1.2085	#N/A	#N/A
MXAN_RS04665	MXAN_0970	0	1.46517	#N/A	#N/A
MXAN_RS04670	MXAN_0971	0	1.1237	#N/A	#N/A
MXAN_RS04690	MXAN_0976	1.49502	0	#N/A	#N/A
MXAN_RS04695	MXAN_0977	1.23806	0	#N/A	#N/A
MXAN_RS04700	MXAN_0978	1.54162	0	MXAN_0978	#N/A
MXAN_RS04745	MXAN_0987	1.15661	0	#N/A	MXAN_RS04745
MXAN_RS04810	MXAN_1001	1.77495	0	#N/A	#N/A
MXAN_RS04815	MXAN_1002	1.63476	0	#N/A	#N/A
MXAN_RS04820	MXAN_1003	1.23626	0	#N/A	#N/A
MXAN_RS04830	MXAN_1005	1.16519	0	#N/A	#N/A
MXAN_RS05035	MXAN_1048	0	0.912268	#N/A	#N/A
MXAN_RS05145	MXAN_1072	0	0.491169	#N/A	#N/A
MXAN_RS05195	MXAN_1082	0	0.331219	#N/A	MXAN_1082
MXAN_RS05200	MXAN_1083	0	0.4822	#N/A	#N/A
MXAN_RS05205	MXAN_1084	0	0.446254	#N/A	#N/A
MXAN_RS05210	MXAN_1085	0	0.485113	#N/A	#N/A
MXAN_RS05215	MXAN_1086	0	0.528602	#N/A	#N/A
MXAN_RS05245	MXAN_1092	1.57457	0	#N/A	#N/A
MXAN_RS05260	MXAN_1095	0	0.591489	MXAN_1095	#N/A
MXAN_RS05265	MXAN_1096	0	0.630105	#N/A	#N/A
MXAN_RS05315	MXAN_1105	0	0.634499	#N/A	#N/A
MXAN_RS05485	MXAN_1139	0	0.431949	#N/A	#N/A
MXAN_RS05510	MXAN_1144	0	0.734877	#N/A	#N/A
MXAN_RS05670	MXAN_1177	0.951213	0	#N/A	#N/A
MXAN_RS06095	MXAN_1262	0.70423	0.487173	#N/A	MXAN_1262
MXAN_RS06260	MXAN_1295	0	0.719458	#N/A	#N/A
MXAN_RS06280	MXAN_1299	1.20138	1.47727	#N/A	#N/A
MXAN_RS06285	MXAN_1300	0	1.58433	#N/A	#N/A
MXAN_RS06340	MXAN_1310	0	0.812074	#N/A	#N/A
MXAN_RS06360	MXAN_1314	2.15308	1.64466	#N/A	#N/A
MXAN_RS06365	MXAN_1316	2.22268	2.03207	#N/A	#N/A
MXAN_RS06370	MXAN_1317	2.37836	2.21232	#N/A	MXAN_1317
MXAN_RS06375	MXAN_1318	2.34819	2.01599	#N/A	MXAN_1318
MXAN_RS06380	MXAN_1319	2.14937	2.04345	#N/A	MXAN_1319
MXAN_RS06385	MXAN_1320	2.01385	1.64122	#N/A	#N/A
MXAN_RS06390	MXAN_1321	1.95855	1.44219	#N/A	#N/A
MXAN_RS06455	MXAN_1334	0	0.535945	#N/A	#N/A
MXAN_RS06470	MXAN_1337	0	0.399761	#N/A	#N/A
MXAN_RS06580	MXAN_1359	0	0.452851	#N/A	#N/A
MXAN_RS06600	MXAN_1363	0	0.318169	#N/A	#N/A
MXAN_RS06760	MXAN_1394	0	0.500823	#N/A	MXAN_1394
MXAN_RS07035	MXAN_1450	0.834415	0	#N/A	MXAN_1450
MXAN_RS07040	MXAN_1451	0.843783	0	#N/A	MXAN_1451
MXAN_RS07050	MXAN_1453	0	0.458986	#N/A	#N/A
MXAN_RS07075	MXAN_1458	0	0.635513	#N/A	#N/A
MXAN_RS07130	MXAN_1469	0	0.864146	#N/A	#N/A
MXAN_RS07135	MXAN_1470	0	0.764332	#N/A	#N/A
MXAN_RS07140	MXAN_1471	0	0.419941	#N/A	#N/A
MXAN_RS07165	MXAN_1476	0	0.441205	#N/A	#N/A
MXAN_RS07170	MXAN_1477	0	0.585827	#N/A	#N/A
MXAN_RS07510	MXAN_1547	0	0.5308	#N/A	#N/A
MXAN_RS07610	MXAN_1566	1.36335	0	MXAN_1566	#N/A
MXAN_RS07635	MXAN_1571	0	0.540214	#N/A	MXAN_1571
MXAN_RS07695	MXAN_1583	0	0.964782	#N/A	#N/A
MXAN_RS08050	MXAN_1658	0	0.483057	#N/A	#N/A
MXAN_RS08095	MXAN_1668	0	0.492923	#N/A	#N/A
MXAN_RS08105	MXAN_1671	0	0.737473	#N/A	#N/A
MXAN_RS08110	MXAN_1672	0.703185	0	#N/A	#N/A
MXAN_RS08120	MXAN_1674	0	0.622505	#N/A	#N/A
MXAN_RS08125	MXAN_1675	0.855848	0.780143	#N/A	#N/A
MXAN_RS08130	MXAN_1676	0.999578	1.14536	#N/A	#N/A
MXAN_RS08140	MXAN_1678	2.11578	0.765853	#N/A	#N/A
MXAN_RS08185	MXAN_1688	2.24785	2.36746	#N/A	#N/A
MXAN_RS08190	MXAN_1689	2.58347	2.36133	#N/A	MXAN_1689
MXAN_RS08195	MXAN_1690	2.40732	2.11781	#N/A	MXAN_1690
MXAN_RS08450	MXAN_1741	1.69356	1.27236	#N/A	#N/A
MXAN_RS09415	MXAN_1941	0	0.579364	#N/A	#N/A
MXAN_RS09425	MXAN_1943	0	0.500254	#N/A	#N/A
MXAN_RS09545	MXAN_1969	0.952559	1.50955	#N/A	#N/A
MXAN_RS09640	MXAN_1988	0	0.459747	#N/A	#N/A
MXAN_RS09660	MXAN_1993	0.735442	0.589083	#N/A	#N/A
MXAN_RS09665	MXAN_1994	0	0.612899	#N/A	#N/A
MXAN_RS09760	MXAN_2013	0	0.416129	#N/A	#N/A
MXAN_RS09810	MXAN_2023	0.982719	0	#N/A	#N/A
MXAN_RS09815	MXAN_2024	0	0.534752	#N/A	#N/A
MXAN_RS09835	MXAN_2028	0	0.72053	#N/A	#N/A
MXAN_RS09870	MXAN_2035	0	0.489899	#N/A	#N/A
MXAN_RS09880	MXAN_2037	1.09837	0	#N/A	MXAN_2037
MXAN_RS09885	MXAN_2039	1.14365	0	MXAN_2039	#N/A
MXAN_RS09970	MXAN_2054	0	0.580223	#N/A	#N/A
MXAN_RS10030	MXAN_2066	0	0.458141	#N/A	#N/A
MXAN_RS10055	MXAN_2072	0	0.400949	MXAN_2072	#N/A
MXAN_RS10060	MXAN_2073	0	0.510973	#N/A	#N/A
MXAN_RS10300	MXAN_2127	0	1.47404	#N/A	MXAN_2127
MXAN_RS10670	MXAN_2212	1.84277	1.64691	#N/A	#N/A
MXAN_RS10865	MXAN_2249	0	0.58013	#N/A	#N/A
MXAN_RS10875	MXAN_2251	0	1.24527	#N/A	#N/A
MXAN_RS10920	MXAN_2260	0.790297	0.680901	#N/A	#N/A
MXAN_RS11005	MXAN_2277	0.728158	0	#N/A	MXAN_2277
MXAN_RS11010	MXAN_2278	1.42427	1.46747	#N/A	#N/A
MXAN_RS11040	MXAN_2285	0	0.700332	#N/A	#N/A
MXAN_RS11105	MXAN_2298	0	0.407068	#N/A	#N/A
MXAN_RS11145	MXAN_2306	0	0.557306	#N/A	#N/A
MXAN_RS11150	MXAN_2307	0	0.697229	#N/A	#N/A
MXAN_RS11190	MXAN_2315	0	0.438085	#N/A	#N/A
MXAN_RS11285	MXAN_2335	1.44282	0	#N/A	#N/A
MXAN_RS11420	MXAN_2363	0	0.398916	#N/A	#N/A
MXAN_RS11495	MXAN_2378	0	0.650486	#N/A	#N/A
MXAN_RS11510	MXAN_2380	2.40534	0	#N/A	#N/A
MXAN_RS11535	MXAN_2385	0.724564	0	#N/A	#N/A
MXAN_RS11550	MXAN_2388	0	0.936599	#N/A	#N/A
MXAN_RS11640	MXAN_2407	0	0.549369	#N/A	#N/A
MXAN_RS11645	MXAN_2408	0	0.493156	#N/A	MXAN_2408
MXAN_RS11735	MXAN_2426	1.81681	0	#N/A	#N/A
MXAN_RS11740	MXAN_2427	1.7169	0	#N/A	#N/A
MXAN_RS11745	MXAN_2428	2.16511	0	#N/A	#N/A
MXAN_RS11750	MXAN_2429	1.92901	0	#N/A	MXAN_2429
MXAN_RS11755	MXAN_2430	1.94907	0	#N/A	#N/A
MXAN_RS11760	MXAN_2431	2.31799	0	#N/A	#N/A
MXAN_RS11775	MXAN_2434	1.15974	0.437187	#N/A	MXAN_2434
MXAN_RS11780	MXAN_2435	0.686569	0	#N/A	#N/A
MXAN_RS11795	MXAN_2438	0.673503	0	#N/A	#N/A
MXAN_RS11880	MXAN_2455	0.736879	0	#N/A	MXAN_2455
MXAN_RS11890	MXAN_2458	2.02861	0	#N/A	#N/A
MXAN_RS12080	MXAN_2501	0	0.500969	#N/A	#N/A
MXAN_RS12245	MXAN_2534	0	0.442912	#N/A	#N/A
MXAN_RS12300	MXAN_2545	0	0.398887	#N/A	#N/A
MXAN_RS12370	MXAN_2559	0	0.504401	#N/A	#N/A
MXAN_RS12375	MXAN_2560	0	0.567471	#N/A	#N/A
MXAN_RS12465	MXAN_2578	0	0.669078	#N/A	#N/A
MXAN_RS12525	MXAN_2590	0.781004	1.17878	#N/A	#N/A
MXAN_RS12545	MXAN_2595	0	0.386742	#N/A	#N/A
MXAN_RS12660	MXAN_2618	0	0.351589	#N/A	#N/A
MXAN_RS12705	MXAN_2627	0	0.446274	#N/A	#N/A
MXAN_RS12790	MXAN_2644	0	0.398863	#N/A	#N/A
MXAN_RS12820	MXAN_2650	0	1.00467	#N/A	MXAN_2650
MXAN_RS12850	MXAN_2656	0	0.50533	#N/A	#N/A
MXAN_RS12865	MXAN_2659	0	0.672178	#N/A	MXAN_2659
MXAN_RS12875	MXAN_2661	0	0.561237	#N/A	#N/A
MXAN_RS12955	MXAN_2675	0	0.520587	#N/A	#N/A
MXAN_RS13065	MXAN_2697	0	0.730087	#N/A	#N/A
MXAN_RS13125	MXAN_2709	0	0.594819	#N/A	#N/A
MXAN_RS13130	MXAN_2710	0	0.540666	#N/A	#N/A
MXAN_RS13135	MXAN_2711	0.762149	0	MXAN_2711	#N/A
MXAN_RS13215	MXAN_2728	0	0.406729	#N/A	#N/A
MXAN_RS13220	MXAN_2729	0	0.651498	#N/A	#N/A
MXAN_RS13225	MXAN_2730	0	0.609089	#N/A	#N/A
MXAN_RS13290	MXAN_2742	0	0.739452	#N/A	#N/A
MXAN_RS13345	MXAN_2754	1.98103	1.19424	#N/A	#N/A
MXAN_RS13525	MXAN_2791	1.24354	0.538061	#N/A	MXAN_2791
MXAN_RS13610	MXAN_2808	0	0.423062	#N/A	#N/A
MXAN_RS13660	MXAN_2818	0	0.510525	#N/A	#N/A
MXAN_RS13810	MXAN_2851	0	0.441458	#N/A	MXAN_2851
MXAN_RS13845	MXAN_2859	0	0.391223	#N/A	#N/A
MXAN_RS13880	MXAN_2866	0	0.891421	#N/A	#N/A
MXAN_RS13965	MXAN_2883	1.30504	1.55846	#N/A	MXAN_2883
MXAN_RS14160	MXAN_2923	0.895469	0	#N/A	#N/A
MXAN_RS14240	MXAN_2939	0	0.645683	#N/A	#N/A
MXAN_RS14285	MXAN_2950	0	1.54441	#N/A	#N/A
MXAN_RS14290	MXAN_2951	0	1.77021	#N/A	#N/A
MXAN_RS14350	MXAN_2963	0.998073	0.926992	#N/A	#N/A
MXAN_RS14380	MXAN_2969	0.961878	0	#N/A	#N/A
MXAN_RS14415	MXAN_2976	0	0.623029	#N/A	#N/A
MXAN_RS14535	MXAN_3002	0	0.325462	#N/A	#N/A
MXAN_RS14570	MXAN_3009	0	1.16393	#N/A	#N/A
MXAN_RS14650	MXAN_3025	0	0.507524	#N/A	#N/A
MXAN_RS14675	MXAN_3029	0	0.564995	#N/A	#N/A
MXAN_RS14720	MXAN_3038	0	0.627417	#N/A	#N/A
MXAN_RS14780	MXAN_3050	0	0.86479	#N/A	#N/A
MXAN_RS14785	MXAN_3051	0	0.421031	#N/A	#N/A
MXAN_RS14895	MXAN_3073	0	0.440189	#N/A	MXAN_3073
MXAN_RS14900	MXAN_3074	0	0.422991	#N/A	#N/A
MXAN_RS14905	MXAN_3075	0	0.426424	#N/A	#N/A
MXAN_RS14910	MXAN_3076	0	0.537256	#N/A	#N/A
MXAN_RS14915	MXAN_3077	0	0.399104	#N/A	#N/A
MXAN_RS14920	MXAN_3078	0	0.378358	#N/A	MXAN_3078
MXAN_RS14925	MXAN_3079	0.666492	0.619645	MXAN_3079	#N/A
MXAN_RS15025	MXAN_3100	0	0.425829	#N/A	#N/A
MXAN_RS15055	MXAN_3106	0	0.628677	#N/A	#N/A
MXAN_RS15135	MXAN_3122	0.957767	0	#N/A	#N/A
MXAN_RS15180	MXAN_3131	0	0.446788	#N/A	#N/A
MXAN_RS15215	MXAN_3140	0	1.92836	#N/A	#N/A
MXAN_RS15285	MXAN_3154	0	0.611325	#N/A	#N/A
MXAN_RS15325	MXAN_3162	0	0.596589	#N/A	#N/A
MXAN_RS15360	MXAN_3169	0	0.600773	#N/A	#N/A
MXAN_RS15365	MXAN_3170	0	0.731319	#N/A	#N/A
MXAN_RS15525	MXAN_3206	0	0.376606	#N/A	MXAN_3206
MXAN_RS15610	MXAN_3223	0	0.852106	#N/A	#N/A
MXAN_RS15770	MXAN_3256	0	0.419396	#N/A	#N/A
MXAN_RS15835	MXAN_3269	0	0.515676	#N/A	#N/A
MXAN_RS15910	MXAN_3283	1.66494	0	#N/A	#N/A
MXAN_RS15950	MXAN_3291	0	0.379721	#N/A	#N/A
MXAN_RS15970	MXAN_3295	0	0.418186	#N/A	#N/A
MXAN_RS15980	MXAN_3297	0	0.36544	#N/A	#N/A
MXAN_RS15990	MXAN_3299	0	0.415721	#N/A	#N/A
MXAN_RS15995	MXAN_3300	0	0.510795	#N/A	#N/A
MXAN_RS16000	MXAN_3301	0	0.459799	#N/A	#N/A
MXAN_RS16005	MXAN_3302	0	0.448221	#N/A	#N/A
MXAN_RS16010	MXAN_3303	0	0.438298	#N/A	#N/A
MXAN_RS16015	MXAN_3304	0	0.411089	#N/A	#N/A
MXAN_RS16020	MXAN_3305	0	0.405362	#N/A	#N/A
MXAN_RS16025	MXAN_3306	0	0.461836	#N/A	#N/A
MXAN_RS16030	MXAN_3307	0	0.54452	#N/A	#N/A
MXAN_RS16035	MXAN_3308	0	0.429818	#N/A	#N/A
MXAN_RS16040	MXAN_3309	0	0.431462	#N/A	#N/A
MXAN_RS16045	MXAN_3310	0	0.47578	#N/A	#N/A
MXAN_RS16050	MXAN_3311	0	0.435989	#N/A	#N/A
MXAN_RS16055	MXAN_3312	0	0.421154	#N/A	#N/A
MXAN_RS16060	MXAN_3313	0	0.363024	#N/A	#N/A
MXAN_RS16065	MXAN_3314	0	0.369835	#N/A	#N/A
MXAN_RS16085	MXAN_3318	0	0.327341	#N/A	#N/A
MXAN_RS16095	MXAN_3320	0	0.452834	#N/A	#N/A
MXAN_RS16115	MXAN_3324	0	0.347375	#N/A	#N/A
MXAN_RS16125	MXAN_3326	0	0.419254	#N/A	#N/A
MXAN_RS16130	MXAN_3327	0	0.513913	#N/A	#N/A
MXAN_RS16190	MXAN_3339	0	0.429066	#N/A	#N/A
MXAN_RS16210	MXAN_3345	0	0.515206	MXAN_3345	#N/A
MXAN_RS16260	MXAN_3356	0.686869	0.440491	#N/A	MXAN_3356
MXAN_RS16315	MXAN_3370	0	0.63494	#N/A	#N/A
MXAN_RS16360	MXAN_3379	0	0.411719	#N/A	#N/A
MXAN_RS16405	MXAN_3388	0	0.47958	#N/A	#N/A
MXAN_RS16460	MXAN_3398	0	0.670619	#N/A	#N/A
MXAN_RS16495	MXAN_3405	0	1.06929	#N/A	#N/A
MXAN_RS16635	///	0.741416	0	#N/A	#N/A
MXAN_RS16795	MXAN_3465	0	0.407481	#N/A	#N/A
MXAN_RS16800	MXAN_3466	0	0.488117	#N/A	#N/A
MXAN_RS16860	MXAN_3478	1.04229	0.695289	MXAN_3478	#N/A
MXAN_RS16900	MXAN_3486	0	0.891369	#N/A	#N/A
MXAN_RS16910	MXAN_3488	0	0.623821	#N/A	MXAN_3488
MXAN_RS16940	MXAN_3496	0	0.759541	#N/A	#N/A
MXAN_RS17000	MXAN_3508	0	0.418517	#N/A	#N/A
MXAN_RS17010	MXAN_3510	0	0.480899	#N/A	#N/A
MXAN_RS17020	MXAN_3512	0	0.368903	#N/A	#N/A
MXAN_RS17040	MXAN_3517	0	0.698302	#N/A	#N/A
MXAN_RS17050	MXAN_3519	0	0.326687	#N/A	#N/A
MXAN_RS17130	MXAN_3534	1.48051	0.983251	#N/A	MXAN_3534
MXAN_RS17135	MXAN_3535	1.12689	0	#N/A	#N/A
MXAN_RS17145	MXAN_3537	0	0.347013	#N/A	MXAN_3537
MXAN_RS17150	MXAN_3538	0	0.339787	#N/A	#N/A
MXAN_RS17160	MXAN_3540	0	0.377834	#N/A	#N/A
MXAN_RS17165	MXAN_3541	0	0.603146	#N/A	#N/A
MXAN_RS17170	MXAN_3542	0	0.477795	#N/A	#N/A
MXAN_RS17175	MXAN_3543	0	0.488668	#N/A	MXAN_3543
MXAN_RS17190	MXAN_3546	0	0.566122	#N/A	#N/A
MXAN_RS17205	MXAN_3549	0	0.687899	#N/A	#N/A
MXAN_RS17255	MXAN_3559	0	0.604328	#N/A	#N/A
MXAN_RS17280	MXAN_3564	1.02754	0.424916	#N/A	MXAN_3564
MXAN_RS17320	MXAN_3571	0	0.560162	#N/A	#N/A
MXAN_RS17325	MXAN_3572	0	0.454092	#N/A	#N/A
MXAN_RS17370	MXAN_3581	0	0.343081	#N/A	#N/A
MXAN_RS17380	MXAN_3583	0	0.541986	#N/A	#N/A
MXAN_RS17420	MXAN_3591	0	0.37146	#N/A	#N/A
MXAN_RS17425	MXAN_3592	0	0.627617	#N/A	#N/A
MXAN_RS17430	MXAN_3593	0	0.554749	#N/A	#N/A
MXAN_RS17435	MXAN_3594	0	0.453009	#N/A	#N/A
MXAN_RS17440	MXAN_3595	0	0.521168	#N/A	#N/A
MXAN_RS17545	MXAN_3618	0.88612	0.746201	#N/A	#N/A
MXAN_RS17550	MXAN_3619	0	0.477516	#N/A	#N/A
MXAN_RS17555	MXAN_3620	0	0.986126	#N/A	#N/A
MXAN_RS17560	MXAN_3621	0.877765	1.05819	#N/A	#N/A
MXAN_RS17655	MXAN_3639	1.55609	1.27082	#N/A	#N/A
MXAN_RS17660	MXAN_3640	2.19004	2.55224	#N/A	MXAN_3640
MXAN_RS17665	MXAN_3641	2.19299	2.81926	#N/A	#N/A
MXAN_RS17670	MXAN_3642	2.41552	2.70942	#N/A	MXAN_3642
MXAN_RS17675	MXAN_3643	2.22957	2.78436	#N/A	MXAN_3643
MXAN_RS17680	MXAN_3644	2.53846	3.05995	#N/A	MXAN_3644
MXAN_RS17685	MXAN_3645	2.20091	2.81282	#N/A	MXAN_3645
MXAN_RS17690	MXAN_3646	2.44012	3.21672	#N/A	MXAN_3646
MXAN_RS17695	MXAN_3647	2.51953	3.21974	#N/A	#N/A
MXAN_RS17735	MXAN_3656	0.823782	0	#N/A	#N/A
MXAN_RS17935	MXAN_3697	0	0.629753	MXAN_3697	#N/A
MXAN_RS18025	MXAN_3716	0	0.382272	#N/A	#N/A
MXAN_RS18045	MXAN_3720	0	0.75009	#N/A	#N/A
MXAN_RS18065	MXAN_3724	0	0.440219	#N/A	MXAN_3724
MXAN_RS18125	MXAN_3736	0	0.651334	#N/A	#N/A
MXAN_RS18190	MXAN_3749	0	0.75461	#N/A	#N/A
MXAN_RS18275	MXAN_3767	0	0.479182	#N/A	#N/A
MXAN_RS18405	MXAN_3793	0	0.460812	#N/A	#N/A
MXAN_RS18450	MXAN_3803	0	0.586619	#N/A	#N/A
MXAN_RS18605	MXAN_3831	0	0.457016	#N/A	#N/A
MXAN_RS18645	MXAN_3839	0	0.532744	#N/A	#N/A
MXAN_RS18660	MXAN_3842	0	0.548299	#N/A	#N/A
MXAN_RS18695	MXAN_3849	0	0.58376	MXAN_3849	#N/A
MXAN_RS18850	MXAN_3880	2.40791	1.46897	#N/A	#N/A
MXAN_RS18935	MXAN_3897	0	0.563075	#N/A	#N/A
MXAN_RS19010	MXAN_3913	0	0.5074	#N/A	#N/A
MXAN_RS19015	MXAN_3914	2.27588	1.5101	#N/A	#N/A
MXAN_RS19020	MXAN_3915	2.12199	2.36738	#N/A	#N/A
MXAN_RS19030	MXAN_3917	2.8955	2.40418	MXAN_3917	#N/A
MXAN_RS19035	MXAN_3918	2.52287	1.7233	#N/A	#N/A
MXAN_RS19040	MXAN_3919	0.842726	0.51873	#N/A	#N/A
MXAN_RS19080	MXAN_3927	0	0.788559	#N/A	#N/A
MXAN_RS19085	MXAN_3928	0	0.523857	#N/A	#N/A
MXAN_RS19240	MXAN_3958	0	0.62638	#N/A	#N/A
MXAN_RS19270	MXAN_3944	1.38744	0	#N/A	#N/A
MXAN_RS19300	MXAN_3970	0	0.828889	#N/A	#N/A
MXAN_RS19305	MXAN_3971	1.02626	0.8911	#N/A	#N/A
MXAN_RS19565	MXAN_4024	0	0.505915	#N/A	#N/A
MXAN_RS19640	MXAN_4039	0	0.588782	#N/A	#N/A
MXAN_RS19715	MXAN_4055	0	0.533525	#N/A	MXAN_4055
MXAN_RS19845	MXAN_4081	0	0.5143	MXAN_4081	#N/A
MXAN_RS19970	MXAN_4107	0.684259	0.505273	#N/A	MXAN_4107
MXAN_RS20175	MXAN_4155	0	0.469488	#N/A	#N/A
MXAN_RS20195	MXAN_4159	0	1.26532	#N/A	#N/A
MXAN_RS20275	MXAN_4176	0	0.430101	#N/A	#N/A
MXAN_RS20295	MXAN_4180	0	0.532979	#N/A	#N/A
MXAN_RS20485	MXAN_4219	0	0.384369	#N/A	#N/A
MXAN_RS20710	MXAN_4266	0	0.903349	#N/A	#N/A
MXAN_RS20715	MXAN_4267	0	0.877914	#N/A	MXAN_4267
MXAN_RS20820	MXAN_4292	0	0.35379	#N/A	#N/A
MXAN_RS20825	MXAN_4293	0.753919	0.636721	#N/A	MXAN_4293
MXAN_RS20830	MXAN_4294	0	0.429574	#N/A	MXAN_4294
MXAN_RS20835	MXAN_4295	0.969613	0.469772	#N/A	MXAN_4295
MXAN_RS20845	MXAN_4297	0	0.479664	#N/A	#N/A
MXAN_RS20850	MXAN_4298	0	0.369057	#N/A	#N/A
MXAN_RS20855	MXAN_4299	0	0.464263	#N/A	#N/A
MXAN_RS20860	MXAN_4300	0	0.491693	#N/A	#N/A
MXAN_RS20865	MXAN_4301	0	0.699844	#N/A	#N/A
MXAN_RS20880	MXAN_4304	0	0.687215	#N/A	#N/A
MXAN_RS20885	MXAN_4305	0.755092	0.571791	#N/A	#N/A
MXAN_RS21005	MXAN_4328	0	1.31401	MXAN_4328	MXAN_4328
MXAN_RS21040	MXAN_4335	0	0.62954	#N/A	#N/A
MXAN_RS21120	MXAN_4351	0	0.775125	#N/A	#N/A
MXAN_RS21125	MXAN_4352	0	0.504933	#N/A	#N/A
MXAN_RS21375	MXAN_4402	1.40046	0.742196	#N/A	#N/A
MXAN_RS21380	///	1.60904	1.07854	#N/A	#N/A
MXAN_RS21385	///	1.95812	1.06848	#N/A	#N/A
MXAN_RS21390	///	2.61162	0	#N/A	#N/A
MXAN_RS21400	MXAN_4405	2.164	1.06017	#N/A	#N/A
MXAN_RS21480	MXAN_4421	0.644867	0	#N/A	#N/A
MXAN_RS21695	MXAN_4467	0	0.425153	#N/A	#N/A
MXAN_RS21740	MXAN_4475	0	0.612063	#N/A	#N/A
MXAN_RS21915	MXAN_4513	0	1.12511	#N/A	#N/A
MXAN_RS21940	MXAN_4523	0	0.676383	#N/A	#N/A
MXAN_RS21950	MXAN_4525	0	0.426124	#N/A	#N/A
MXAN_RS21955	MXAN_4526	0	0.523019	#N/A	#N/A
MXAN_RS21960	MXAN_4527	0	0.487715	#N/A	#N/A
MXAN_RS21965	MXAN_4528	0	0.560445	#N/A	#N/A
MXAN_RS21970	MXAN_4529	0	0.588279	#N/A	#N/A
MXAN_RS21975	MXAN_4530	0	0.68741	#N/A	#N/A
MXAN_RS22075	MXAN_4551	2.02996	0	MXAN_4551	#N/A
MXAN_RS22080	MXAN_4552	2.22181	1.06486	MXAN_4552	MXAN_4552
MXAN_RS22255	MXAN_4586	0	0.644909	#N/A	#N/A
MXAN_RS22260	MXAN_4587	1.17444	1.59282	#N/A	#N/A
MXAN_RS22270	MXAN_4589	0	0.683718	#N/A	#N/A
MXAN_RS22275	MXAN_4590	0	0.728205	#N/A	#N/A
MXAN_RS22425	MXAN_4620	0	0.466831	#N/A	#N/A
MXAN_RS22615	MXAN_4658	0	0.468712	#N/A	#N/A
MXAN_RS22620	MXAN_4659	0.826546	0.403436	#N/A	#N/A
MXAN_RS22625	MXAN_4660	0.929909	0	MXAN_4660	#N/A
MXAN_RS22680	MXAN_4671	2.66633	1.77994	#N/A	#N/A
MXAN_RS22750	MXAN_4684	0	0.508826	#N/A	#N/A
MXAN_RS22760	MXAN_4686	0	0.518102	#N/A	MXAN_4686
MXAN_RS22785	MXAN_4691	0	0.357178	#N/A	#N/A
MXAN_RS22790	MXAN_4692	0	0.554927	#N/A	#N/A
MXAN_RS22795	MXAN_4693	0	0.600481	#N/A	#N/A
MXAN_RS22800	MXAN_4694	0	1.02213	#N/A	#N/A
MXAN_RS22830	MXAN_4699	0	0.386441	#N/A	#N/A
MXAN_RS22865	MXAN_4706	0	0.82759	#N/A	#N/A
MXAN_RS22880	MXAN_4710	0	0.506994	#N/A	#N/A
MXAN_RS22925	MXAN_4719	0	0.524275	#N/A	#N/A
MXAN_RS22945	MXAN_4723	0	0.449681	#N/A	#N/A
MXAN_RS22950	MXAN_4724	0	0.533703	#N/A	#N/A
MXAN_RS22955	MXAN_4725	0	0.547387	#N/A	#N/A
MXAN_RS22960	MXAN_4726	0	0.573466	#N/A	#N/A
MXAN_RS22965	MXAN_4727	0	0.552997	#N/A	#N/A
MXAN_RS22985	MXAN_4731	0	0.539662	#N/A	#N/A
MXAN_RS23040	MXAN_4742	0	0.759165	#N/A	#N/A
MXAN_RS23130	MXAN_4760	0	0.44896	#N/A	#N/A
MXAN_RS23135	MXAN_4761	0	0.504056	#N/A	MXAN_4761
MXAN_RS23140	MXAN_4762	0	0.617041	#N/A	#N/A
MXAN_RS23175	MXAN_4769	0	0.385256	#N/A	#N/A
MXAN_RS23200	MXAN_4774	0	0.53568	#N/A	#N/A
MXAN_RS23490	MXAN_4835	1.59078	0	#N/A	#N/A
MXAN_RS23585	MXAN_4854	0	0.365518	#N/A	#N/A
MXAN_RS23600	MXAN_4859	0	0.384885	#N/A	#N/A
MXAN_RS23675	MXAN_4877	0	0.630194	#N/A	#N/A
MXAN_RS23795	MXAN_4901	0	0.439988	#N/A	#N/A
MXAN_RS23815	MXAN_4907	0	0.443404	#N/A	#N/A
MXAN_RS23825	MXAN_4909	0	0.610955	#N/A	#N/A
MXAN_RS23900	MXAN_4924	0	0.668445	#N/A	#N/A
MXAN_RS24065	MXAN_4956	0	0.536508	#N/A	#N/A
MXAN_RS24080	MXAN_4959	0	0.605605	#N/A	#N/A
MXAN_RS24120	MXAN_4967	0	0.928871	#N/A	#N/A
MXAN_RS24155	MXAN_4974	0	0.449935	#N/A	#N/A
MXAN_RS24300	MXAN_5004	0	0.653273	MXAN_5004	#N/A
MXAN_RS24305	MXAN_5005	0	0.547697	#N/A	#N/A
MXAN_RS24330	MXAN_5010	0	0.995583	#N/A	#N/A
MXAN_RS24335	MXAN_5011	0	1.78587	#N/A	#N/A
MXAN_RS24375	MXAN_5018	0	0.462568	#N/A	#N/A
MXAN_RS24385	MXAN_5020	0	0.436355	#N/A	#N/A
MXAN_RS24400	MXAN_5023	1.73573	1.53193	#N/A	#N/A
MXAN_RS24405	MXAN_5024	1.74817	1.88414	#N/A	#N/A
MXAN_RS24410	MXAN_5025	0.908603	1.09538	#N/A	#N/A
MXAN_RS24415	MXAN_5026	0.955639	0.627594	#N/A	#N/A
MXAN_RS24425	MXAN_5028	0	0.649513	#N/A	#N/A
MXAN_RS24450	MXAN_5033	0.694304	0.54762	#N/A	MXAN_5033
MXAN_RS24655	MXAN_5034	0	0.666941	#N/A	#N/A
MXAN_RS24660	MXAN_5035	0	0.590931	#N/A	#N/A
MXAN_RS24670	MXAN_5078	0	0.518407	#N/A	#N/A
MXAN_RS24675		0	0.491527	#N/A	#N/A
MXAN_RS24680	MXAN_5080	0	0.438188	#N/A	#N/A
MXAN_RS24720	MXAN_5088	0	0.387799	#N/A	#N/A
MXAN_RS24770	MXAN_5098	0	0.687778	#N/A	#N/A
MXAN_RS24800	MXAN_5104	1.12472	1.25415	MXAN_5104	#N/A
MXAN_RS24805	MXAN_5105	0	0.920689	#N/A	#N/A
MXAN_RS24810	MXAN_5106	0	0.555283	#N/A	#N/A
MXAN_RS24815	MXAN_5107	0	0.688627	#N/A	#N/A
MXAN_RS24820	MXAN_5108	0	0.753916	#N/A	#N/A
MXAN_RS24825	MXAN_5109	0	0.638606	#N/A	#N/A
MXAN_RS24830	MXAN_5110	1.06855	0.626771	#N/A	#N/A
MXAN_RS24840	MXAN_5112	0	0.436086	#N/A	#N/A
MXAN_RS24885	MXAN_5121	0	0.417405	#N/A	#N/A
MXAN_RS24925	MXAN_5129	0	0.697989	MXAN_5129	#N/A
MXAN_RS24955	MXAN_5135	1.68543	1.97147	#N/A	#N/A
MXAN_RS24960	MXAN_5136	1.5435	1.61142	#N/A	#N/A
MXAN_RS25035	MXAN_5152	0	0.344353	#N/A	#N/A
MXAN_RS25135	MXAN_5172	0	0.419234	#N/A	#N/A
MXAN_RS25235	MXAN_5193	0	0.442983	#N/A	#N/A
MXAN_RS25240	MXAN_5194	0	0.370473	#N/A	#N/A
MXAN_RS25260	MXAN_5198	0	0.725194	#N/A	#N/A
MXAN_RS25290	MXAN_5204	0	0.690097	#N/A	#N/A
MXAN_RS25405	MXAN_5228	1.11101	0.50844	#N/A	#N/A
MXAN_RS25410	MXAN_5229	0	0.682829	#N/A	#N/A
MXAN_RS25460	MXAN_5241	1.7007	0	MXAN_5241	#N/A
MXAN_RS25600	MXAN_5270	1.29453	1.36126	#N/A	#N/A
MXAN_RS25695	MXAN_5295	0	0.939984	#N/A	#N/A
MXAN_RS25790	MXAN_5315	0	0.571228	#N/A	#N/A
MXAN_RS25850	MXAN_5327	0	0.556088	#N/A	#N/A
MXAN_RS25900	MXAN_5337	0	0.612061	#N/A	#N/A
MXAN_RS25935	MXAN_5344	0	0.327293	#N/A	#N/A
MXAN_RS25955	MXAN_5348	0	0.574767	#N/A	#N/A
MXAN_RS26030	MXAN_5364	2.15	0	#N/A	MXAN_5364
MXAN_RS26035	MXAN_5365	1.21971	0	#N/A	#N/A
MXAN_RS26065	MXAN_5371	2.65912	2.40237	#N/A	#N/A
MXAN_RS26070	MXAN_5372	2.42732	1.60627	#N/A	#N/A
MXAN_RS26155	MXAN_5390	1.12852	0.854123	#N/A	#N/A
MXAN_RS26415	MXAN_5448	0	0.549869	#N/A	#N/A
MXAN_RS26425	MXAN_5450	0.661688	0	#N/A	MXAN_5450
MXAN_RS26465	MXAN_5461	1.51483	0	#N/A	#N/A
MXAN_RS26470	MXAN_5462	2.07983	0	#N/A	#N/A
MXAN_RS26475	MXAN_5463	2.56529	1.72876	#N/A	#N/A
MXAN_RS26480	MXAN_5464	2.49301	2.17131	#N/A	#N/A
MXAN_RS26660	MXAN_5498	1.41381	0	#N/A	#N/A
MXAN_RS26725	MXAN_5511	0	0.949002	#N/A	#N/A
MXAN_RS26730	MXAN_5512	0	0.637196	#N/A	#N/A
MXAN_RS26835	MXAN_5538	0	3.97175	#N/A	#N/A
MXAN_RS26840	MXAN_5539	2.43453	3.72527	#N/A	#N/A
MXAN_RS26845	MXAN_5540	2.59242	4.33943	#N/A	#N/A
MXAN_RS26850	MXAN_5541	0	3.54667	#N/A	#N/A
MXAN_RS26900	MXAN_5551	0	0.561899	#N/A	#N/A
MXAN_RS26910	MXAN_5553	0	4.56061	#N/A	#N/A
MXAN_RS26915	MXAN_5554	0	3.83716	#N/A	#N/A
MXAN_RS26920	MXAN_5555	2.60894	5.98019	#N/A	#N/A
MXAN_RS26925	MXAN_5556	0	5.1121	#N/A	#N/A
MXAN_RS26930	MXAN_5557	2.08341	0	#N/A	#N/A
MXAN_RS26980	MXAN_5568	0	0.662691	#N/A	#N/A
MXAN_RS27025	MXAN_5577	0	0.554335	#N/A	#N/A
MXAN_RS27035	MXAN_5579	0	0.726093	#N/A	#N/A
MXAN_RS27125	MXAN_5598	0	0.807097	#N/A	#N/A
MXAN_RS27180	MXAN_5609	0	0.431901	#N/A	#N/A
MXAN_RS27200	MXAN_5613	0	0.505963	#N/A	#N/A
MXAN_RS27225	MXAN_5618	0	0.474818	#N/A	#N/A
MXAN_RS27520	///	1.89328	1.78886	#N/A	MXAN_RS27520
MXAN_RS27525	MXAN_5679	2.25751	1.24112	#N/A	#N/A
MXAN_RS27655	MXAN_5705	0	0.466225	#N/A	#N/A
MXAN_RS27660	MXAN_5706	0	0.463717	#N/A	#N/A
MXAN_RS27665	MXAN_5707	0	0.460597	#N/A	#N/A
MXAN_RS27675	MXAN_5709	0	1.46264	MXAN_5709	#N/A
MXAN_RS27680	MXAN_5710	0	0.745441	#N/A	#N/A
MXAN_RS27685	MXAN_5711	0	0.456733	#N/A	#N/A
MXAN_RS27705	MXAN_5715	0.713986	0.543755	#N/A	#N/A
MXAN_RS27720	MXAN_5718	0	0.611978	#N/A	#N/A
MXAN_RS27725	MXAN_5719	0	0.743796	#N/A	#N/A
MXAN_RS27750	MXAN_5724	0	0.661165	#N/A	#N/A
MXAN_RS27760	MXAN_5727	0	0.55442	#N/A	#N/A
MXAN_RS27795	MXAN_5735	0	0.494933	#N/A	#N/A
MXAN_RS27845	MXAN_5745	1.44345	1.07894	MXAN_5745	#N/A
MXAN_RS27880	MXAN_5752	0	0.454193	MXAN_5752	#N/A
MXAN_RS27960	MXAN_5768	0	0.5346	#N/A	#N/A
MXAN_RS27965	MXAN_5769	0	0.602842	#N/A	#N/A
MXAN_RS27980	MXAN_5772	0	0.337709	#N/A	MXAN_5772
MXAN_RS27990	MXAN_5774	0	0.442683	#N/A	MXAN_5774
MXAN_RS28020	MXAN_5780	0	0.60198	#N/A	#N/A
MXAN_RS28035	MXAN_5783	0	0.62081	#N/A	MXAN_5783
MXAN_RS28070	MXAN_5790	0	1.04216	#N/A	#N/A
MXAN_RS28085	MXAN_5793	0	0.498073	#N/A	#N/A
MXAN_RS28090	MXAN_5794	0	0.615563	#N/A	#N/A
MXAN_RS28100	MXAN_5796	0	1.07087	#N/A	#N/A
MXAN_RS28115	MXAN_5799	0.758391	1.27268	#N/A	#N/A
MXAN_RS28145	MXAN_5806	0	0.47429	#N/A	#N/A
MXAN_RS28195	MXAN_5816	0.755448	1.16467	#N/A	#N/A
MXAN_RS28290	MXAN_5837	0.802951	0.579611	#N/A	#N/A
MXAN_RS28495	MXAN_5838	0	0.509622	#N/A	#N/A
MXAN_RS28700	MXAN_5919	0.802384	1.15141	#N/A	#N/A
MXAN_RS28705	MXAN_5920	0.671568	0.984185	MXAN_5920	#N/A
MXAN_RS28710	MXAN_5921	1.65663	0	#N/A	#N/A
MXAN_RS28720	MXAN_5923	0	0.536928	#N/A	#N/A
MXAN_RS28725	MXAN_5924	0	0.378287	#N/A	#N/A
MXAN_RS28760	MXAN_5931	0	0.423651	#N/A	#N/A
MXAN_RS28840	MXAN_5946	0.790849	0	#N/A	#N/A
MXAN_RS29055	MXAN_5989	0	0.708261	#N/A	#N/A
MXAN_RS29070	MXAN_5992	0	0.535329	#N/A	#N/A
MXAN_RS29110	MXAN_6000	1.04446	1.74037	#N/A	#N/A
MXAN_RS29130	MXAN_6004	0	0.491913	#N/A	#N/A
MXAN_RS29210	MXAN_6021	0	0.528736	#N/A	#N/A
MXAN_RS29240	MXAN_6027	0	0.432737	#N/A	#N/A
MXAN_RS29275	MXAN_6034	0	0.460026	#N/A	#N/A
MXAN_RS29280	MXAN_6035	0	0.585551	#N/A	#N/A
MXAN_RS29285	MXAN_6036	0	0.665329	#N/A	#N/A
MXAN_RS29310	MXAN_6041	1.80116	0	#N/A	#N/A
MXAN_RS29360	MXAN_6051	0	0.497164	#N/A	#N/A
MXAN_RS29375	MXAN_6055	0.849832	0.547667	#N/A	#N/A
MXAN_RS29485	MXAN_6078	0	0.741831	#N/A	#N/A
MXAN_RS29490	MXAN_6079	0	0.524334	#N/A	#N/A
MXAN_RS29500	MXAN_6081	0	0.469826	#N/A	#N/A
MXAN_RS29505	MXAN_6082	0	0.39085	#N/A	#N/A
MXAN_RS29510	MXAN_6083	0	0.347608	#N/A	#N/A
MXAN_RS29515	MXAN_6084	0	0.424267	#N/A	#N/A
MXAN_RS29525	MXAN_6086	0	0.4408	#N/A	MXAN_6086
MXAN_RS29530	MXAN_6087	0	0.369506	#N/A	MXAN_6087
MXAN_RS29540	MXAN_6089	0.694575	0	#N/A	#N/A
MXAN_RS29545	MXAN_6090	0	1.02071	#N/A	#N/A
MXAN_RS29570	MXAN_6097	0	0.808077	#N/A	#N/A
MXAN_RS29585	MXAN_6100	0	0.895823	MXAN_6100	#N/A
MXAN_RS29650	MXAN_6112	0	0.680777	#N/A	#N/A
MXAN_RS29695	MXAN_6122	0	0.409203	#N/A	MXAN_6122
MXAN_RS29745	MXAN_6134	0.856517	0	#N/A	#N/A
MXAN_RS29825	MXAN_6152	1.2163	0	#N/A	#N/A
MXAN_RS29990	MXAN_6185	0.689221	0	#N/A	MXAN_6185
MXAN_RS30085	MXAN_6205	1.3047	0	#N/A	#N/A
MXAN_RS30165	MXAN_6223	1.62339	0	#N/A	#N/A
MXAN_RS30170	MXAN_6224	1.37529	0	#N/A	#N/A
MXAN_RS30175	MXAN_6225	2.03273	0.616713	#N/A	MXAN_6225
MXAN_RS30180	MXAN_6226	2.40249	0.515354	#N/A	MXAN_6226
MXAN_RS30185	MXAN_6227	1.12831	0.522716	#N/A	#N/A
MXAN_RS30250	MXAN_6242	1.15304	0	#N/A	#N/A
MXAN_RS30275	MXAN_6247	1.0009	2.34394	#N/A	#N/A
MXAN_RS30280	MXAN_6248	1.54437	2.71121	#N/A	MXAN_6248
MXAN_RS30285	MXAN_6249	1.27053	2.55531	#N/A	#N/A
MXAN_RS30290	MXAN_6250	0	1.4883	MXAN_6250	#N/A
MXAN_RS30330	MXAN_6257	0	0.619975	#N/A	#N/A
MXAN_RS30395	MXAN_6270	0	0.535333	#N/A	#N/A
MXAN_RS30400	MXAN_6272	0	1.41251	#N/A	#N/A
MXAN_RS30425	MXAN_6279	0	0.674928	#N/A	#N/A
MXAN_RS30600	MXAN_6316	0	0.933245	#N/A	#N/A
MXAN_RS30700	MXAN_6337	0	0.59912	#N/A	#N/A
MXAN_RS30770	MXAN_6352	1.13175	0.361607	#N/A	#N/A
MXAN_RS30785	MXAN_6356	0	0.918429	#N/A	#N/A
MXAN_RS30830	MXAN_6365	2.11311	0	#N/A	#N/A
MXAN_RS30960	MXAN_6393	0	1.06126	MXAN_6393	#N/A
MXAN_RS30995	MXAN_6400	0	1.63959	#N/A	#N/A
MXAN_RS31010	MXAN_6403	0	0.922678	#N/A	#N/A
MXAN_RS31195	MXAN_6441	0	1.42945	MXAN_6441	#N/A
MXAN_RS31200	MXAN_6442	0	1.5517	#N/A	#N/A
MXAN_RS31205	MXAN_6443	1.07694	0	#N/A	#N/A
MXAN_RS31245	MXAN_6451	0.769489	0	#N/A	#N/A
MXAN_RS31320	MXAN_6467	0.685145	0	#N/A	#N/A
MXAN_RS31465	MXAN_6494	0.906395	0	#N/A	#N/A
MXAN_RS31490	MXAN_6499	0	0.630826	#N/A	#N/A
MXAN_RS31500	MXAN_6501	0	0.618236	#N/A	#N/A
MXAN_RS31795	MXAN_6563	1.03324	0	#N/A	MXAN_6563
MXAN_RS32010	MXAN_6613	1.57735	1.26989	#N/A	#N/A
MXAN_RS32015	MXAN_6614	2.16168	0	#N/A	#N/A
MXAN_RS32020	MXAN_6615	2.33531	0	#N/A	#N/A
MXAN_RS32055	MXAN_6622	0	0.529347	#N/A	#N/A
MXAN_RS32140	MXAN_6640	2.37868	1.63989	#N/A	#N/A
MXAN_RS32145	MXAN_6641	2.5664	2.47433	#N/A	#N/A
MXAN_RS32225	MXAN_6655	0	0.461927	#N/A	#N/A
MXAN_RS32545	MXAN_6721	0	0.587105	#N/A	#N/A
MXAN_RS32835	MXAN_6779	0	0.46557	#N/A	#N/A
MXAN_RS32870	MXAN_6787	2.80787	1.02449	#N/A	#N/A
MXAN_RS32955	MXAN_6805	2.23153	1.81322	#N/A	#N/A
MXAN_RS32965	MXAN_6807	0.836725	0	#N/A	#N/A
MXAN_RS32985	MXAN_6811	0	0.623913	#N/A	#N/A
MXAN_RS32995	MXAN_6813	0	0.800695	#N/A	#N/A
MXAN_RS33270	MXAN_6868	0	0.741766	#N/A	#N/A
MXAN_RS33275	MXAN_6869	0	0.570914	#N/A	#N/A
MXAN_RS33285	MXAN_6872	1.24809	0.947865	#N/A	#N/A
MXAN_RS33290	MXAN_6874	0	1.04679	#N/A	#N/A
MXAN_RS33295	MXAN_6875	0	1.01233	#N/A	#N/A
MXAN_RS33340	MXAN_6884	0	0.738686	#N/A	#N/A
MXAN_RS33460	MXAN_6911	3.2675	2.7021	#N/A	MXAN_6911
MXAN_RS33465	MXAN_6912	0	0.832187	MXAN_6912	#N/A
MXAN_RS33520	MXAN_6923	0	0.559237	#N/A	#N/A
MXAN_RS33530	MXAN_6925	0	0.82455	#N/A	#N/A
MXAN_RS33770	MXAN_6976	1.43026	0	#N/A	#N/A
MXAN_RS33775	MXAN_6978	1.58077	0.345532	#N/A	MXAN_6978
MXAN_RS33780	MXAN_6979	1.26163	0	#N/A	#N/A
MXAN_RS33785	MXAN_6980	1.02509	0	#N/A	#N/A
MXAN_RS33790	MXAN_6981	0.780541	0	#N/A	#N/A
MXAN_RS33820	MXAN_6987	0	0.539416	#N/A	#N/A
MXAN_RS33825	MXAN_6988	0	0.659569	#N/A	#N/A
MXAN_RS33875	MXAN_6999	0	1.26016	MXAN_6999	#N/A
MXAN_RS34010	MXAN_7026	0	0.883424	#N/A	#N/A
MXAN_RS34020	MXAN_7028	0	0.677491	#N/A	#N/A
MXAN_RS34720	MXAN_7170	0	1.039	#N/A	#N/A
MXAN_RS34845	MXAN_7196	0	0.874192	#N/A	#N/A
MXAN_RS34915	MXAN_7212	0	0.492905	#N/A	#N/A
MXAN_RS35015	MXAN_7234	1.16399	0	#N/A	#N/A
MXAN_RS35315	MXAN_7298	1.70347	0	#N/A	#N/A
MXAN_RS35320	MXAN_7299	1.12493	0	#N/A	#N/A
MXAN_RS35410	MXAN_7317	0	0.758749	#N/A	#N/A
MXAN_RS35470	MXAN_7329	0	0.668413	#N/A	#N/A
MXAN_RS35580	MXAN_7352	0	0.459479	#N/A	MXAN_7352
MXAN_RS35625	MXAN_7361	1.168	0	#N/A	#N/A
MXAN_RS35645	MXAN_7366	0	0.667552	#N/A	#N/A
MXAN_RS35670	MXAN_7371	0	0.951791	#N/A	#N/A
MXAN_RS35745	MXAN_7387	1.32164	0	#N/A	#N/A
MXAN_RS35750	MXAN_7388	1.38598	0.698363	#N/A	#N/A
MXAN_RS35755	MXAN_7389	1.45087	0.559396	MXAN_7389	#N/A
MXAN_RS35835	MXAN_7408	1.54632	0	#N/A	#N/A
MXAN_RS35840	MXAN_7409	1.97638	0.564829	#N/A	#N/A
MXAN_RS36250	MXAN_7512	0	0.447036	#N/A	#N/A
MXAN_RS36390	MXAN_RS36390	0.897567	0.472666	#N/A	#N/A
MXAN_RS36825	MXAN_RS36825	0	0.873497	#N/A	#N/A
MXAN_RS36830	MXAN_RS36830	0	0.683681	#N/A	#N/A
MXAN_RS37105	MXAN_RS37105	0	0.695452	#N/A	#N/A
MXAN_RS37110	MXAN_RS37110	0	1.13621	#N/A	#N/A
MXAN_RS37240	MXAN_RS37240	0	1.26747	#N/A	#N/A
MXAN_RS37785	MXAN_RS37785	0	0.557644	#N/A	#N/A
MXAN_RS37875	MXAN_RS37875	0	1.44858	#N/A	#N/A
MXAN_RS38150	MXAN_RS38150	0	0.617093	#N/A	#N/A

## Sheet: Table S3B
Table S3B. Comparison of M. xanthus predatosome with other prey' predatosomes (downregulated genes). #N/A: not coincident; MXAN_XXXX: coincident. In bold: LogFC>1.
MXAN_RS	MXAN_	Log2FC 2 hours	log2FC 6 hours	Padj<0.05 Streptomyces coelicolor DOWN REGULATED (72 hours). Inmediately after contact with the prey (Lee et al. 2020). Orange bold LogFC<-1
MXAN_RS00045	MXAN_RS00045	0	-0.390604	#N/A
MXAN_RS00100	MXAN_RS00100	0	-3.97924	#N/A
MXAN_RS00105	MXAN_RS00105	0	-3.86184	#N/A
MXAN_RS00285	MXAN_0054	0	-1.39942	#N/A
MXAN_RS00295	MXAN_0056	0	-0.940688	#N/A
MXAN_RS00420	MXAN_0083	0	-1.64865	#N/A
MXAN_RS00425	MXAN_0084	0	-1.65118	#N/A
MXAN_RS00565	MXAN_0113	0	-0.792163	#N/A
MXAN_RS00605	MXAN_0121	0	-2.61359	MXAN_0121
MXAN_RS00610	MXAN_0122	0	-3.08763	#N/A
MXAN_RS00615	MXAN_0123	0	-2.33292	#N/A
MXAN_RS00650	MXAN_0131	0	-1.40549	#N/A
MXAN_RS00655	MXAN_0133	0	-0.729604	#N/A
MXAN_RS00750	MXAN_0152	0	-2.36605	#N/A
MXAN_RS00755	MXAN_0153	0	-3.29318	#N/A
MXAN_RS00760	MXAN_0154	0	-3.30971	#N/A
MXAN_RS00975	MXAN_0197	0	-0.84717	#N/A
MXAN_RS01020	MXAN_0206	0	-0.522004	#N/A
MXAN_RS01025	MXAN_0207	0	-0.510026	#N/A
MXAN_RS01045	MXAN_0212	-0.760214	-0.955327	#N/A
MXAN_RS01050	MXAN_0213	-1.17146	-1.41399	#N/A
MXAN_RS01215	MXAN_0248	0	-1.17427	#N/A
MXAN_RS01220	MXAN_0249	-1.4852	-0.938817	#N/A
MXAN_RS01225	MXAN_0250	0	-0.813687	#N/A
MXAN_RS01250	MXAN_0255	0	-0.547746	#N/A
MXAN_RS01305	MXAN_0266	0	-0.788024	#N/A
MXAN_RS01365	MXAN_0278	-1.49696	-1.49606	#N/A
MXAN_RS01385	MXAN_0282	0	-1.0154	#N/A
MXAN_RS01550	MXAN_0316	-0.937645	-2.03282	#N/A
MXAN_RS01555	MXAN_0317	-0.777743	-3.468	#N/A
MXAN_RS01905	MXAN_0390	-1.11394	0	#N/A
MXAN_RS01935	MXAN_0399	0	-1.21608	#N/A
MXAN_RS02040	MXAN_0419	0	-0.869732	#N/A
MXAN_RS02080	MXAN_0429	0	-1.33524	#N/A
MXAN_RS02150	MXAN_0441	-0.716468	-0.491558	#N/A
MXAN_RS02190	MXAN_0448	0	-1.09626	#N/A
MXAN_RS02195	MXAN_0449	-1.3149	-1.4401	#N/A
MXAN_RS02200	MXAN_0450	-1.13558	-1.29983	#N/A
MXAN_RS02205	MXAN_0451	-1.28183	-1.33611	#N/A
MXAN_RS02210	MXAN_0452	-0.768994	-0.651801	#N/A
MXAN_RS02235	MXAN_0457	0	-1.17906	#N/A
MXAN_RS02240	MXAN_0458	-0.702429	-0.645395	#N/A
MXAN_RS02245	MXAN_0459	0	-0.56569	#N/A
MXAN_RS02265	MXAN_0463	0	-0.573343	#N/A
MXAN_RS02270	MXAN_0464	0	-0.824572	#N/A
MXAN_RS02465	MXAN_0508	0	-1.03863	#N/A
MXAN_RS02470	MXAN_0510	0	-1.60761	#N/A
MXAN_RS02495	MXAN_0515	0	-0.69892	#N/A
MXAN_RS02520	MXAN_0521	0	-1.3388	#N/A
MXAN_RS02535	MXAN_0524	0	-1.53276	#N/A
MXAN_RS02540	MXAN_0525	-1.99522	-2.36182	#N/A
MXAN_RS02560	MXAN_0529	0	-1.33485	#N/A
MXAN_RS02590	///	0	-3.56385	#N/A
MXAN_RS02625	MXAN_0541	-2.16552	-1.58548	#N/A
MXAN_RS02845	MXAN_0587	0	-0.652017	#N/A
MXAN_RS02880	MXAN_0595	0	-1.12811	#N/A
MXAN_RS02895	MXAN_0598	0	-1.68932	#N/A
MXAN_RS02900	MXAN_0599	0	-0.856775	#N/A
MXAN_RS03070	MXAN_0632	-2.34412	-2.30858	#N/A
MXAN_RS03075	MXAN_0633	0	-0.669956	#N/A
MXAN_RS03080	MXAN_0634	0	-0.435801	#N/A
MXAN_RS03280	MXAN_0677	0	-0.984842	#N/A
MXAN_RS03345	MXAN_0690	-1.53681	0	#N/A
MXAN_RS03365	MXAN_0696	0	-0.790675	#N/A
MXAN_RS03395	MXAN_0702	-1.58596	0	#N/A
MXAN_RS03430	MXAN_0709	0	-0.647409	#N/A
MXAN_RS03445	MXAN_0712	-1.71564	-2.02406	#N/A
MXAN_RS03450	MXAN_0713	-1.45482	-2.23079	#N/A
MXAN_RS03455	MXAN_0714	-1.61459	-1.94701	#N/A
MXAN_RS03460	MXAN_0715	-1.55134	-2.19102	#N/A
MXAN_RS03465	MXAN_0716	0	-0.723222	#N/A
MXAN_RS03475	MXAN_0718	0	-1.10432	#N/A
MXAN_RS03480	MXAN_0720	0	-1.76897	#N/A
MXAN_RS03500	MXAN_0724	0	-1.5818	#N/A
MXAN_RS03510	MXAN_0726	0	-0.898518	#N/A
MXAN_RS03675	MXAN_0762	0	-0.57552	#N/A
MXAN_RS03815	MXAN_0793	0	-0.792851	#N/A
MXAN_RS03890	MXAN_0808	0	-1.30399	#N/A
MXAN_RS03895	MXAN_0809	0	-1.34825	#N/A
MXAN_RS04075	MXAN_0850	0	-1.6331	#N/A
MXAN_RS04085	MXAN_0853	-1.30165	-3.72182	#N/A
MXAN_RS04090	MXAN_0854	0	-2.90794	#N/A
MXAN_RS04095	MXAN_0855	0	-0.332207	#N/A
MXAN_RS04100	MXAN_0856	0	-1.01387	#N/A
MXAN_RS04105	MXAN_0857	0	-0.625897	#N/A
MXAN_RS04195	MXAN_0875	-2.09041	-1.25251	#N/A
MXAN_RS04255	MXAN_0887	0	-2.06479	#N/A
MXAN_RS04410	MXAN_0918	0	-0.464277	#N/A
MXAN_RS04415	MXAN_0919	0	-0.574368	#N/A
MXAN_RS04450	MXAN_0926	0	-0.865535	#N/A
MXAN_RS04470	MXAN_0930	0	-1.01381	#N/A
MXAN_RS04475	MXAN_0931	-1.49683	-2.07815	#N/A
MXAN_RS04480	MXAN_0932	-1.23189	-1.93618	#N/A
MXAN_RS04485	MXAN_0933	0	-0.690873	#N/A
MXAN_RS04490	MXAN_0934	-1.22332	-1.3467	#N/A
MXAN_RS04495	MXAN_0935	0	-1.39807	#N/A
MXAN_RS04725	MXAN_0983	0	-0.722788	#N/A
MXAN_RS04760	MXAN_0990	0	-1.36055	#N/A
MXAN_RS04780	MXAN_0994	-2.03066	0	#N/A
MXAN_RS04795	MXAN_0997	0	-0.630723	#N/A
MXAN_RS04875	MXAN_1014	0	-0.997795	#N/A
MXAN_RS04990	MXAN_1038	0	-0.843951	#N/A
MXAN_RS05025	MXAN_1046	-0.949383	0	#N/A
MXAN_RS05115	MXAN_1065	0	-0.859881	#N/A
MXAN_RS05295	MXAN_1101	0	-0.96402	#N/A
MXAN_RS05360	MXAN_1114	0	-1.61714	#N/A
MXAN_RS05395	MXAN_1121	0	-2.44487	#N/A
MXAN_RS05410	MXAN_1125	0	-2.06959	#N/A
MXAN_RS05435	MXAN_1130	0	-0.432476	#N/A
MXAN_RS05460	MXAN_1134	0	-0.828236	#N/A
MXAN_RS05465	MXAN_1135	-1.37441	-3.04379	#N/A
MXAN_RS05470	MXAN_1136	-1.36675	-2.91399	#N/A
MXAN_RS05520	MXAN_1146	0	-2.42183	#N/A
MXAN_RS05525	MXAN_1147	-1.55108	0	#N/A
MXAN_RS05530	MXAN_1148	0	-1.88747	#N/A
MXAN_RS05535	MXAN_1149	-1.81709	0	#N/A
MXAN_RS05615	///	0	-1.22575	#N/A
MXAN_RS05650	MXAN_1173	0	-0.624378	#N/A
MXAN_RS05815	///	0	-0.908392	#N/A
MXAN_RS05815	///	-1.45161	0	#N/A
MXAN_RS05975	MXAN_1238	-1.59923	0	#N/A
MXAN_RS06130	MXAN_1269	0	-1.52127	#N/A
MXAN_RS06155	MXAN_1274	0	-0.852421	#N/A
MXAN_RS06175	MXAN_1278	0	-0.57383	#N/A
MXAN_RS06185	MXAN_1280	0	-1.12159	#N/A
MXAN_RS06290	MXAN_1301	0	-0.597339	#N/A
MXAN_RS06350	MXAN_1312	0	-0.74757	#N/A
MXAN_RS06445	MXAN_1332	0	-0.6238	#N/A
MXAN_RS06540	MXAN_1351	-0.819804	0	#N/A
MXAN_RS06690	MXAN_1380	0	-0.527548	#N/A
MXAN_RS06725	MXAN_1387	-1.68074	-1.29612	#N/A
MXAN_RS06735	MXAN_1389	0	-0.43168	#N/A
MXAN_RS06775	MXAN_1397	0	-1.74283	#N/A
MXAN_RS06840	MXAN_1410	0	-1.1626	#N/A
MXAN_RS06845	MXAN_1412	-2.28514	-2.62921	#N/A
MXAN_RS06850	MXAN_1413	0	-1.56726	#N/A
MXAN_RS07125	MXAN_1468	0	-1.2725	#N/A
MXAN_RS07185	MXAN_1480	0	-0.704837	#N/A
MXAN_RS07250	///	0	-1.20708	#N/A
MXAN_RS07280	MXAN_1499	-1.77105	0	#N/A
MXAN_RS07320	MXAN_1507	-1.61755	0	#N/A
MXAN_RS07325	MXAN_1508	-1.70952	0	#N/A
MXAN_RS07330	MXAN_1509	-1.55573	-1.62427	#N/A
MXAN_RS07335	MXAN_1510	0	-0.382468	#N/A
MXAN_RS07340	MXAN_1511	-0.737451	-0.495962	#N/A
MXAN_RS07400	MXAN_1523	0	-0.772897	#N/A
MXAN_RS07405	MXAN_1524	-0.952813	-1.39003	#N/A
MXAN_RS07445	MXAN_1533	0	-1.47468	#N/A
MXAN_RS07450	MXAN_1534	0	-0.638043	#N/A
MXAN_RS07530	MXAN_1551	0	-0.791168	#N/A
MXAN_RS07535	MXAN_1552	0	-1.17419	#N/A
MXAN_RS07540	MXAN_1553	-2.00992	-1.9505	#N/A
MXAN_RS07545	///	-1.88985	-2.23668	#N/A
MXAN_RS07585	MXAN_1561	0	-1.31429	#N/A
MXAN_RS07595	MXAN_1563	0	-0.34994	#N/A
MXAN_RS07645	MXAN_1573	0	-0.663066	#N/A
MXAN_RS07670	MXAN_1578	0	-1.26221	#N/A
MXAN_RS07745	MXAN_1593	0	-1.27782	#N/A
MXAN_RS07750	MXAN_1594	0	-1.26541	#N/A
MXAN_RS07785	MXAN_1601	0	-1.18309	#N/A
MXAN_RS07875	MXAN_1620	0	-1.0458	#N/A
MXAN_RS07935	MXAN_1632	0	-0.561119	#N/A
MXAN_RS08295	MXAN_1710	-0.990367	-0.759306	#N/A
MXAN_RS08365	MXAN_1724	-0.918343	-2.3226	#N/A
MXAN_RS08375	MXAN_1726	0	-1.29429	#N/A
MXAN_RS08495	MXAN_1752	0	-0.90083	#N/A
MXAN_RS08640	MXAN_1784	0	-0.626647	#N/A
MXAN_RS08655	MXAN_1788	0	-0.917828	#N/A
MXAN_RS09295	MXAN_1917	0	-0.707826	#N/A
MXAN_RS09355	MXAN_1929	0	-0.637441	#N/A
MXAN_RS09525	MXAN_1965	-0.7976	-0.768138	#N/A
MXAN_RS09535	MXAN_1967	0	-1.49217	#N/A
MXAN_RS09540	MXAN_1968	0	-0.991272	#N/A
MXAN_RS09550	MXAN_1970	0	-0.700318	#N/A
MXAN_RS09605	MXAN_1981	0	-1.76917	#N/A
MXAN_RS09730	MXAN_2007	0	-0.797243	#N/A
MXAN_RS09735	MXAN_2008	0	-1.37362	#N/A
MXAN_RS09980	MXAN_2056	0	-0.483576	#N/A
MXAN_RS10005	MXAN_2061	0	-0.52758	#N/A
MXAN_RS10140	MXAN_2090	0	-0.465309	#N/A
MXAN_RS10145	MXAN_2091	0	-0.550165	#N/A
MXAN_RS10150	MXAN_2092	0	-0.753497	#N/A
MXAN_RS10160	MXAN_2095	0	-0.679511	#N/A
MXAN_RS10525	MXAN_2178	0	-1.04045	#N/A
MXAN_RS10530	MXAN_2179	0	-0.677006	#N/A
MXAN_RS10545	MXAN_2183	0	-2.10901	#N/A
MXAN_RS10570	MXAN_2188	0	-0.603473	#N/A
MXAN_RS10655	MXAN_2208	0	-0.712295	#N/A
MXAN_RS10665	MXAN_2210	0	-0.965989	#N/A
MXAN_RS10685	MXAN_2215	0	-0.949374	MXAN_2215
MXAN_RS10695	MXAN_2217	0	-0.390385	#N/A
MXAN_RS10715	MXAN_2221	0	-0.865766	#N/A
MXAN_RS10725	MXAN_2223	0	-0.65675	#N/A
MXAN_RS10905	MXAN_2257	-0.826168	0	#N/A
MXAN_RS11205	MXAN_2318	0	-0.753164	#N/A
MXAN_RS11210	MXAN_2319	-1.29209	-1.11076	#N/A
MXAN_RS11215	MXAN_2320	-1.30092	-1.16809	#N/A
MXAN_RS11335	MXAN_2346	0	-1.22925	#N/A
MXAN_RS11435	MXAN_2366	-0.923309	0	#N/A
MXAN_RS11540	MXAN_2386	0	-1.0101	#N/A
MXAN_RS11735	MXAN_2426	0	-0.444691	#N/A
MXAN_RS11750	MXAN_2429	0	-0.371394	#N/A
MXAN_RS11815	MXAN_2442	0	-0.566933	#N/A
MXAN_RS12255	MXAN_2536	0	-0.428276	#N/A
MXAN_RS12260	MXAN_2537	0	-0.493203	#N/A
MXAN_RS12285	MXAN_2542	0	-0.571223	#N/A
MXAN_RS12290	MXAN_2543	0	-0.487356	#N/A
MXAN_RS12295	MXAN_2544	0	-0.620311	#N/A
MXAN_RS12390	MXAN_2563	-0.659121	0	#N/A
MXAN_RS12410	MXAN_2567	0	-0.57489	#N/A
MXAN_RS12415	MXAN_2568	0	-0.621039	#N/A
MXAN_RS12555	MXAN_2597	0	-0.884516	#N/A
MXAN_RS12635	MXAN_2613	0	-1.51449	MXAN_2613
MXAN_RS12650	MXAN_2616	0	-0.568382	#N/A
MXAN_RS12655	MXAN_2617	0	-0.681184	#N/A
MXAN_RS12760	MXAN_2638	-1.11215	-1.21996	#N/A
MXAN_RS12765	MXAN_2639	0	-0.599088	#N/A
MXAN_RS13105	MXAN_2705	0	-0.499535	#N/A
MXAN_RS13160	MXAN_2716	0	-0.744542	#N/A
MXAN_RS13170	MXAN_2718	0	-0.581595	#N/A
MXAN_RS13175	MXAN_2719	-0.807766	0	#N/A
MXAN_RS13235	MXAN_2732	0	-0.886488	#N/A
MXAN_RS13335	MXAN_2752	0	-0.541794	#N/A
MXAN_RS13340	MXAN_2753	0	-0.939286	#N/A
MXAN_RS13460	MXAN_2777	-2.29146	-0.926288	#N/A
MXAN_RS13495	MXAN_2785	-0.972489	-1.31873	#N/A
MXAN_RS13500	MXAN_2786	0	-0.501105	#N/A
MXAN_RS13505	MXAN_2787	-0.665386	-0.663682	#N/A
MXAN_RS13510	MXAN_2788	0	-0.900858	#N/A
MXAN_RS13930	MXAN_2876	0	-2.27683	#N/A
MXAN_RS14070	MXAN_2905	0	-1.10835	#N/A
MXAN_RS14075	MXAN_2906	0	-0.614795	#N/A
MXAN_RS14325	MXAN_2958	0	-0.94562	#N/A
MXAN_RS14330	MXAN_2959	0	-1.05409	#N/A
MXAN_RS14345	MXAN_2962	-0.94313	-0.507397	#N/A
MXAN_RS14360	MXAN_2965	0	-1.06571	#N/A
MXAN_RS14365	MXAN_2966	-1.50357	-1.29671	#N/A
MXAN_RS14370	MXAN_2967	-1.50191	-1.25978	#N/A
MXAN_RS14375	MXAN_2968	-1.24032	-1.13309	#N/A
MXAN_RS14395	MXAN_2972	0	-1.26428	#N/A
MXAN_RS14430	MXAN_2979	0	-0.643555	#N/A
MXAN_RS14435	MXAN_2980	0	-0.57141	#N/A
MXAN_RS14480	MXAN_2990	-1.69923	-2.32636	MXAN_2990
MXAN_RS14490	MXAN_2992	0	-0.441877	#N/A
MXAN_RS14495	MXAN_2993	-0.769729	-0.579423	#N/A
MXAN_RS14500	MXAN_2994	0	-0.636431	#N/A
MXAN_RS14505	MXAN_2995	0	-0.603633	#N/A
MXAN_RS14655	MXAN_3026	0	-1.50314	#N/A
MXAN_RS14710	MXAN_3036	0	-1.74611	#N/A
MXAN_RS15015	MXAN_3098	0	-0.908513	#N/A
MXAN_RS15075	MXAN_3110	0	-3.27699	#N/A
MXAN_RS15080	MXAN_3111	0	-0.796782	#N/A
MXAN_RS15105	MXAN_3116	0	-0.830157	#N/A
MXAN_RS15110	MXAN_3117	0	-2.64824	#N/A
MXAN_RS15190	MXAN_3133	-0.958185	-0.850179	#N/A
MXAN_RS15195	MXAN_3134	-1.25576	-1.41767	#N/A
MXAN_RS15345	MXAN_3166	-2.19651	-1.07036	#N/A
MXAN_RS15430	MXAN_3186	0	-0.679367	#N/A
MXAN_RS15435	MXAN_3187	0	-1.08581	#N/A
MXAN_RS15515	MXAN_3204	0	-0.582956	#N/A
MXAN_RS15880	MXAN_3277	0	-1.0286	#N/A
MXAN_RS15945	MXAN_3290	-0.968678	-0.995	#N/A
MXAN_RS16215	MXAN_3346	0	-0.557506	#N/A
MXAN_RS16285	MXAN_3362	0	-1.41017	#N/A
MXAN_RS16305	MXAN_3367	0	-1.43081	#N/A
MXAN_RS16335	MXAN_3374	0	-0.985367	#N/A
MXAN_RS16440	MXAN_3394	0	-1.13646	#N/A
MXAN_RS16625	MXAN_3431	-2.53269	-1.67662	#N/A
MXAN_RS16630	MXAN_3432	0	-1.27323	#N/A
MXAN_RS16710	MXAN_3447	-1.71113	-1.94286	#N/A
MXAN_RS16715	MXAN_3448	-1.60981	-1.50904	#N/A
MXAN_RS16720	MXAN_3449	-1.40042	-0.973856	#N/A
MXAN_RS16745	MXAN_3454	0	-0.762757	#N/A
MXAN_RS16840	MXAN_3474	0	-0.510548	#N/A
MXAN_RS16930	MXAN_3494	0	-2.69282	#N/A
MXAN_RS16935	MXAN_3495	-1.1617	-3.81545	#N/A
MXAN_RS16965	MXAN_3501	0	-0.811714	#N/A
MXAN_RS17045	MXAN_3518	0	-0.599307	#N/A
MXAN_RS17090	MXAN_3527	0	-0.969701	#N/A
MXAN_RS17095	MXAN_3528	0	-0.621083	#N/A
MXAN_RS17120	///	-1.10394	0	#N/A
MXAN_RS17125	MXAN_3533	0	-0.607714	#N/A
MXAN_RS17140	///	0	-1.06154	#N/A
MXAN_RS17345	MXAN_3576	0	-0.983996	#N/A
MXAN_RS17350	MXAN_3577	0	-1.61821	#N/A
MXAN_RS17830	MXAN_3676	0	-1.44532	#N/A
MXAN_RS17845	MXAN_3679	0	-0.797685	#N/A
MXAN_RS17850	MXAN_3680	0	-1.08132	#N/A
MXAN_RS17860	MXAN_3682	-0.932092	-1.11725	#N/A
MXAN_RS17865	MXAN_3683	-1.48795	-1.36421	#N/A
MXAN_RS17870	MXAN_3684	-1.36375	-1.63689	#N/A
MXAN_RS17875	MXAN_3685	0	-1.7563	#N/A
MXAN_RS17915	MXAN_3693	0	-0.766583	#N/A
MXAN_RS17975	MXAN_3706	0	-1.10485	#N/A
MXAN_RS17995	MXAN_3710	0	-0.560688	#N/A
MXAN_RS18330	MXAN_3778	0	-0.613341	#N/A
MXAN_RS18470	MXAN_3807	0	-1.03791	#N/A
MXAN_RS18475	MXAN_3808	-1.04819	0	#N/A
MXAN_RS18485	MXAN_3809	0	-0.773969	#N/A
MXAN_RS18490	MXAN_3810	0	-1.07659	#N/A
MXAN_RS18495	MXAN_3811	-1.80005	-3.12917	#N/A
MXAN_RS18500	MXAN_3812	-2.34752	-3.6925	#N/A
MXAN_RS18505	///	-2.03206	-3.67714	#N/A
MXAN_RS18665	MXAN_3843	0	-0.977655	#N/A
MXAN_RS18675	MXAN_3845	0	-0.705514	#N/A
MXAN_RS18730	MXAN_3856	0	-1.19894	#N/A
MXAN_RS18740	///	-2.16536	-2.80816	#N/A
MXAN_RS18745	///	-1.91811	-2.38456	#N/A
MXAN_RS18750	MXAN_3860	0	-2.2222	#N/A
MXAN_RS18755	MXAN_3861	-2.19216	-2.46518	#N/A
MXAN_RS18760	MXAN_3862	0	-2.57719	#N/A
MXAN_RS18765	MXAN_3863	-2.18306	-2.0862	#N/A
MXAN_RS18770	MXAN_3864	-1.99192	-2.63326	#N/A
MXAN_RS18775	MXAN_3865	0	-2.0131	#N/A
MXAN_RS18845	MXAN_3879	-1.73994	-1.36505	#N/A
MXAN_RS18855	MXAN_3881	-1.36186	0	#N/A
MXAN_RS19185	MXAN_3947	-0.806946	0	#N/A
MXAN_RS19190	MXAN_3948	-0.724961	0	#N/A
MXAN_RS19200	MXAN_3950	0	-0.581403	#N/A
MXAN_RS19215	MXAN_3953	0	-0.836937	#N/A
MXAN_RS19280	MXAN_3966	0	-0.704515	#N/A
MXAN_RS19410	MXAN_3992	0	-0.376432	#N/A
MXAN_RS19605	MXAN_4032	0	-0.57048	#N/A
MXAN_RS19655	MXAN_4042	0	-0.982783	#N/A
MXAN_RS19660	MXAN_4043	0	-1.58332	#N/A
MXAN_RS19675	MXAN_4046	0	-1.05291	#N/A
MXAN_RS19795	MXAN_4071	0	-0.642101	#N/A
MXAN_RS19820	MXAN_4076	-1.67658	-1.25822	#N/A
MXAN_RS20205	MXAN_4161	0	-0.988754	#N/A
MXAN_RS20210	MXAN_4162	0	-0.70583	#N/A
MXAN_RS20345	MXAN_4190	-0.662794	0	#N/A
MXAN_RS20470	MXAN_4216	0	-0.450377	#N/A
MXAN_RS20570	MXAN_4236	-0.757008	-1.22619	#N/A
MXAN_RS20575	MXAN_4237	-1.10829	-1.56921	#N/A
MXAN_RS20580	MXAN_4239	0	-1.23084	#N/A
MXAN_RS20615	MXAN_4246	-0.892015	0	#N/A
MXAN_RS21000	MXAN_4327	0	-0.572106	#N/A
MXAN_RS21165	MXAN_4360	0	-1.23066	#N/A
MXAN_RS21410	MXAN_4407	-1.59819	-1.17091	#N/A
MXAN_RS21530	MXAN_4432	-1.72044	-1.85625	#N/A
MXAN_RS21580	MXAN_4442	0	-0.419123	#N/A
MXAN_RS21615	MXAN_4449	-0.814044	-0.784326	#N/A
MXAN_RS21620	MXAN_4450	0	-0.412396	#N/A
MXAN_RS21945	MXAN_4524	0	-1.543	#N/A
MXAN_RS21955	MXAN_4526	-0.950886	0	#N/A
MXAN_RS21960	MXAN_4527	-1.00035	0	#N/A
MXAN_RS21965	MXAN_4528	-1.04638	0	#N/A
MXAN_RS21970	MXAN_4529	-0.875484	0	#N/A
MXAN_RS21975	MXAN_4530	-0.888626	0	#N/A
MXAN_RS21985	MXAN_4532	-0.853229	-0.685024	#N/A
MXAN_RS21995	MXAN_4534	0	-2.05802	#N/A
MXAN_RS22000	MXAN_4535	0	-1.0317	#N/A
MXAN_RS22010	MXAN_4537	0	-1.34834	#N/A
MXAN_RS22015	MXAN_4538	0	-1.13075	MXAN_4538
MXAN_RS22020	MXAN_4539	0	-1.39627	MXAN_4539
MXAN_RS22055	MXAN_4547	0	-1.35282	#N/A
MXAN_RS22065	MXAN_4549	0	-1.165	#N/A
MXAN_RS22090	MXAN_4554	0	-0.832782	#N/A
MXAN_RS22100	MXAN_4556	0	-0.684394	#N/A
MXAN_RS22105	MXAN_4557	0	-0.776278	#N/A
MXAN_RS22110	MXAN_4558	0	-0.792461	#N/A
MXAN_RS22115	MXAN_4559	0	-0.678	#N/A
MXAN_RS22120	MXAN_4560	0	-1.0064	#N/A
MXAN_RS22125	MXAN_4561	0	-0.860261	#N/A
MXAN_RS22130	MXAN_4562	0	-1.08211	#N/A
MXAN_RS22135	MXAN_4563	0	-1.29904	#N/A
MXAN_RS22140	MXAN_4564	-0.665521	0	#N/A
MXAN_RS22145	MXAN_4565	-0.661784	0	#N/A
MXAN_RS22160	MXAN_4568	-1.71301	-1.11739	#N/A
MXAN_RS22335	MXAN_4602	0	-0.44897	#N/A
MXAN_RS22340	MXAN_4603	0	-0.456259	#N/A
MXAN_RS22345	MXAN_4604	0	-0.66394	#N/A
MXAN_RS22350	MXAN_4605	0	-0.848924	MXAN_4605
MXAN_RS22590	MXAN_4653	0	-0.714673	#N/A
MXAN_RS22665	MXAN_4668	0	-0.748325	#N/A
MXAN_RS22695	MXAN_4674	-0.696798	0	#N/A
MXAN_RS23015	MXAN_4737	0	-0.6203	#N/A
MXAN_RS23070	MXAN_4748	0	-1.57588	#N/A
MXAN_RS23190	MXAN_4772	0	-0.684273	#N/A
MXAN_RS23225	MXAN_4779	0	-0.811622	#N/A
MXAN_RS23250	MXAN_4784	0	-0.87841	#N/A
MXAN_RS23270	MXAN_4788	0	-0.975245	#N/A
MXAN_RS23275	MXAN_4789	-1.17897	-1.25795	#N/A
MXAN_RS23280	MXAN_4790	-1.6143	0	#N/A
MXAN_RS23330	MXAN_4800	0	-0.798629	#N/A
MXAN_RS23410	MXAN_4816	0	-0.579855	#N/A
MXAN_RS23440	MXAN_4823	-2.18566	0	#N/A
MXAN_RS23445	MXAN_4824	-1.7176	0	#N/A
MXAN_RS23450	MXAN_4825	-1.18145	0	#N/A
MXAN_RS23465	MXAN_4829	0	-0.543382	#N/A
MXAN_RS23475	MXAN_4831	0	-0.644855	#N/A
MXAN_RS23500	MXAN_4837	0	-0.89317	#N/A
MXAN_RS23730	///	0	-2.25433	#N/A
MXAN_RS23735	MXAN_4888	0	-0.701184	#N/A
MXAN_RS23780	MXAN_4898	0	-0.839974	#N/A
MXAN_RS24020	MXAN_4947	0	-0.818719	#N/A
MXAN_RS24075	MXAN_4958	0	-0.572291	#N/A
MXAN_RS24160	MXAN_4975	0	-1.02821	#N/A
MXAN_RS24180	MXAN_4979	0	-0.797576	#N/A
MXAN_RS24390	MXAN_5021	0	-0.435694	#N/A
MXAN_RS24430	MXAN_5029	-0.838194	-0.982618	#N/A
MXAN_RS24435	MXAN_5030	-0.817362	0	#N/A
MXAN_RS24480	MXAN_5039	0	-2.20201	#N/A
MXAN_RS24485	MXAN_5040	0	-2.37453	#N/A
MXAN_RS24490	MXAN_5041	-1.0167	-1.15577	#N/A
MXAN_RS24650	MXAN_5074	0	-1.73829	#N/A
MXAN_RS24700	MXAN_5084	0	-0.51683	#N/A
MXAN_RS24740	MXAN_5092	0	-0.381862	#N/A
MXAN_RS24785	MXAN_5101	0	-1.0007	#N/A
MXAN_RS24895	MXAN_5123	-1.03762	-0.71363	#N/A
MXAN_RS24900	MXAN_5124	0	-0.729748	#N/A
MXAN_RS24905	MXAN_5125	-0.8324	-1.68303	#N/A
MXAN_RS24910	MXAN_5126	0	-0.645867	#N/A
MXAN_RS24915	MXAN_5127	0	-0.626712	#N/A
MXAN_RS24980	MXAN_5140	0	-0.742998	#N/A
MXAN_RS25045	MXAN_5155	-1.57717	0	#N/A
MXAN_RS25050	MXAN_5156	0	-0.479891	#N/A
MXAN_RS25105	MXAN_5166	0	-1.80216	#N/A
MXAN_RS25220	MXAN_5190	0	-1.78287	#N/A
MXAN_RS25230	MXAN_5192	0	-0.585378	#N/A
MXAN_RS25490	MXAN_5247	0	-0.564505	#N/A
MXAN_RS25590	MXAN_5268	0	-2.10085	#N/A
MXAN_RS25715	MXAN_5300	0	-1.34782	#N/A
MXAN_RS25720	MXAN_5302	0	-1.16753	#N/A
MXAN_RS25730	MXAN_5304	0	-1.12288	#N/A
MXAN_RS25735	MXAN_5305	0	-2.4661	#N/A
MXAN_RS25750	///	0	-0.945762	#N/A
MXAN_RS25765	MXAN_5310	0	-1.89186	#N/A
MXAN_RS25770	MXAN_5311	0	-1.8074	#N/A
MXAN_RS26035	MXAN_5365	0	-0.679782	#N/A
MXAN_RS26100	MXAN_5378	0	-0.848034	#N/A
MXAN_RS26105	MXAN_5379	0	-1.09518	#N/A
MXAN_RS26195	MXAN_5400	0	-2.25183	#N/A
MXAN_RS26200	MXAN_5402	0	-2.34633	#N/A
MXAN_RS26430	MXAN_5453	0	-0.758605	#N/A
MXAN_RS26560	MXAN_5478	0	-1.80093	#N/A
MXAN_RS26585	MXAN_5483	-1.747	-1.27357	#N/A
MXAN_RS26595	MXAN_5485	0	-1.29709	#N/A
MXAN_RS26600	MXAN_5486	0	-0.784679	#N/A
MXAN_RS26770	MXAN_5521	0	-1.52846	#N/A
MXAN_RS26780	MXAN_5523	0	-0.833223	#N/A
MXAN_RS27005	MXAN_5573	0	-0.419786	#N/A
MXAN_RS27070	MXAN_5587	-1.03774	-2.31902	#N/A
MXAN_RS27075	MXAN_5588	0	-2.17594	#N/A
MXAN_RS27185	MXAN_5610	-0.659047	0	#N/A
MXAN_RS27210	MXAN_5615	0	-0.65765	#N/A
MXAN_RS27235	MXAN_5620	0	-1.12298	#N/A
MXAN_RS27265	MXAN_5626	0	-0.683279	#N/A
MXAN_RS27270	MXAN_5627	-1.05476	-1.68785	#N/A
MXAN_RS27275	MXAN_5628	-1.01757	-1.43609	#N/A
MXAN_RS27280	MXAN_5629	-1.51896	-1.22138	#N/A
MXAN_RS27290	MXAN_5631	0	-1.03154	#N/A
MXAN_RS27305	MXAN_5634	0	-0.613141	#N/A
MXAN_RS27340	MXAN_5641	0	-0.780885	#N/A
MXAN_RS28165	MXAN_5810	0	-0.643807	#N/A
MXAN_RS28245	MXAN_5826	0	-1.22791	#N/A
MXAN_RS28250	MXAN_5827	0	-1.24044	#N/A
MXAN_RS28255	MXAN_5828	0	-0.996774	#N/A
MXAN_RS28330	MXAN_5845	0	-1.73237	#N/A
MXAN_RS28335	MXAN_5846	0	-0.644757	#N/A
MXAN_RS28340	MXAN_5847	0	-0.626084	#N/A
MXAN_RS28345	MXAN_5848	0	-0.512339	#N/A
MXAN_RS28385	MXAN_5855	0	-1.43536	#N/A
MXAN_RS28390	MXAN_5856	0	-1.379	#N/A
MXAN_RS28395	MXAN_5857	0	-1.81144	#N/A
MXAN_RS28400	MXAN_5858	-0.751416	-1.81838	#N/A
MXAN_RS28405	MXAN_5859	-1.12726	-1.63372	#N/A
MXAN_RS28420	MXAN_5862	0	-0.432589	#N/A
MXAN_RS28480	MXAN_5874	-0.726195	-0.675247	#N/A
MXAN_RS28570	MXAN_5892	0	-0.865705	#N/A
MXAN_RS28585	MXAN_5895	-1.32989	-1.53649	#N/A
MXAN_RS28590	MXAN_5896	0	-0.883341	#N/A
MXAN_RS28595	MXAN_5897	0	-1.10463	#N/A
MXAN_RS28600	MXAN_5898	0	-1.08896	#N/A
MXAN_RS28610	MXAN_5900	0	-1.31887	#N/A
MXAN_RS28830	MXAN_5944	0	-0.462769	#N/A
MXAN_RS28935	MXAN_5965	0	-0.752205	#N/A
MXAN_RS28990	MXAN_5976	0	-0.679768	#N/A
MXAN_RS29040	MXAN_5986	-1.67606	-1.15219	#N/A
MXAN_RS29145	MXAN_6007	0	-0.680669	#N/A
MXAN_RS29315	MXAN_6042	0	-1.16565	#N/A
MXAN_RS29320	MXAN_6043	0	-1.76245	#N/A
MXAN_RS29370	MXAN_6053	0	-0.722978	#N/A
MXAN_RS29670	MXAN_6116	-1.27611	-1.82063	#N/A
MXAN_RS29675	MXAN_6117	0	-0.703358	#N/A
MXAN_RS29680	MXAN_6119	0	-1.80914	MXAN_6119
MXAN_RS29895	MXAN_6165	0	-1.44201	#N/A
MXAN_RS29960	MXAN_6179	-1.1421	0	#N/A
MXAN_RS29995	MXAN_6186	0	-0.695324	#N/A
MXAN_RS30005	MXAN_6188	0	-1.62158	MXAN_6188
MXAN_RS30035	MXAN_6194	0	-0.744316	#N/A
MXAN_RS30040	MXAN_6195	0	-0.780031	#N/A
MXAN_RS30095	MXAN_6207	0	-0.984568	#N/A
MXAN_RS30105	MXAN_6209	-1.20718	-3.39322	#N/A
MXAN_RS30110	MXAN_6210	0	-1.99086	#N/A
MXAN_RS30360	MXAN_6263	0	-0.376793	#N/A
MXAN_RS30370	MXAN_6265	0	-1.49208	#N/A
MXAN_RS30440	MXAN_6282	0	-0.957955	#N/A
MXAN_RS30550	MXAN_6306	-1.08202	-4.20942	#N/A
MXAN_RS30555	MXAN_6307	-0.839464	-0.912839	#N/A
MXAN_RS30595	MXAN_6315	0	-2.5926	#N/A
MXAN_RS30875	MXAN_6374	0	-0.53658	#N/A
MXAN_RS30900	MXAN_6381	0	-1.28367	#N/A
MXAN_RS30945	MXAN_6390	0	-1.22505	#N/A
MXAN_RS31110	MXAN_6423	-0.842704	-1.87943	#N/A
MXAN_RS31115	MXAN_6424	0	-1.05964	#N/A
MXAN_RS31165	MXAN_6435	-1.41205	-1.38932	#N/A
MXAN_RS31170	MXAN_6436	-1.15429	-1.53852	#N/A
MXAN_RS31175	MXAN_6437	0	-1.11495	#N/A
MXAN_RS31180	MXAN_6438	0	-0.646937	#N/A
MXAN_RS31255	MXAN_6454	0	-0.70898	#N/A
MXAN_RS31310	MXAN_6464	0	-0.859822	#N/A
MXAN_RS31315	MXAN_6465	-1.12611	-1.07182	#N/A
MXAN_RS31420	MXAN_6486	0	-1.64934	#N/A
MXAN_RS31425	MXAN_6487	-1.6084	-1.77527	#N/A
MXAN_RS31430	MXAN_6488	-1.7001	-2.17318	#N/A
MXAN_RS31435	MXAN_6489	0	-1.30555	#N/A
MXAN_RS31440	MXAN_6490	0	-1.14195	#N/A
MXAN_RS31495	MXAN_6500	0	-0.665305	#N/A
MXAN_RS31805	MXAN_6565	0	-0.645721	#N/A
MXAN_RS31815	MXAN_6567	0	-0.649266	#N/A
MXAN_RS31830	MXAN_6570	0	-0.414574	#N/A
MXAN_RS31930	MXAN_6594	0	-0.424355	#N/A
MXAN_RS32005	MXAN_6612	0	-0.502923	#N/A
MXAN_RS32120	MXAN_6636	-0.990505	-1.05531	#N/A
MXAN_RS32125	MXAN_6637	0	-0.759463	#N/A
MXAN_RS32130	MXAN_6638	0	-1.06025	#N/A
MXAN_RS32135	MXAN_6639	0	-0.967954	#N/A
MXAN_RS32170	MXAN_6646	-1.09391	-0.855907	#N/A
MXAN_RS32430	MXAN_6698	0	-0.920184	#N/A
MXAN_RS32495	MXAN_6711	0	-1.06608	#N/A
MXAN_RS32500	MXAN_6712	0	-1.39556	#N/A
MXAN_RS32520	MXAN_6716	-1.37645	-1.21572	#N/A
MXAN_RS32555	MXAN_6723	-1.71428	0	#N/A
MXAN_RS32605	MXAN_6734	-1.68456	-1.54564	#N/A
MXAN_RS32610	MXAN_6735	-1.22886	-1.18072	#N/A
MXAN_RS32615	MXAN_6736	0	-1.75849	#N/A
MXAN_RS32700	MXAN_6753	0	-2.3541	#N/A
MXAN_RS32705	MXAN_6754	0	-2.11485	#N/A
MXAN_RS32885	MXAN_6790	0	-0.819379	#N/A
MXAN_RS33005	MXAN_6815	0	-1.66056	#N/A
MXAN_RS33045	MXAN_6823	0	-0.536738	#N/A
MXAN_RS33205	MXAN_6855	0	-1.73703	#N/A
MXAN_RS33215	MXAN_6857	0	-1.8352	#N/A
MXAN_RS33350	MXAN_6885	0	-0.610014	#N/A
MXAN_RS33370	MXAN_6889	0	-0.605443	#N/A
MXAN_RS33435	MXAN_6906	0	-1.89156	#N/A
MXAN_RS33440	MXAN_6907	0	-1.94806	#N/A
MXAN_RS33625	MXAN_6947	-1.52681	-1.39706	#N/A
MXAN_RS33630	MXAN_6948	0	-1.74233	#N/A
MXAN_RS33635	MXAN_6949	-1.32285	-1.17358	#N/A
MXAN_RS33640	MXAN_6950	-0.952476	-1.13978	#N/A
MXAN_RS33645	MXAN_6951	-1.08201	-1.45706	#N/A
MXAN_RS33650	MXAN_6952	0	-1.17216	#N/A
MXAN_RS33655	MXAN_6953	-1.04412	-1.21445	#N/A
MXAN_RS33675	MXAN_6957	0	-1.51294	#N/A
MXAN_RS33685	MXAN_6959	-1.60334	-1.78451	#N/A
MXAN_RS33690	MXAN_6960	0	-2.59819	#N/A
MXAN_RS33695	MXAN_6961	-2.09281	-2.03701	#N/A
MXAN_RS33700	MXAN_6962	0	-1.99632	#N/A
MXAN_RS33705	MXAN_6963	0	-2.51731	#N/A
MXAN_RS33710	MXAN_6964	0	-2.21763	#N/A
MXAN_RS33715	MXAN_6965	-1.82466	-1.87093	#N/A
MXAN_RS33720	MXAN_6966	-1.74161	-1.56163	#N/A
MXAN_RS33745	MXAN_6971	0	-0.809007	#N/A
MXAN_RS33750	MXAN_6972	0	-0.848921	#N/A
MXAN_RS33805	MXAN_6984	0	-0.600689	#N/A
MXAN_RS33850	MXAN_6994	0	-1.99215	MXAN_6994
MXAN_RS33860	MXAN_6996	-1.63376	-1.84338	#N/A
MXAN_RS33885	MXAN_7001	-1.80274	-1.6753	#N/A
MXAN_RS33890	MXAN_7002	-1.01686	-1.04246	#N/A
MXAN_RS33895	MXAN_7003	0	-1.71155	#N/A
MXAN_RS33910	MXAN_7005	0	-0.857707	#N/A
MXAN_RS34000	MXAN_7024	-0.804568	-0.635168	#N/A
MXAN_RS34015	MXAN_7027	0	-0.481196	#N/A
MXAN_RS34030	MXAN_7030	0	-1.03403	#N/A
MXAN_RS34040	MXAN_7032	-0.935748	0	#N/A
MXAN_RS34045	MXAN_7033	0	-0.863063	#N/A
MXAN_RS34060	MXAN_7037	0	-0.493098	#N/A
MXAN_RS34070	MXAN_7039	0	-0.89319	#N/A
MXAN_RS34075	MXAN_7040	0	-0.910163	#N/A
MXAN_RS34195	MXAN_7064	0	-0.564677	#N/A
MXAN_RS34200	MXAN_7065	0	-1.20161	#N/A
MXAN_RS34305	MXAN_7086	0	-1.03687	#N/A
MXAN_RS34325	MXAN_7090	0	-0.446083	#N/A
MXAN_RS34430	MXAN_7112	0	-1.05629	#N/A
MXAN_RS34435	MXAN_7113	0	-1.11945	#N/A
MXAN_RS34445	MXAN_7115	0	-1.28189	#N/A
MXAN_RS34450	MXAN_7116	0	-0.668082	#N/A
MXAN_RS34455	MXAN_7117	0	-0.964117	#N/A
MXAN_RS34575	MXAN_7141	-2.7787	-2.48422	#N/A
MXAN_RS34615	MXAN_7149	0	-1.75769	#N/A
MXAN_RS34620	MXAN_7150	-1.57662	-1.47814	#N/A
MXAN_RS34695	MXAN_7165	-1.43808	-1.75697	#N/A
MXAN_RS34820	MXAN_7191	0	-1.53531	MXAN_7191
MXAN_RS34825	MXAN_7192	0	-1.31808	#N/A
MXAN_RS34830	MXAN_7193	-0.988607	-3.15397	#N/A
MXAN_RS34885	MXAN_7206	0	-0.892332	#N/A
MXAN_RS34945	MXAN_7219	-1.26439	0	#N/A
MXAN_RS34975	MXAN_7225	0	-1.82994	#N/A
MXAN_RS35005	MXAN_7232	0	-1.71993	#N/A
MXAN_RS35100	MXAN_7253	0	-1.21657	#N/A
MXAN_RS35295	MXAN_7294	0	-2.5768	#N/A
MXAN_RS35300	MXAN_7295	-2.13167	-1.69035	#N/A
MXAN_RS35425	MXAN_7320	-0.782917	-0.747188	#N/A
MXAN_RS35430	MXAN_7321	-0.958423	-0.873023	#N/A
MXAN_RS35635	MXAN_7363	0	-0.685506	#N/A
MXAN_RS35690	MXAN_7375	0	-0.874981	#N/A
MXAN_RS35695	MXAN_7377	-1.19363	-1.67582	#N/A
MXAN_RS35700	MXAN_7378	-1.55662	-2.41294	#N/A
MXAN_RS35785	MXAN_7396	0	-0.528332	#N/A
MXAN_RS35985	MXAN_7444	0	-0.798989	#N/A
MXAN_RS36065	MXAN_7463	-1.10102	0	#N/A
MXAN_RS36070	MXAN_7464	0	-1.26742	#N/A
MXAN_RS36095	MXAN_7469	0	-3.85237	#N/A
MXAN_RS36100	MXAN_7471	-1.73713	-1.57727	#N/A
MXAN_RS36105	MXAN_7473	-1.1497	-1.03441	#N/A
MXAN_RS36215	MXAN_7505	0	-0.63566	#N/A
MXAN_RS36305	MXAN_RS36305	0	-0.545019
MXAN_RS36545	MXAN_RS36545	0	-0.798796
MXAN_RS37335	MXAN_RS37335	-1.10854	0	#N/A
MXAN_RS37335	MXAN_RS37335	0	-1.21179
MXAN_RS37375	MXAN_RS37375	0	-0.841916
MXAN_RS37755	MXAN_RS37755	0	-2.49976
MXAN_RS37980	MXAN_RS37980	0	-1.23859
MXAN_RS38015	MXAN_RS38015	0	-0.912037
MXAN_RS38060	MXAN_RS38060	-2.44582	0	#N/A
MXAN_RS38060	MXAN_RS38060	0	-2.81338
MXAN_RS38165	MXAN_RS38165	0	-2.18594
MXAN_RS38235	MXAN_RS38235	0	-1.6234
MXAN_RS38240	MXAN_RS38240	0	-1.2198

## Sheet: Table S3C
Table S3C. Comparison with other genes relevant to prey in other bacteria
Bacillus (Müller et al., 2016)
MXAN_4659 (kilH)	Tad domain-containing protein
MXAN_5364 (hsfA)	Sigma-54-dependent Fis family transcriptional regulator
MXAN_5365 (hsfB)	Response regulator && PF02518:Histidine kinase
MXAN_7234	Hypothetical protein
Tad-like apparatus, several prey (Seef et al., 2021)
MXAN_3106 (kilC)	Pilus assembly protein N-terminal domain-containing protein
MXAN_4658 (kilL)	Pilus assembly protein:TadE-like protein
MXAN_4659 (kilH)	Tad domain-containing protein
MXAN_4660 (kilM)	Pilus assembly protein: TadE-like protein
Secretome (Arend et al., 2021)
MXAN_0805	Pre-peptidase C-terminal domain-containing protein
MXAN_1450 (oar)	TonB-dependent receptor
MXAN_1451	Hypothetical protein -
MXAN_2710	Hypothetical protein
MXAN_3971	Lamin tail domain-containing protein
MXAN_4762	6-2C7-dimethyl-8-ribityllumazine
MXAN_5033	Hypothetical protein
MXAN_5152	OmpA family protein
MXAN_5450	Hypothetical protein
MXAN_6090	DUF481 domain-containing protein
MXAN_6270	Hypothetical protein
MXAN_6352	Trypsin-like peptidase domain-containing
MXAN_6494	Peptidase M23
MXAN_7317	Porin family protein
